# Supplementary material for: Generation, annotation and analysis of ESTs from Trichoderma harzianum CECT 2413
Source: BMC Genomics. 2006 Jul 27;7:193. doi: 10.1186/1471-2164-7-193 (PMC1562415; doi:10.1186/1471-2164-7-193)
Supplement: Additional file 1 — Table of T. harzianum CECT 2413 unique sequences. It includes their name, accession number, BLAST annotation of the top hit, E-value and protein domains found in InterProScan analysis. The unique sequences that have putative signal peptides are highlighted in yellow. [file 1471-2164-7-193-S1.xls]

## Sheet: AF1
Table of Trichoderma harzianum CECT 2413 unique sequences. The sequences with a putative signal peptide are highlighted in yellow.
Unique Sequence	Accession number	BLAST annotation	E-value	IPR Scan results
L02T34P001R00027	AJ893585
L02T34P001R00039	AJ893590
L02T34P001R00049	AJ893592	hypothetical protein FG09703.1 [Gibberella zeae PH-1] ref|XP_389879.1| hypothetical protein FG09703.1 [Gibberella zeae PH-1]	7e-10
L02T34P001R00051	AJ893593
L02T34P001R00057	AJ893594	hypothetical protein FG10830.1 [Gibberella zeae PH-1] ref|XP_391006.1| hypothetical protein FG10830.1 [Gibberella zeae PH-1]	8e-28	CO dehydrogenase flavoprotein, C-terminal [IPR005107]; CO dehydrogenase flavoprotein C-terminal domain-like [SSF55447]; RNA-binding region RNP-1 (RNA recognition motif) [IPR000504]; RRM_1 [PF00076]; RRM [PS50102]; Nucleotide-binding, alpha-beta plait [IPR012677]; RNA-binding domain, RBD [SSF54928];
L02T34P001R00058	AJ893595	conserved hypothetical protein [Gibberella zeae PH-1] ref|XP_380847.1| conserved hypothetical protein [Gibberella zeae PH-1]	4e-49	Ribosomal protein S17 [IPR000266]; RS11_SCHPO_P79013	[PD001295]; Ribosomal_S17 [PF00366]; Nucleic acid-binding, OB-fold [IPR008994]; Nucleic acid-binding proteins [SSF50249]; Nucleic acid-binding, OB-fold, subgroup [IPR012340];
L02T34P001R00060	AJ893596	conserved hypothetical protein [Gibberella zeae PH-1] ref|XP_390980.1| conserved hypothetical protein [Gibberella zeae PH-1]	2e-49
L02T34P001R00073	AJ893600	conserved hypothetical protein [Gibberella zeae PH-1] ref|XP_382201.1| conserved hypothetical protein [Gibberella zeae PH-1]	7e-29	P-loop containing nucleoside triphosphate hydrolases [SSF52540]; P-loop containing nucleoside triphosphate hydrolases [SSF52540]; P-loop containing nucleoside triphosphate hydrolases [SSF52540]; P-loop containing nucleoside triphosphate hydrolases [SSF52540];
L02T34P001R00094	AJ893603	hypothetical protein FG09544.1 [Gibberella zeae PH-1] ref|XP_389720.1| hypothetical protein FG09544.1 [Gibberella zeae PH-1]	4e-47	Diisopropylfluorophosphatase (phosphotriesterase, DFP) [SSF63829]; Diisopropylfluorophosphatase (phosphotriesterase, DFP) [SSF63829]; Diisopropylfluorophosphatase (phosphotriesterase, DFP) [SSF63829]; Diisopropylfluorophosphatase (phosphotriesterase, DFP) [SSF63829];
L02T34P001Rb0051	AJ893612	protein mitochondrial targeting protein (Mas1), putative [Aspergillus fumigatus Af293] ref|XP_750253.1| protein mitochondrial targeting protein Mas1 [Aspergillus fumigatus Af293]	1e-87	DnaJ central region [IPR001305]; DnaJ_CXXCXGXG [PF00684]; Chaperone DnaJ, C-terminal [IPR002939]; DnaJ_C [PF01556]; Heat shock protein DnaJ [IPR003095]; DNAJPROTEIN [PR00625]; HSP40/DnaJ peptide-binding [IPR008971]; HSP40/DnaJ peptide-binding domain [SSF49493];
L02T34P001Rb0060	AJ893614	conserved hypothetical protein [Gibberella zeae PH-1] ref|XP_390980.1| conserved hypothetical protein [Gibberella zeae PH-1]	1e-46	Acyl-CoA dehydrogenase, N-terminal [IPR006092]; Acyl-CoA_dh_N [PF02771]; Acyl-CoA dehydrogenase, middle and N-terminal [IPR009100]; Acyl-CoA dehydrogenase NM domain-like [SSF56645]; Sugar transporter superfamily [IPR005829]; SUGAR_TRANSPORT_2 [PS00217];
L02T34P001Rb0073	AJ893616	unnamed protein product [Candida glabrata CBS138] ref|XP_445278.1| unnamed protein product [Candida glabrata]	3e-93	ATP_GTP_A2 [PS50101]; P-loop containing nucleoside triphosphate hydrolases [SSF52540]; ATP_GTP_A2 [PS50101]; P-loop containing nucleoside triphosphate hydrolases [SSF52540]; ATP_GTP_A2 [PS50101]; P-loop containing nucleoside triphosphate hydrolases [SSF52540]; ATP_GTP_A2 [PS50101]; P-loop containing nucleoside triphosphate hydrolases [SSF52540];
L02T34P001Rc0007	AJ893618	hypothetical protein FG08338.1 [Gibberella zeae PH-1] ref|XP_388514.1| hypothetical protein FG08338.1 [Gibberella zeae PH-1]	2e-56	DAHP synthetase I/KDSA [IPR006218]; DAHP_synth_1 [PF00793]; Phospho-2-dehydro-3-deoxyheptonate aldolase, subtype 1 [IPR006219]; aroFGH: phospho-2-dehydro-3-deoxyheptonate a [TIGR00034]; Aldolase [SSF51569]; Aldolase [SSF51569]; Aldolase [SSF51569]; Aldolase [SSF51569];
L02T34P002R00100	AJ893622	hypothetical protein FG10124.1 [Gibberella zeae PH-1] ref|XP_390300.1| hypothetical protein FG10124.1 [Gibberella zeae PH-1]	3e-81	GroES-like [IPR011032]; GroES-like [SSF50129]; Alcohol dehydrogenase, zinc-binding [IPR013149]; ADH_zinc_N [PF00107]; Alcohol dehydrogenase GroES-like [IPR013154]; ADH_N [PF08240]; NAD(P)-binding Rossmann-fold domains [SSF51735]; NAD(P)-binding Rossmann-fold domains [SSF51735]; NAD(P)-binding Rossmann-fold domains [SSF51735]; NAD(P)-binding Rossmann-fold domains [SSF51735];
L02T34P002R00104	AJ893626
L02T34P002R00108	AJ893629	hypothetical protein FG06818.1 [Gibberella zeae PH-1] ref|XP_386994.1| hypothetical protein FG06818.1 [Gibberella zeae PH-1]	5e-45	DNA-directed RNA polymerase, 13 to 16 kDa subunit [IPR008193]; RNA_POL_L_13KD [PS01154]; RNA polymerase, RBP11-like [IPR009025]; RBP11-like subunits of RNA polymerase [SSF55257]; RNA polymerase, dimerisation [IPR011261]; RNA_pol_L [PF01193];
L02T34P002R00110	AJ893631			PRICHEXTENSN [PR01217];
L02T34P002R00112	AJ893633	conserved hypothetical protein [Gibberella zeae PH-1] ref|XP_384519.1| conserved hypothetical protein [Gibberella zeae PH-1]	3e-24	6-phosphofructo-2-kinase [IPR013079]; 6PF2K [PF01591]; P-loop containing nucleoside triphosphate hydrolases [SSF52540]; P-loop containing nucleoside triphosphate hydrolases [SSF52540]; P-loop containing nucleoside triphosphate hydrolases [SSF52540]; P-loop containing nucleoside triphosphate hydrolases [SSF52540];
L02T34P002R00117	AJ893637	hydroxymethylglutaryl-CoA synthase [Aspergillus fumigatus Af293] ref|XP_754553.1| hydroxymethylglutaryl-CoA synthase [Aspergillus fumigatus Af293]	3e-97	Hydroxymethylglutaryl-coenzyme A synthase, active site [IPR000590]; HMG_COA_SYNTHASE [PS01226]; Hydroxymethylglutaryl-coenzyme A synthase [IPR008260]; 3-hydroxy-3-methylglutaryl CoA synthase [PIRSF001368]; HMG_CoA_synt [PF01154]; Hydroxymethylglutaryl-CoA synthase [IPR010122]; HMG-CoA-S_euk: hydroxymethylglutaryl-Co [TIGR01833]; Thiolase-like [SSF53901];
L02T34P002R00124	AJ893643
L02T34P002R00126	AJ893645	C6 transcription factor, putative [Aspergillus fumigatus Af293] ref|XP_751309.1| C6 transcription factor [Aspergillus fumigatus Af293]	6e-31
L02T34P002R00131	AJ893649	hypothetical protein FG08711.1 [Gibberella zeae PH-1] ref|XP_388887.1| hypothetical protein FG08711.1 [Gibberella zeae PH-1]	2e-19	H+-transporting two-sector ATPase, alpha/beta subunit, central region [IPR000194]; ATPASE_ALPHA_BETA [PS00152];
L02T34P002R00135	AJ893653
L02T34P002R00139	AJ893657	hypothetical protein FG08314.1 [Gibberella zeae PH-1] ref|XP_388490.1| hypothetical protein FG08314.1 [Gibberella zeae PH-1]	7e-89	Ubiquitin-conjugating enzyme, E2 [IPR000608]; UBC6_YEAST_P33296	[PD000461]; UQ_con [PF00179]; no description [SM00212]; UBIQUITIN_CONJUGAT_2 [PS50127]; UBC-like [SSF54495]; UBC-like [SSF54495]; UBC-like [SSF54495]; UBC-like [SSF54495];
L02T34P002R00142	AJ893660	hypothetical protein FG00472.1 [Gibberella zeae PH-1] ref|XP_380648.1| hypothetical protein FG00472.1 [Gibberella zeae PH-1]	9e-92	Protein kinase [IPR000719]; Q9HGS0_BOTCI_Q9HGS0	[PD000001]; Pkinase [PF00069]; PROTEIN_KINASE_DOM [PS50011]; Serine/threonine protein kinase [IPR002290]; no description [SM00220]; Serine/threonine protein kinase, active site [IPR008271]; PROTEIN_KINASE_ST [PS00108]; Protein kinase-like [IPR011009]; Protein kinase-like (PK-like) [SSF56112];
L02T34P002R00144	AJ893662	iki3 protein [Aspergillus fumigatus Af293] ref|XP_752112.1| hypothetical protein Afu4g07140 [Aspergillus fumigatus Af293]	6e-42
L02T34P002R00151	AJ893667	hypothetical protein FG03971.1 [Gibberella zeae PH-1] ref|XP_384147.1| hypothetical protein FG03971.1 [Gibberella zeae PH-1]	4e-73	Phospholipase A2, active site [IPR013090]; PA2_HIS [PS00118];
L02T34P002R00154	AJ893669	hypothetical protein FG10811.1 [Gibberella zeae PH-1] ref|XP_390987.1| hypothetical protein FG10811.1 [Gibberella zeae PH-1]	4e-85
L02T34P002R00159	AJ893673
L02T34P002R00165	AJ893679	beta-tubulin [Glomerella acutata]	7e-46	Beta tubulin [IPR002453]; BETATUBULIN [PR01163]; Tubulin/FtsZ, C-terminal [IPR008280]; Tubulin_C [PF03953]; Tubulin/Dihydroxyacetone kinase C-terminal domain [SSF55307]; Galactose-binding like [IPR008979]; Galactose-binding domain-like [SSF49785]; Tubulin/Dihydroxyacetone kinase C-terminal domain [SSF55307]; Tubulin/Dihydroxyacetone kinase C-terminal domain [SSF55307]; Tubulin/Dihydroxyacetone ki…
L02T34P002R00166	AJ893680	related to MAK32 protein [Neurospora crassa]	3e-42
L02T34P002R00171	AJ893684	PA3427 [synthetic construct]	2e-10
L02T34P002R00174	AJ893687	predicted protein [Gibberella zeae PH-1] ref|XP_386091.1| predicted protein [Gibberella zeae PH-1]	6e-15
L02T34P002R00175	AJ893688
L02T34P002R00178	AJ893691	hypothetical protein FG09832.1 [Gibberella zeae PH-1] ref|XP_390008.1| hypothetical protein FG09832.1 [Gibberella zeae PH-1]	1e-14	Basic-leucine zipper (bZIP) transcription factor [IPR004827]; BZIP_BASIC [PS00036]; Eukaryotic transcription factor, DNA-binding [IPR008917]; A DNA-binding domain in eukaryotic transcription factors [SSF47454];
L02T34P002R00180	AJ893693	C6 transcription factor, putative [Aspergillus fumigatus Af293] ref|XP_751309.1| C6 transcription factor [Aspergillus fumigatus Af293]	1e-30
L02T34P002R00183	AJ893695	lacZ' [Cloning vector pGreen]	3e-26	Oxidoreductase FAD/NAD(P)-binding [IPR001433]; NAD_binding_1 [PF00175]; Ferredoxin reductase-like, C-terminal NADP-linked domain [SSF52343]; Galactose-binding like [IPR008979]; Galactose-binding domain-like [SSF49785]; Ferredoxin reductase-like, C-terminal NADP-linked domain [SSF52343]; Ferredoxin reductase-like, C-terminal NADP-linked domain [SSF52343]; Ferredoxin reductase-like, C-terminal NADP…
L02T34P002R00185	AJ893697	hypothetical protein FG08711.1 [Gibberella zeae PH-1] ref|XP_388887.1| hypothetical protein FG08711.1 [Gibberella zeae PH-1]	2e-19	H+-transporting two-sector ATPase, alpha/beta subunit, central region [IPR000194]; ATPASE_ALPHA_BETA [PS00152];
L02T34P002R00189	AJ893700
L02T34P002R00191	AJ893702
L02T34P003R00197	AJ893707	unnamed protein product [Photorhabdus luminescens subsp. laumondii TTO1] ref|NP_930952.1| hypothetical protein plu3746 [Photorhabdus luminescens subsp. laumondii TTO1]	3e-21	Glyoxalase/bleomycin resistance protein/dioxygenase [IPR004360]; Glyoxalase [PF00903]; Glyoxalase/Bleomycin resistance protein/Dihydroxybiphenyl dioxygenase [SSF54593];
L02T34P003R00199	AJ893709	hypothetical protein FG04361.1 [Gibberella zeae PH-1] ref|XP_384537.1| hypothetical protein FG04361.1 [Gibberella zeae PH-1]	2e-97
L02T34P003R00200	AJ893710	hypothetical protein FG00754.1 [Gibberella zeae PH-1] ref|XP_380930.1| hypothetical protein FG00754.1 [Gibberella zeae PH-1]	1e-38
L02T34P003R00202	AJ893711	conserved hypothetical protein [Gibberella zeae PH-1] ref|XP_388654.1| conserved hypothetical protein [Gibberella zeae PH-1]	3e-81	Ribosomal protein L7A [IPR001921]; RIBOSOMALL7A [PR00882]; Ribosomal protein L7AE [IPR004037]; L7ARS6FAMILY [PR00881]; RIBOSOMAL_L7AE [PS01082]; Ribosomal protein L7Ae/L30e/S12e/Gadd45 [IPR004038]; RL7A_ANOGA_O76732	[PD004495]; Ribosomal_L7Ae [PF01248]; L30e-like [SSF55315]; L30e-like [SSF55315]; L30e-like [SSF55315]; L30e-like [SSF55315];
L02T34P003R00203	AJ893712	hypothetical protein FG10295.1 [Gibberella zeae PH-1] ref|XP_390471.1| hypothetical protein FG10295.1 [Gibberella zeae PH-1]	6e-21	Mitochondrial substrate carrier [IPR001993]; Mito_carr [PF00153]; SOLCAR [PS50920];
L02T34P003R00209	AJ893716	hypothetical protein FG00644.1 [Gibberella zeae PH-1] ref|XP_380820.1| hypothetical protein FG00644.1 [Gibberella zeae PH-1]	2e-81	Peptidase M16, N-terminal [IPR011765]; Peptidase_M16 [PF00675]; LuxS/MPP-like metallohydrolase [SSF63411]; LuxS/MPP-like metallohydrolase [SSF63411]; LuxS/MPP-like metallohydrolase [SSF63411]; LuxS/MPP-like metallohydrolase [SSF63411];
L02T34P003R00211	AJ893718	hypothetical protein FG10259.1 [Gibberella zeae PH-1] ref|XP_390435.1| hypothetical protein FG10259.1 [Gibberella zeae PH-1]	8e-17
L02T34P003R00220	AJ893724
L02T34P003R00221	AJ893725	hypothetical protein FG03971.1 [Gibberella zeae PH-1] ref|XP_384147.1| hypothetical protein FG03971.1 [Gibberella zeae PH-1]	4e-57
L02T34P003R00223	AJ893726	NUAM_NEUCR NADH-ubiquinone oxidoreductase 78 kDa subunit, mitochondrial precursor (Complex I-78KD) (CI-78KD) [Gibberella zeae PH-1] ref|XP_385374.1| NUAM_NEUCR NADH-ubiquinone oxidoreductase 78 kDa subunit, mitochondrial precursor (Complex I-78KD) (CI-78K	2e-99	Molybdopterin oxidoreductase [IPR006656]; Molybdopterin [PF00384]; Formate dehydrogenase/DMSO reductase, domains 1-3 [SSF53706]; Formate dehydrogenase/DMSO reductase, domains 1-3 [SSF53706]; Formate dehydrogenase/DMSO reductase, domains 1-3 [SSF53706]; Formate dehydrogenase/DMSO reductase, domains 1-3 [SSF53706];
L02T34P003R00226	AJ893729	serine/threonine protein kinase, putative [Aspergillus fumigatus Af293] ref|XP_753986.1| serine/threonine protein kinase [Aspergillus fumigatus Af293]	2e-35	Eukaryotic RNA polymerase II heptapeptide repeat [IPR000684]; RNA_POL_II_REPEAT [PS00115];
L02T34P003R00232	AJ893733	Chain B, Crystal Structure Of Catalase-Peroxidase Katg Of Burkholderia Pseudomallei pdb|1MWV|A Chain A, Crystal Structure Of Catalase-Peroxidase Katg Of Burkholderia Pseudomallei	1e-09	Catalase-peroxidase haem [IPR000763]; BPEROXIDASE [PR00460]; Haem peroxidase, plant/fungal/bacterial [IPR002016]; peroxidase [PF00141]; Haem peroxidase [IPR010255]; Heme-dependent peroxidases [SSF48113];
L02T34P003R00233	AJ893734	hypothetical protein FG05192.1 [Gibberella zeae PH-1] ref|XP_385368.1| hypothetical protein FG05192.1 [Gibberella zeae PH-1]	5e-27
L02T34P003R00236	AJ893736	RAN_BRUMA GTP-binding nuclear protein RAN/TC4 [Gibberella zeae PH-1] ref|XP_381275.1| RAN_BRUMA GTP-binding nuclear protein RAN/TC4 [Gibberella zeae PH-1]	2e-78	Ras GTPase [IPR001806]; RASTRNSFRMNG [PR00449]; Ras [PF00071]; GTP-binding nuclear protein Ran [IPR002041]; GTPRANTC4 [PR00627]; no description [SM00176]; RAN [PS01115]; Ras small GTPase, Ras type [IPR003577]; no description [SM00173]; Ras small GTPase, Rho type [IPR003578]; no description [SM00174]; Ras small GTPase, Rab type [IPR003579]; no description [SM00175]; Small GTP-binding protein domai…
L02T34P003R00237	AJ893737	alpha-ketoglutarate dependent xanthine dioxygenase [Emericella nidulans]	5e-85	Clavaminate synthase-like [SSF51197]; Clavaminate synthase-like [SSF51197]; Clavaminate synthase-like [SSF51197]; Clavaminate synthase-like [SSF51197];
L02T34P003R00243	AJ893742	hypothetical protein FG06222.1 [Gibberella zeae PH-1] ref|XP_386398.1| hypothetical protein FG06222.1 [Gibberella zeae PH-1]	5e-19	Mitochondrial substrate carrier [IPR001993]; Mito_carr [PF00153];
L02T34P003R00245	AJ893743	hypothetical protein FG07892.1 [Gibberella zeae PH-1] ref|XP_388068.1| hypothetical protein FG07892.1 [Gibberella zeae PH-1]	2e-42	Concanavalin A-like lectin/glucanase [IPR008985]; Concanavalin A-like lectins/glucanases [SSF49899]; Glycoside hydrolase, families 11 and 12, catalytic core [IPR013319];
L02T34P003R00250	AJ893748	conserved hypothetical protein [Gibberella zeae PH-1] ref|XP_381568.1| conserved hypothetical protein [Gibberella zeae PH-1]	3e-96	Isocitrate/isopropylmalate dehydrogenase [IPR001804]; Iso_dh [PF00180]; Isocitrate/Isopropylmalate dehydrogenases [SSF53659]; Isocitrate/Isopropylmalate dehydrogenases [SSF53659]; Isocitrate/Isopropylmalate dehydrogenases [SSF53659]; Isocitrate/Isopropylmalate dehydrogenases [SSF53659];
L02T34P003R00252	AJ893750	hypothetical protein FG01865.1 [Gibberella zeae PH-1] ref|XP_382041.1| hypothetical protein FG01865.1 [Gibberella zeae PH-1]	2e-39
L02T34P003R00258	AJ893752	hypothetical protein FG10820.1 [Gibberella zeae PH-1] ref|XP_390996.1| hypothetical protein FG10820.1 [Gibberella zeae PH-1]	9e-25
L02T34P003R00259	AJ893753	hypothetical protein FG02522.1 [Gibberella zeae PH-1] ref|XP_382698.1| hypothetical protein FG02522.1 [Gibberella zeae PH-1]	1e-16
L02T34P003R00270	AJ893758	beta-xylosidase A [Aspergillus fumigatus Af293] ref|XP_753060.1| beta-xylosidase A [Aspergillus fumigatus Af293]	3e-17	Glycoside hydrolase, family 3, C-terminal [IPR002772]; Glyco_hydro_3_C [PF01915]; Beta-D-glucan exohydrolase, C-terminal domain [SSF52279]; Beta-D-glucan exohydrolase, C-terminal domain [SSF52279]; Beta-D-glucan exohydrolase, C-terminal domain [SSF52279]; Beta-D-glucan exohydrolase, C-terminal domain [SSF52279];
L02T34P003R00271	AJ893759	TBA2_EMENI TUBULIN ALPHA-2 CHAIN [Gibberella zeae PH-1] ref|XP_380573.1| TBA2_EMENI TUBULIN ALPHA-2 CHAIN [Gibberella zeae PH-1]	2e-97	Tubulin [IPR000217]; TUBULIN [PR01161]; Alpha tubulin [IPR002452]; ALPHATUBULIN [PR01162]; Tubulin/FtsZ, GTPase [IPR003008]; Tubulin [PF00091]; Tubulin/FtsZ, C-terminal [IPR008280]; Tubulin_C [PF03953]; Tubulin/Dihydroxyacetone kinase nucleotide-binding domain [SSF52490]; Tubulin/Dihydroxyacetone kinase C-terminal domain [SSF55307];
L02T34P003R00275	AJ893762	hypothetical protein FG01976.1 [Gibberella zeae PH-1] ref|XP_382152.1| hypothetical protein FG01976.1 [Gibberella zeae PH-1]	1e-80
L02T34P003R00278	AJ893765
L02T34P003R00283	AJ893768
L02T34P003R00286	AJ893771	hypothetical protein FG06846.1 [Gibberella zeae PH-1] ref|XP_387022.1| hypothetical protein FG06846.1 [Gibberella zeae PH-1]	2e-09
L02T34P003R00287	AJ893772
L02T34P004R00290	AJ893775	hypothetical protein FG10224.1 [Gibberella zeae PH-1] ref|XP_390400.1| hypothetical protein FG10224.1 [Gibberella zeae PH-1]	5e-10	Phospholipase A2, active site [IPR013090]; PA2_HIS [PS00118];
L02T34P004R00296	AJ893780	conserved hypothetical protein [Neurospora crassa]	1e-10	CFEM [IPR008427]; CFEM [PF05730]; no description [SM00747]; no description [SM00747]; no description [SM00747]; no description [SM00747];
L02T34P004R00297	AJ893781	THI4_FUSOX Thiazole biosynthetic enzyme, mitochondrial precursor (Stress-inducible protein sti35) [Gibberella zeae PH-1] ref|XP_382645.1| THI4_FUSOX Thiazole biosynthetic enzyme, mitochondrial precursor (Stress-inducible protein sti35) [Gibberella zeae PH	4e-35	Thiamine biosynthesis Thi4 protein [IPR002922]; Thi4 [PF01946]; FAD/NAD(P)-binding domain [SSF51905]; FAD/NAD(P)-binding domain [SSF51905]; FAD/NAD(P)-binding domain [SSF51905]; FAD/NAD(P)-binding domain [SSF51905];
L02T34P004R00299	AJ893783	hypothetical protein FG05898.1 [Gibberella zeae PH-1] ref|XP_386074.1| hypothetical protein FG05898.1 [Gibberella zeae PH-1]	1e-67	Phosphoinositide-specific phospholipase C (PLC) [IPR001192]; PHPHLIPASEC [PR00390]; Phosphatidylinositol-specific phospholipase C, Y domain [IPR001711]; P78585_BOTCI_P78585	[PD001202]; PI-PLC-Y [PF00387]; no description [SM00149]; PIPLC_Y_DOMAIN [PS50008]; PLC-like phosphodiesterases [SSF51695];
L02T34P004R00304	AJ893786
L02T34P004R00307	AJ893788
L02T34P004R00310	AJ893791	hypothetical protein FG05133.1 [Gibberella zeae PH-1] ref|XP_385309.1| hypothetical protein FG05133.1 [Gibberella zeae PH-1]	9e-36	Heat shock protein DnaJ, N-terminal [IPR001623]; DnaJ [PF00226]; DNAJ_2 [PS50076]; Chaperone J-domain [SSF46565]; HSP40/DnaJ peptide-binding [IPR008971]; HSP40/DnaJ peptide-binding domain [SSF49493];
L02T34P004R00319	AJ893796	cytochrome P450 oxidoreductase [Gibberella fujikuroi]	3e-88	Flavoprotein pyridine nucleotide cytochrome reductase [IPR001709]; FPNCR [PR00371]; FAD-binding [IPR003097]; FAD_binding_1 [PF00667]; Riboflavin synthase domain-like [SSF63380];
L02T34P004R00329	AJ893802	predicted protein [Gibberella zeae PH-1] ref|XP_385785.1| predicted protein [Gibberella zeae PH-1]	2e-06
L02T34P004R00332	AJ893805	hypothetical protein FG01292.1 [Gibberella zeae PH-1] ref|XP_381468.1| hypothetical protein FG01292.1 [Gibberella zeae PH-1]	1e-51	WD-40 repeat [IPR001680]; WD40 [PF00400]; WD_REPEATS_1 [PS00678]; WD40-like [IPR011046]; WD40-repeat [SSF50978];
L02T34P004R00333	AJ893806	hypothetical protein FG07891.1 [Gibberella zeae PH-1] ref|XP_388067.1| hypothetical protein FG07891.1 [Gibberella zeae PH-1]	2e-95	Nucleotide-diphospho-sugar transferases [SSF53448]; Nucleotide-diphospho-sugar transferases [SSF53448]; Nucleotide-diphospho-sugar transferases [SSF53448]; Nucleotide-diphospho-sugar transferases [SSF53448];
L02T34P004R00340	AJ893811	hypothetical protein FG02303.1 [Gibberella zeae PH-1] ref|XP_382479.1| hypothetical protein FG02303.1 [Gibberella zeae PH-1]	3e-11	Acetyl-CoA synthetase-like [SSF56801]; Acetyl-CoA synthetase-like [SSF56801]; Acetyl-CoA synthetase-like [SSF56801]; Acetyl-CoA synthetase-like [SSF56801];
L02T34P004R00351	AJ893817	unnamed protein product [Aspergillus oryzae]	4e-58	Thioredoxin fold [IPR012335]; Thioredoxin-like fold [IPR012336]; Thioredoxin-like [SSF52833];
L02T34P004R00352	AJ893818	probable TRANSKETOLASE [Neurospora crassa]	2e-63	Transketolase, C-terminal [IPR005476]; Transketolase_C [PF02780]; Transketolase, C-terminal-like [IPR009014]; TK C-terminal domain-like [SSF52922];
L02T34P004R00354	AJ893820	hypothetical protein FG01191.1 [Gibberella zeae PH-1] ref|XP_381367.1| hypothetical protein FG01191.1 [Gibberella zeae PH-1]	1e-13
L02T34P004R00355	AJ893821
L02T34P004Rb0298	AJ893835	hypothetical protein FG10157.1 [Gibberella zeae PH-1] ref|XP_390333.1| hypothetical protein FG10157.1 [Gibberella zeae PH-1]	1e-26
L02T34P012R01061	AJ893844	hypothetical protein FG01436.1 [Gibberella zeae PH-1] ref|XP_381612.1| hypothetical protein FG01436.1 [Gibberella zeae PH-1]	7e-09
L02T34P012R01064	AJ893847	hypothetical protein FG06502.1 [Gibberella zeae PH-1] ref|XP_386678.1| hypothetical protein FG06502.1 [Gibberella zeae PH-1]	2e-57
L02T34P012R01066	AJ893849	hypothetical protein FG07582.1 [Gibberella zeae PH-1] ref|XP_387758.1| hypothetical protein FG07582.1 [Gibberella zeae PH-1]	8e-25
L02T34P012R01067	AJ893850	hypothetical protein FG09707.1 [Gibberella zeae PH-1] ref|XP_389883.1| hypothetical protein FG09707.1 [Gibberella zeae PH-1]	2e-21
L02T34P012R01070	AJ893853	conserved hypothetical protein [Gibberella zeae PH-1] ref|XP_387619.1| conserved hypothetical protein [Gibberella zeae PH-1]	4e-57	Prefoldin [IPR009053]; Prefoldin [SSF46579];
L02T34P012R01076	AJ893859	hypothetical protein FG06943.1 [Gibberella zeae PH-1] ref|XP_387119.1| hypothetical protein FG06943.1 [Gibberella zeae PH-1]	4e-32	Protein of unknown function DUF1649 [IPR012445]; DUF1649 [PF07855];
L02T34P012R01078	AJ893861	conserved hypothetical protein [Gibberella zeae PH-1] ref|XP_384288.1| conserved hypothetical protein [Gibberella zeae PH-1]	2e-17
L02T34P012R01079	AJ893862	hypothetical protein FG01508.1 [Gibberella zeae PH-1] ref|XP_381684.1| hypothetical protein FG01508.1 [Gibberella zeae PH-1]	8e-90	Rhodanese-like [IPR001763]; Rhodanese [PF00581]; no description [SM00450]; RHODANESE_3 [PS50206]; Rhodanese/Cell cycle control phosphatase [SSF52821]; Rhodanese/Cell cycle control phosphatase [SSF52821]; Rhodanese/Cell cycle control phosphatase [SSF52821]; Rhodanese/Cell cycle control phosphatase [SSF52821];
L02T34P012R01089	AJ893870	hypothetical protein FG10050.1 [Gibberella zeae PH-1] ref|XP_390226.1| hypothetical protein FG10050.1 [Gibberella zeae PH-1]	1e-57	CsbD-like [IPR008462]; CsbD [PF05532]; Hypothetical protein YjbJ [SSF69047];
L02T34P012R01093	AJ893874	hypothetical protein FG07127.1 [Gibberella zeae PH-1] ref|XP_387303.1| hypothetical protein FG07127.1 [Gibberella zeae PH-1]	9e-96
L02T34P012R01103	AJ893883	hypothetical protein FG01567.1 [Gibberella zeae PH-1] ref|XP_381743.1| hypothetical protein FG01567.1 [Gibberella zeae PH-1]	3e-51	Adenosine/AMP deaminase [IPR001365]; A_deaminase [PF00962]; Metallo-dependent hydrolases [SSF51556]; Metallo-dependent hydrolases [SSF51556]; Metallo-dependent hydrolases [SSF51556]; Metallo-dependent hydrolases [SSF51556];
L02T34P012R01108	AJ893887
L02T34P012R01110	AJ893889	hypothetical protein FG02001.1 [Gibberella zeae PH-1] ref|XP_382177.1| hypothetical protein FG02001.1 [Gibberella zeae PH-1]	8e-97
L02T34P012R01111	AJ893890	hypothetical protein FG10855.1 [Gibberella zeae PH-1] ref|XP_391031.1| hypothetical protein FG10855.1 [Gibberella zeae PH-1]	2e-81	GroES-like [IPR011032]; GroES-like [SSF50129]; Alcohol dehydrogenase, zinc-binding [IPR013149]; ADH_zinc_N [PF00107]; Alcohol dehydrogenase GroES-like [IPR013154]; ADH_N [PF08240]; NAD(P)-binding Rossmann-fold domains [SSF51735]; PRICHEXTENSN [PR01217]; NAD(P)-binding Rossmann-fold domains [SSF51735]; PRICHEXTENSN [PR01217]; NAD(P)-binding Rossmann-fold domains [SSF51735]; PRICHEXTENSN [PR01217];…
L02T34P012R01112	AJ893891
L02T34P012R01113	AJ893892	antigenic mitochondrial protein HSP60, putative [Aspergillus fumigatus Af293] ref|XP_755263.1| antigenic mitochondrial protein HSP60 [Aspergillus fumigatus Af293]	2e-72	Chaperonin Cpn60/TCP-1 [IPR002423]; Cpn60_TCP1 [PF00118]; GroEL apical domain-like [SSF52029];
L02T34P012R01115	AJ893893	conserved hypothetical protein [Gibberella zeae PH-1] ref|XP_389016.1| conserved hypothetical protein [Gibberella zeae PH-1]	4e-78
L02T34P012R01122	AJ893900	hypothetical protein FG08973.1 [Gibberella zeae PH-1] ref|XP_389149.1| hypothetical protein FG08973.1 [Gibberella zeae PH-1]	1e-08
L02T34P012R01125	AJ893903	hypothetical protein FG07182.1 [Gibberella zeae PH-1] ref|XP_387358.1| hypothetical protein FG07182.1 [Gibberella zeae PH-1]	5e-37	Elongation factor Tu, C-terminal [IPR004160]; GTP_EFTU_D3 [PF03143]; EF-Tu/eEF-1alpha/eIF2-gamma, C-terminal [IPR009001]; EF-Tu/eEF-1alpha/eIF2-gamma C-terminal domain [SSF50465];
L02T34P012R01136	AJ893913
L02T34P012R01144	AJ893921	hypothetical protein FG09957.1 [Gibberella zeae PH-1] ref|XP_390133.1| hypothetical protein FG09957.1 [Gibberella zeae PH-1]	2e-71	Glycosyltransferase 28, C-terminal [IPR007235]; Glyco_tran_28_C [PF04101]; UDP-Glycosyltransferase/glycogen phosphorylase [SSF53756];
L02T34P012R01148	AJ893925	probable ribosomal protein L12 [Neurospora crassa] sp|Q9C285|RL12_NEUCR 60S ribosomal protein L12 ref|XP_326810.1| hypothetical protein [Neurospora crassa] gb|EAA32167.1| hypothetical protein [Neurospora crassa]	5e-78	Ribosomal protein L11 [IPR000911]; Ribosomal_L11 [PF00298]; Ribosomal_L11_N [PF03946]; no description [SM00649]; RIBOSOMAL_L11 [PS00359]; Ribosomal protein L11, C-terminal domain [SSF46906]; Ribosomal protein L11, N-terminal domain [SSF54747]; Ribosomal protein L11/L12 [PIRSF002179];
L02T34P012R01150	AJ893927	hypothetical protein FG09364.1 [Gibberella zeae PH-1] ref|XP_389540.1| hypothetical protein FG09364.1 [Gibberella zeae PH-1]	3e-62	Alcohol dehydrogenase, zinc-containing [IPR002328]; ADH_ZINC [PS00059]; GroES-like [IPR011032]; GroES-like [SSF50129]; Alcohol dehydrogenase GroES-like [IPR013154]; ADH_N [PF08240];
L02T34P012R01151	AJ893928
L02T34P013R01154	AJ893931
L02T34P013R01164	AJ893940	hypothetical protein FG08728.1 [Gibberella zeae PH-1] ref|XP_388904.1| hypothetical protein FG08728.1 [Gibberella zeae PH-1]	2e-35
L02T34P013R01166	AJ893941	GLNA_GIBFU Glutamine synthetase (Glutamate--ammonia ligase) (GS) [Gibberella zeae PH-1] ref|XP_390440.1| GLNA_GIBFU Glutamine synthetase (Glutamate--ammonia ligase) (GS) [Gibberella zeae PH-1]	1e-39	Glutamine synthetase, catalytic region [IPR008146]; Gln-synt_C [PF00120]; GLNA_ATP [PS00181]; Glutamine synthase/guanido kinase [SSF55931]; TonB box, N-terminal [IPR010916]; TONB_DEPENDENT_REC_1 [PS00430]; Glutamine synthase/guanido kinase [SSF55931]; Glutamine synthase/guanido kinase [SSF55931]; Glutamine synthase/guanido kinase [SSF55931];
L02T34P013R01172	AJ893947
L02T34P013R01176	AJ893951	hypothetical protein FG05473.1 [Gibberella zeae PH-1] ref|XP_385649.1| hypothetical protein FG05473.1 [Gibberella zeae PH-1]	4e-21
L02T34P013R01177	AJ893952
L02T34P013R01178	AJ893953	hypothetical protein FG05174.1 [Gibberella zeae PH-1] ref|XP_385350.1| hypothetical protein FG05174.1 [Gibberella zeae PH-1]	7e-48	Ribonucleotide reductase large subunit [IPR000788]; Ribonuc_red_lgC [PF02867]; PFL-like glycyl radical enzymes [SSF51998]; PFL-like glycyl radical enzymes [SSF51998]; PFL-like glycyl radical enzymes [SSF51998]; PFL-like glycyl radical enzymes [SSF51998];
L02T34P013R01182	AJ893956	unnamed protein product [Candida glabrata CBS138] ref|XP_445203.1| unnamed protein product [Candida glabrata]	5e-15	Cyclin-dependent kinase, regulatory subunit [IPR000789]; CKS1_YEAST_P20486	[PD005152]; CYCLINKINASE [PR00296]; CKS [PF01111]; CKS_2 [PS00945]; Cell cycle regulatory proteins [SSF55637]; Cell cycle regulatory proteins [SSF55637]; Cell cycle regulatory proteins [SSF55637]; Cell cycle regulatory proteins [SSF55637];
L02T34P013R01183	AJ893957	hypothetical protein FG00343.1 [Gibberella zeae PH-1] ref|XP_380519.1| hypothetical protein FG00343.1 [Gibberella zeae PH-1]	7e-27
L02T34P013R01185	AJ893959	hypothetical protein FG01976.1 [Gibberella zeae PH-1] ref|XP_382152.1| hypothetical protein FG01976.1 [Gibberella zeae PH-1]	9e-20
L02T34P013R01191	AJ893965	hypothetical protein FG00997.1 [Gibberella zeae PH-1] ref|XP_381173.1| hypothetical protein FG00997.1 [Gibberella zeae PH-1]	3e-23
L02T34P013R01192	AJ893966
L02T34P013R01197	AJ893971	hypothetical protein FG10169.1 [Gibberella zeae PH-1] ref|XP_390345.1| hypothetical protein FG10169.1 [Gibberella zeae PH-1]	3e-80	PLC-like phosphodiesterases [SSF51695]; PLC-like phosphodiesterases [SSF51695]; PLC-like phosphodiesterases [SSF51695]; PLC-like phosphodiesterases [SSF51695];
L02T34P013R01198	AJ893972	unknown [Gossypium arboreum]	7e-14	Clavaminate synthase-like [SSF51197]; Clavaminate synthase-like [SSF51197]; Clavaminate synthase-like [SSF51197]; Clavaminate synthase-like [SSF51197];
L02T34P013R01199	AJ893973
L02T34P013R01200	AJ893974	conserved hypothetical protein [Rhodopseudomonas palustris BisB18] gb|EAP12102.1| conserved hypothetical protein [Rhodopseudomonas palustris BisB18]	2e-15
L02T34P013R01204	AJ893977	conserved hypothetical protein [Gibberella zeae PH-1] ref|XP_381568.1| conserved hypothetical protein [Gibberella zeae PH-1]	8e-58	Isocitrate/isopropylmalate dehydrogenase [IPR001804]; Iso_dh [PF00180]; Isocitrate/Isopropylmalate dehydrogenases [SSF53659]; Isocitrate/Isopropylmalate dehydrogenases [SSF53659]; Isocitrate/Isopropylmalate dehydrogenases [SSF53659]; Isocitrate/Isopropylmalate dehydrogenases [SSF53659];
L02T34P013R01206	AJ893978	hypothetical protein FG00417.1 [Gibberella zeae PH-1] ref|XP_380593.1| hypothetical protein FG00417.1 [Gibberella zeae PH-1]	7e-09
L02T34P013R01207	AJ893979	hypothetical protein FG07092.1 [Gibberella zeae PH-1] ref|XP_387268.1| hypothetical protein FG07092.1 [Gibberella zeae PH-1]	1e-84	PDZ/DHR/GLGF [IPR001478]; PDZ domain-like [SSF50156]; GRASP55/65 [IPR007583]; GRASP55_65 [PF04495];
L02T34P013R01208	AJ893980	hypothetical protein FG04105.1 [Gibberella zeae PH-1] ref|XP_384281.1| hypothetical protein FG04105.1 [Gibberella zeae PH-1]	6e-40	Thioredoxin fold [IPR012335]; Thioredoxin-like fold [IPR012336]; Thioredoxin-like [SSF52833];
L02T34P013R01209	AJ893981	hexosaminidase [Hypocrea lixii]	2e-33	(Trans)glycosidases [SSF51445];
L02T34P013R01212	AJ893984			HMG-I and HMG-Y, DNA-binding [IPR000637]; ATHOOK [PR00929];
L02T34P013R01224	AJ893996	hypothetical protein FG09610.1 [Gibberella zeae PH-1] ref|XP_389786.1| hypothetical protein FG09610.1 [Gibberella zeae PH-1]	1e-31
L02T34P013R01229	AJ894000	non-functional lacZ alpha peptide	8e-17	Galactose-binding like [IPR008979]; Galactose-binding domain-like [SSF49785];
L02T34P013R01232	AJ894003	unnamed protein product [Kluyveromyces lactis NRRL Y-1140] ref|XP_453852.1| unnamed protein product [Kluyveromyces lactis]	7e-15	Ferredoxin reductase-like, C-terminal NADP-linked domain [SSF52343]; Ferredoxin reductase-like, C-terminal NADP-linked domain [SSF52343]; Ferredoxin reductase-like, C-terminal NADP-linked domain [SSF52343]; Ferredoxin reductase-like, C-terminal NADP-linked domain [SSF52343];
L02T34P013R01236	AJ894007	hypothetical protein FG05329.1 [Gibberella zeae PH-1] ref|XP_385505.1| hypothetical protein FG05329.1 [Gibberella zeae PH-1]	7e-82	BRO1 [IPR004328]; BRO1 [PF03097];
L02T34P013R01243	AJ894014	hypothetical protein FG05846.1 [Gibberella zeae PH-1] ref|XP_386022.1| hypothetical protein FG05846.1 [Gibberella zeae PH-1]	1e-18
L02T34P013R01245	AJ894016
L02T34P015R01345	AJ894020	hypothetical protein FG01535.1 [Gibberella zeae PH-1] ref|XP_381711.1| hypothetical protein FG01535.1 [Gibberella zeae PH-1]	2e-98
L02T34P015R01346	AJ894021	hypothetical protein FG08760.1 [Gibberella zeae PH-1] ref|XP_388936.1| hypothetical protein FG08760.1 [Gibberella zeae PH-1]	1e-60	Cytochrome oxidase assembly [IPR003780]; COX15-CtaA [PF02628];
L02T34P015R01348	AJ894023	related to 4-coumarate--CoA ligase [Neurospora crassa]	4e-40	AMP-dependent synthetase and ligase [IPR000873]; AMP-binding [PF00501]; Acetyl-CoA synthetase-like [SSF56801]; Acetyl-CoA synthetase-like [SSF56801]; Acetyl-CoA synthetase-like [SSF56801]; Acetyl-CoA synthetase-like [SSF56801];
L02T34P015R01350	AJ894025	hypothetical protein FG03764.1 [Gibberella zeae PH-1] ref|XP_383940.1| hypothetical protein FG03764.1 [Gibberella zeae PH-1]	3e-20	Fungal transcriptional regulatory protein, N-terminal [IPR001138]; Zn_clus [PF00172]; Zn2/Cys6 DNA-binding domain [SSF57701]; EGF-like region [IPR013032]; EGF_1 [PS00022]; Zn2/Cys6 DNA-binding domain [SSF57701]; Zn2/Cys6 DNA-binding domain [SSF57701]; Zn2/Cys6 DNA-binding domain [SSF57701];
L02T34P015R01351	AJ894026	mitochondrial GTPase (Miro-2), putative [Aspergillus fumigatus Af293] ref|XP_750678.1| mitochondrial GTPase Miro-2 [Aspergillus fumigatus Af293]	1e-84	Ras GTPase [IPR001806]; RASTRNSFRMNG [PR00449]; Ras small GTPase, Ras type [IPR003577]; no description [SM00173]; Ras small GTPase, Rho type [IPR003578]; no description [SM00174]; Ras small GTPase, Rab type [IPR003579]; no description [SM00175]; P-loop containing nucleoside triphosphate hydrolases [SSF52540];
L02T34P015R01354	AJ894029	hypothetical protein FG00462.1 [Gibberella zeae PH-1] ref|XP_380638.1| hypothetical protein FG00462.1 [Gibberella zeae PH-1]	1e-52
L02T34P015R01365	AJ894040	hypothetical protein FG07053.1 [Gibberella zeae PH-1] ref|XP_387229.1| hypothetical protein FG07053.1 [Gibberella zeae PH-1]	1e-39
L02T34P015R01367	AJ894042	aspartic protease pro-precursor [Hypocrea jecorina]	2e-97	Peptidase A1, pepsin [IPR001461]; Asp [PF00026]; Peptidase aspartic, active site [IPR001969]; ASP_PROTEASE [PS00141]; Peptidase aspartic, catalytic [IPR009007]; Acid proteases [SSF50630];
L02T34P015R01368	AJ894043	conserved hypothetical protein [Gibberella zeae PH-1] ref|XP_390110.1| conserved hypothetical protein [Gibberella zeae PH-1]	5e-86	Asparagine synthase [IPR001962]; Asn_synthase [PF00733]; Adenine nucleotide alpha hydrolases-like [SSF52402]; N-terminal nucleophile aminohydrolases (Ntn hydrolases) [SSF56235]; Adenine nucleotide alpha hydrolases-like [SSF52402]; N-terminal nucleophile aminohydrolases (Ntn hydrolases) [SSF56235]; Adenine nucleotide alpha hydrolases-like [SSF52402]; N-terminal nucleophile aminohydrolases (Ntn hyd…
L02T34P015R01371	AJ894046	hypothetical protein FG05645.1 [Gibberella zeae PH-1] ref|XP_385821.1| hypothetical protein FG05645.1 [Gibberella zeae PH-1]	1e-70
L02T34P015R01374	AJ894049	hypothetical protein FG02396.1 [Gibberella zeae PH-1] ref|XP_382572.1| hypothetical protein FG02396.1 [Gibberella zeae PH-1]	2e-11	Phosphopantetheine-binding [IPR006163]; ACP_DOMAIN [PS50075]; Acyl carrier protein-like [IPR009081]; ACP-like [SSF47336];
L02T34P015R01378	AJ894053	hypothetical protein FG04085.1 [Gibberella zeae PH-1] ref|XP_384261.1| hypothetical protein FG04085.1 [Gibberella zeae PH-1]	9e-68	Galactokinase [IPR000705]; GALCTOKINASE [PR00473]; GALACTOKINASE [PS00106]; GHMP kinase, ATP-binding region [IPR006203]; GHMP_KINASES_ATP [PS00627]; GHMP kinase [IPR006204]; GHMP_kinases [PF00288]; Mevalonate and galactokinase [IPR006206]; MEVGALKINASE [PR00959]; Ribosomal protein S5 domain 2-like [SSF54211]; Ribosomal protein S5 domain 2-like [SSF54211]; Ribosomal protein S5 domain 2-like [SSF54…
L02T34P015R01381	AJ894056	hypothetical protein FG01183.1 [Gibberella zeae PH-1] ref|XP_381359.1| hypothetical protein FG01183.1 [Gibberella zeae PH-1]	4e-52
L02T34P015R01382	AJ894057	hypothetical protein FG10851.1 [Gibberella zeae PH-1] ref|XP_391027.1| hypothetical protein FG10851.1 [Gibberella zeae PH-1]	2e-28
L02T34P015R01384	AJ894059	hypothetical protein FG01397.1 [Gibberella zeae PH-1] ref|XP_381573.1| hypothetical protein FG01397.1 [Gibberella zeae PH-1]	2e-87	Peptidase M24 [IPR000994]; Peptidase_M24 [PF00557]; Creatinase/aminopeptidase [SSF55920]; Glucocorticoid receptor-like (DNA-binding domain) [SSF57716]; Creatinase/aminopeptidase [SSF55920]; Glucocorticoid receptor-like (DNA-binding domain) [SSF57716]; Creatinase/aminopeptidase [SSF55920]; Glucocorticoid receptor-like (DNA-binding domain) [SSF57716]; Creatinase/aminopeptidase [SSF55920]; Glucocort…
L02T34P015R01386	AJ894061	C6 finger domain protein, putative [Aspergillus fumigatus Af293] ref|XP_747012.1| hypothetical protein Afu8g01940 [Aspergillus fumigatus Af293]	2e-12	Fungal transcriptional regulatory protein, N-terminal [IPR001138]; FUNGALZNCYS [PR00054]; Zn_clus [PF00172]; no description [SM00066]; ZN2_CY6_FUNGAL_2 [PS50048]; ZN2_CY6_FUNGAL_1 [PS00463]; Zn2/Cys6 DNA-binding domain [SSF57701]; Zn2/Cys6 DNA-binding domain [SSF57701]; Zn2/Cys6 DNA-binding domain [SSF57701]; Zn2/Cys6 DNA-binding domain [SSF57701];
L02T34P015R01387	AJ894062	probable 26S ATP/ubiquitin-dependent proteinase chain S4 [Neurospora crassa]	2e-74
L02T34P015R01391	AJ894066	hypothetical protein FG00338.1 [Gibberella zeae PH-1] ref|XP_380514.1| hypothetical protein FG00338.1 [Gibberella zeae PH-1]	3e-12
L02T34P015R01393	AJ894068	hypothetical protein FG11025.1 [Gibberella zeae PH-1] ref|XP_391201.1| hypothetical protein FG11025.1 [Gibberella zeae PH-1] gb|AAQ55290.1| putative transcription factor TRI15 [Gibberella zeae]	2e-24	Gonadotropin, beta chain [IPR001545]; GLYCO_HORMONE_BETA_1 [PS00261];
L02T34P015R01396	AJ894071	hypothetical protein FG03208.1 [Gibberella zeae PH-1] ref|XP_383384.1| hypothetical protein FG03208.1 [Gibberella zeae PH-1]	4e-10
L02T34P015R01400	AJ894075	unnamed protein product [Aspergillus oryzae]	4e-38
L02T34P015R01401	AJ894076	hypothetical protein FG10988.1 [Gibberella zeae PH-1] ref|XP_391164.1| hypothetical protein FG10988.1 [Gibberella zeae PH-1]	3e-22	Phospholipase A2, active site [IPR013090]; PA2_HIS [PS00118];
L02T34P015R01411	AJ894085	ubiquitin (UbiC), putative [Aspergillus fumigatus Af293] ref|XP_754493.1| ubiquitin UbiC [Aspergillus fumigatus Af293]	2e-40	Ubiquitin [IPR000626]; UBIQUITIN [PR00348]; ubiquitin [PF00240]; no description [SM00213]; UBIQUITIN_2 [PS50053]; UBIQUITIN_1 [PS00299]; Ubiquitin-like [SSF54236];
L02T34P015R01415	AJ894089	hypothetical protein FG02408.1 [Gibberella zeae PH-1] ref|XP_382584.1| hypothetical protein FG02408.1 [Gibberella zeae PH-1]	9e-36
L02T34P015R01416	AJ894090	hypothetical protein FG09552.1 [Gibberella zeae PH-1] ref|XP_389728.1| hypothetical protein FG09552.1 [Gibberella zeae PH-1]	9e-46	Class I glutamine amidotransferase-like [SSF52317]; Class I glutamine amidotransferase-like [SSF52317]; Class I glutamine amidotransferase-like [SSF52317]; Class I glutamine amidotransferase-like [SSF52317];
L02T34P015R01418	AJ894092	beta-galactosidase [Expression vector pBSII-LUCINT]	2e-30	Galactose-binding like [IPR008979]; Galactose-binding domain-like [SSF49785];
L02T34P015R01421	AJ894095
L02T34P015R01423	AJ894097	hypothetical protein FG10032.1 [Gibberella zeae PH-1] ref|XP_390208.1| hypothetical protein FG10032.1 [Gibberella zeae PH-1]	3e-31	Tetratricopeptide TPR_3 [IPR011716]; TPR_3 [PF07720]; Tetratricopeptide-like helical [IPR011990]; TPR-like [SSF48452]; TPR-like [SSF48452]; TPR-like [SSF48452]; TPR-like [SSF48452];
L02T34P015R01425	AJ894098	hypothetical protein FG06644.1 [Gibberella zeae PH-1] ref|XP_386820.1| hypothetical protein FG06644.1 [Gibberella zeae PH-1]	1e-72	Peptidase M, neutral zinc metallopeptidases, zinc-binding site [IPR006025]; ZINC_PROTEASE [PS00142];
L02T34P015R01426	AJ894099	conserved hypothetical protein [Gibberella zeae PH-1] ref|XP_388622.1| conserved hypothetical protein [Gibberella zeae PH-1]	6e-88	Ras GTPase [IPR001806]; RASTRNSFRMNG [PR00449]; Ras small GTPase, Ras type [IPR003577]; no description [SM00173]; Ras small GTPase, Rho type [IPR003578]; no description [SM00174]; Ras small GTPase, Rab type [IPR003579]; no description [SM00175]; P-loop containing nucleoside triphosphate hydrolases [SSF52540];
L02T34P015R01430	AJ894103	glyceraldehyde-3-phosphate dehydrogenase (phosphorylating) (EC 1.2.1.12) - fungus (Trichoderma koningii) prf||1908209B glyceraldehyde-3-phosphate dehydrogenase:ISOTYPE=II	8e-65	Galactose-binding like [IPR008979]; Galactose-binding domain-like [SSF49785]; Glyceraldehyde 3-phosphate dehydrogenase [IPR000173]; G3PDHDRGNASE [PR00078]; Gp_dh_C [PF02800]; Glyceraldehyde-3-phosphate dehydrogenase-like, C-terminal domain [SSF55347]; Glyceraldehyde-3-phosphate dehydrogenase-like, C-terminal domain [SSF55347]; Glyceraldehyde-3-phosphate dehydrogenase-like, C-terminal domain [SSF5…
L02T34P015R01431	AJ894104	hypothetical protein FG01098.1 [Gibberella zeae PH-1] ref|XP_381274.1| hypothetical protein FG01098.1 [Gibberella zeae PH-1]	1e-49	PDZ/DHR/GLGF [IPR001478]; PDZ domain-like [SSF50156];
L02T34P015R01437	AJ894110
L02T34P015R01440	AJ894113	Frequency clock protein gb|AAA68072.1| frequency clock protein	1e-56
L02T34P017R01537	AJ894114	hypothetical protein FG04764.1 [Gibberella zeae PH-1] ref|XP_384940.1| hypothetical protein FG04764.1 [Gibberella zeae PH-1]	5e-11	alpha/beta-Hydrolases [SSF53474]; alpha/beta-Hydrolases [SSF53474]; alpha/beta-Hydrolases [SSF53474]; alpha/beta-Hydrolases [SSF53474];
L02T34P017R01539	AJ894116	hypothetical protein FG05621.1 [Gibberella zeae PH-1] ref|XP_385797.1| hypothetical protein FG05621.1 [Gibberella zeae PH-1]	9e-91	Lipocalin [IPR002345]; LIPOCALIN [PS00213]; Peptidase S9B, dipeptidylpeptidase IV N-terminal [IPR002469]; DPPIV_N [PF00930]; Dipeptidyl peptidase IV/CD26, N-terminal domain [SSF82171]; Dipeptidyl peptidase IV/CD26, N-terminal domain [SSF82171]; Dipeptidyl peptidase IV/CD26, N-terminal domain [SSF82171]; Dipeptidyl peptidase IV/CD26, N-terminal domain [SSF82171];
L02T34P017R01541	AJ894118	PREDICTED: similar to rRNA intron-encoded homing endonuclease [Pan troglodytes]	4e-11
L02T34P017R01542	AJ894119	hypothetical protein FG06851.1 [Gibberella zeae PH-1] ref|XP_387027.1| hypothetical protein FG06851.1 [Gibberella zeae PH-1]	3e-39
L02T34P017R01550	AJ894127
L02T34P017R01551	AJ894128	oxysterol binding protein (Osh7), putative [Aspergillus fumigatus Af293] ref|XP_749511.1| oxysterol binding protein [Aspergillus fumigatus Af293]	1e-43	Oxysterol-binding protein [IPR000648]; Oxysterol_BP [PF01237]; Galactose-binding like [IPR008979]; Galactose-binding domain-like [SSF49785]; Apoptosis regulator Bcl-2, BH [IPR000712]; BH2 [PS01258];
L02T34P017R01553	AJ894130	unnamed protein product [Aspergillus oryzae]	2e-12
L02T34P017R01555	AJ894132	glyoxylate reductase [Aspergillus fumigatus Af293] ref|XP_751646.1| glyoxylate reductase [Aspergillus fumigatus Af293]	5e-58	D-isomer specific 2-hydroxyacid dehydrogenase, NAD-binding [IPR006140]; 2-Hacid_dh_C [PF02826]; D_2_HYDROXYACID_DH_3 [PS00671]; NAD(P)-binding Rossmann-fold domains [SSF51735]; NAD(P)-binding Rossmann-fold domains [SSF51735]; NAD(P)-binding Rossmann-fold domains [SSF51735]; NAD(P)-binding Rossmann-fold domains [SSF51735];
L02T34P017R01560	AJ894137	hypothetical protein [Neurospora crassa] gb|EAA31186.1| hypothetical protein [Neurospora crassa]	4e-65	Thiolase [IPR002155]; Thiolase_N [PF00108]; Thiolase-like [SSF53901]; Thiolase-like [SSF53901]; Thiolase-like [SSF53901]; Thiolase-like [SSF53901];
L02T34P017R01562	AJ894139
L02T34P017R01566	AJ894143			Zinc finger, C2H2-type [IPR007087]; ZINC_FINGER_C2H2_1 [PS00028];
L02T34P017R01574	AJ894150	hypothetical protein FG10866.1 [Gibberella zeae PH-1] ref|XP_391042.1| hypothetical protein FG10866.1 [Gibberella zeae PH-1]	6e-50
L02T34P017R01576	AJ894152
L02T34P017R01582	AJ894158	hypothetical protein FG09552.1 [Gibberella zeae PH-1] ref|XP_389728.1| hypothetical protein FG09552.1 [Gibberella zeae PH-1]	2e-70	Class I glutamine amidotransferase-like [SSF52317];
L02T34P017R01584	AJ894160	hypothetical protein FG01452.1 [Gibberella zeae PH-1] ref|XP_381628.1| hypothetical protein FG01452.1 [Gibberella zeae PH-1]	2e-19
L02T34P017R01585	AJ894161	DNA directed RNA polymerase II 15 kDa subunit, putative [Aspergillus fumigatus Af293] ref|XP_755187.1| DNA directed RNA polymerase II 15 kDa subunit [Aspergillus fumigatus Af293]	3e-13	Transcription factor TFIIS [IPR001222]; TFIIS_C [PF01096]; no description [SM00440]; DNA-directed RNA polymerase, subunit C11/M/9 [IPR012164]; DNA-directed RNA polymerase, subunit C11/M/9 [PIRSF005586]; Zinc finger TFIIS-type 2 [IPR013138]; ZF_TFIIS_2 [PS51133]; Zinc beta-ribbon [SSF57783]; Zinc beta-ribbon [SSF57783]; Zinc beta-ribbon [SSF57783]; Zinc beta-ribbon [SSF57783];
L02T34P017R01588	AJ894163
L02T34P017R01589	AJ894164	hypothetical protein FG02773.1 [Gibberella zeae PH-1] ref|XP_382949.1| hypothetical protein FG02773.1 [Gibberella zeae PH-1]	4e-51
L02T34P017R01590	AJ894165
L02T34P017R01594	AJ894169	hypothetical protein FG02632.1 [Gibberella zeae PH-1] ref|XP_382808.1| hypothetical protein FG02632.1 [Gibberella zeae PH-1]	6e-40
L02T34P017R01598	AJ894173
L02T34P017R01600	AJ894175
L02T34P017R01602	AJ894177	hypothetical protein FG00362.1 [Gibberella zeae PH-1] ref|XP_380538.1| hypothetical protein FG00362.1 [Gibberella zeae PH-1]	8e-06
L02T34P017R01603	AJ894178			Cytochrome c oxidase, subunit Va [IPR003204]; COX5A [PF02284];
L02T34P017R01607	AJ894182	hypothetical protein FG07380.1 [Gibberella zeae PH-1] ref|XP_387556.1| hypothetical protein FG07380.1 [Gibberella zeae PH-1]	1e-95	Cell division/GTP binding protein [IPR000038]; Q9C271_NEUCR_Q9C271	[PD002565]; GTP_CDC [PF00735]; Peptidase M14, carboxypeptidase A [IPR000834]; CARBOXYPEPT_ZN_2 [PS00133];
L02T34P017R01608	AJ894183	hypothetical protein FG05431.1 [Gibberella zeae PH-1] ref|XP_385607.1| hypothetical protein FG05431.1 [Gibberella zeae PH-1]	5e-98	tRNA synthetase, B5 [IPR005147]; B5 [PF03484]; Putative DNA binding [IPR009061]; Putative DNA-binding domain [SSF46955]; Class II aaRS and biotin synthetases [SSF55681];
L02T34P017R01610	AJ894185	hypothetical protein FG06215.1 [Gibberella zeae PH-1] ref|XP_386391.1| hypothetical protein FG06215.1 [Gibberella zeae PH-1]	4e-92	FAD/NAD(P)-binding domain [SSF51905]; FAD/NAD(P)-binding domain [SSF51905]; FAD/NAD(P)-binding domain [SSF51905]; FAD/NAD(P)-binding domain [SSF51905];
L02T34P017R01611	AJ894186	hypothetical protein FG09921.1 [Gibberella zeae PH-1] ref|XP_390097.1| hypothetical protein FG09921.1 [Gibberella zeae PH-1]	2e-25
L02T34P017R01614	AJ894189	hypothetical protein FG10855.1 [Gibberella zeae PH-1] ref|XP_391031.1| hypothetical protein FG10855.1 [Gibberella zeae PH-1]	1e-35	GroES-like [IPR011032]; GroES-like [SSF50129]; Alcohol dehydrogenase, zinc-binding [IPR013149]; ADH_zinc_N [PF00107]; Alcohol dehydrogenase GroES-like [IPR013154]; ADH_N [PF08240];
L02T34P017R01618	AJ894193	hypothetical protein FG10855.1 [Gibberella zeae PH-1] ref|XP_391031.1| hypothetical protein FG10855.1 [Gibberella zeae PH-1]	1e-64	Alcohol dehydrogenase, zinc-binding [IPR013149]; ADH_zinc_N [PF00107]; NAD(P)-binding Rossmann-fold domains [SSF51735]; Alcohol dehydrogenase, zinc-containing [IPR002328]; ADH_ZINC [PS00059]; GroES-like [IPR011032]; GroES-like [SSF50129]; Alcohol dehydrogenase GroES-like [IPR013154]; ADH_N [PF08240]; NAD(P)-binding Rossmann-fold domains [SSF51735]; NAD(P)-binding Rossmann-fold domains [SSF51735];…
L02T34P017R01619	AJ894194	hypothetical protein [Yarrowia lipolytica] sp|Q6C1F3|ENO_YARLI Enolase (2-phosphoglycerate dehydratase) (2-phospho-D-glycerate hydro-lyase) emb|CAG78318.1| unnamed protein product [Yarrowia lipolytica CLIB122]	3e-92	Enolase [IPR000941]; ENO_ASPOR_Q12560	[PD000902]; ENOLASE [PR00148]; Enolase_C [PF00113]; Enolase_N [PF03952]; Calcium-binding EF-hand [IPR002048]; EF_HAND_1 [PS00018]; Enolase C-terminal domain-like [SSF51604]; Enolase N-terminal domain-like [SSF54826];
L02T34P017R01621	AJ894196	enolase [Penicillium chrysogenum] sp|Q76KF9|ENO_PENCH Enolase (2-phosphoglycerate dehydratase) (2-phospho-D-glycerate hydro-lyase)	5e-92	Enolase [IPR000941]; Enolase_N [PF03952]; Enolase N-terminal domain-like [SSF54826]; Calcium-binding EF-hand [IPR002048]; EF_HAND_1 [PS00018]; Enolase C-terminal domain-like [SSF51604]; Enolase N-terminal domain-like [SSF54826]; Enolase C-terminal domain-like [SSF51604]; Enolase N-terminal domain-like [SSF54826]; Enolase C-terminal domain-like [SSF51604]; Enolase N-terminal domain-like [SSF54826]…
L02T34P017R01626	AJ894200	hypothetical protein FG09546.1 [Gibberella zeae PH-1] ref|XP_389722.1| hypothetical protein FG09546.1 [Gibberella zeae PH-1]	3e-83
L02T34P017R01627	AJ894201	unnamed protein product [Aspergillus oryzae]	7e-14
L02T34P017R01632	AJ894205	conserved hypothetical protein [Neurospora crassa] ref|XP_323761.1| predicted protein [Neurospora crassa] gb|EAA28249.1| predicted protein [Neurospora crassa]	7e-33
L02T34P018R01637	AJ894210
L02T34P018R01641	AJ894214	hypothetical protein FG06668.1 [Gibberella zeae PH-1] ref|XP_386844.1| hypothetical protein FG06668.1 [Gibberella zeae PH-1]	3e-31
L02T34P018R01642	AJ894215	hypothetical protein FG10855.1 [Gibberella zeae PH-1] ref|XP_391031.1| hypothetical protein FG10855.1 [Gibberella zeae PH-1]	2e-28	GroES-like [IPR011032]; GroES-like [SSF50129];
L02T34P018R01644	AJ894217
L02T34P018R01648	AJ894221
L02T34P018R01657	AJ894229	SPAC17H9.14c [Schizosaccharomyces pombe] gb|AAZ13768.1| protein disulfide isomerase [Schizosaccharomyces pombe] ref|NP_593584.1| hypothetical protein SPAC17H9.14c [Schizosaccharomyces pombe 972h-] sp|O13811|PDI2_SCHPO Putative protein disulfide-isomerase	3e-18	Disulphide isomerase [IPR005788]; pdi_dom: protein disulfide-isomerase domain [TIGR01126]; Thioredoxin-related [IPR006662]; THIOREDOXIN [PR00421]; Thioredoxin [PF00085]; THIOREDOXIN [PS00194]; Thioredoxin domain 2 [IPR006663]; THIOREDOXIN_2 [PS50223]; Thioredoxin fold [IPR012335]; Thioredoxin-like fold [IPR012336]; Thioredoxin-like [SSF52833]; Protein disulphide-isomerase [PIRSF001487]; Protein d…
L02T34P018R01661	AJ894232
L02T34P018R01663	AJ894234	hypothetical protein FG02043.1 [Gibberella zeae PH-1] ref|XP_382219.1| hypothetical protein FG02043.1 [Gibberella zeae PH-1]	2e-35
L02T34P018R01664	AJ894235	hypothetical protein FG00373.1 [Gibberella zeae PH-1] ref|XP_380549.1| hypothetical protein FG00373.1 [Gibberella zeae PH-1]	5e-47	Mitochondrial ATP synthase B chain [IPR008688]; Mt_ATP-synt_B [PF05405];
L02T34P018R01668	AJ894239
L02T34P018R01672	AJ894243
L02T34P018R01677	AJ894248	hypothetical protein FG00271.1 [Gibberella zeae PH-1] ref|XP_380447.1| hypothetical protein FG00271.1 [Gibberella zeae PH-1]	2e-63
L02T34P018R01679	AJ894250
L02T34P018R01683	AJ894253	conserved hypothetical protein [Gibberella zeae PH-1] ref|XP_382131.1| conserved hypothetical protein [Gibberella zeae PH-1]	7e-34	Eukaryotic initiation factor 5A hypusine (eIF-5A) [IPR001884]; eIF_5A: translation initiation factor eIF-5A [TIGR00037]; IF5A_HYPUSINE [PS00302]; KOW [IPR005824]; KOW [PF00467]; Translation protein SH3-like [IPR008991]; Translation proteins SH3-like domain [SSF50104];
L02T34P018R01686	AJ894255	probable ALCOHOL DEHYDROGENASE I-ADH1 [Neurospora crassa] sp|Q9P6C8|ADH1_NEUCR Alcohol dehydrogenase I ref|XP_328193.1| ALCOHOL DEHYDROGENASE I [MIPS] [Neurospora crassa] gb|EAA27941.1| ALCOHOL DEHYDROGENASE I [MIPS] [Neurospora crassa]	1e-09	GroES-like [IPR011032]; GroES-like [SSF50129];
L02T34P018R01687	AJ894256	hypothetical protein FG02001.1 [Gibberella zeae PH-1] ref|XP_382177.1| hypothetical protein FG02001.1 [Gibberella zeae PH-1]	2e-25
L02T34P018R01691	AJ894260
L02T34P018R01693	AJ894262	Heat shock protein HSP98 ref|XP_322190.1| hypothetical protein [Neurospora crassa] gb|EAA27992.1| hypothetical protein [Neurospora crassa]	4e-19	Clp, N terminal [IPR004176]; Clp_N [PF02861]; Double Clp-N motif [SSF81923]; Double Clp-N motif [SSF81923]; Double Clp-N motif [SSF81923]; Double Clp-N motif [SSF81923];
L02T34P018R01695	AJ894264	hypothetical protein FG00373.1 [Gibberella zeae PH-1] ref|XP_380549.1| hypothetical protein FG00373.1 [Gibberella zeae PH-1]	1e-12
L02T34P018R01696	AJ894265	hypothetical protein FG00556.1 [Gibberella zeae PH-1] ref|XP_380732.1| hypothetical protein FG00556.1 [Gibberella zeae PH-1]	3e-10	Cytochrome C oxidase copper chaperone [IPR007745]; COX17 [PF05051];
L02T34P018R01697	AJ894266	hypothetical protein FG07240.1 [Gibberella zeae PH-1] ref|XP_387416.1| hypothetical protein FG07240.1 [Gibberella zeae PH-1]	5e-38
L02T34P018R01702	AJ894270	hypothetical protein FG10394.1 [Gibberella zeae PH-1] ref|XP_390570.1| hypothetical protein FG10394.1 [Gibberella zeae PH-1]	3e-96	Amino acid/polyamine transporter I [IPR002293]; AMINO_ACID_PERMEASE_2 [PS50285]; Amino acid permease-associated region [IPR004841]; AA_permease [PF00324];
L02T34P018R01706	AJ894274	unnamed protein product [Kluyveromyces lactis NRRL Y-1140] ref|XP_454960.1| unnamed protein product [Kluyveromyces lactis]	3e-94	Heat shock protein Hsp70 [IPR001023]; HEATSHOCK70 [PR00301]; Heat shock protein 70 [IPR013126]; HSP70 [PF00012]; HSP70_2 [PS00329]; HSP70_3 [PS01036]; Actin-like ATPase domain [SSF53067]; Phosphotransferase system, HPr serine phosphorylation site [IPR002114]; PTS_HPR_SER [PS00589]; Actin-like ATPase domain [SSF53067]; Actin-like ATPase domain [SSF53067]; Actin-like ATPase domain [SSF53067];
L02T34P018R01707	AJ894275	hypothetical protein FG06369.1 [Gibberella zeae PH-1] ref|XP_386545.1| hypothetical protein FG06369.1 [Gibberella zeae PH-1]	1e-28	Nucleic acid-binding, OB-fold [IPR008994]; Nucleic acid-binding proteins [SSF50249];
L02T34P018R01708	AJ894276	hypothetical protein FG05191.1 [Gibberella zeae PH-1] ref|XP_385367.1| hypothetical protein FG05191.1 [Gibberella zeae PH-1]	2e-64
L02T34P018R01709	AJ894277	hypothetical protein FG08636.1 [Gibberella zeae PH-1] ref|XP_388812.1| hypothetical protein FG08636.1 [Gibberella zeae PH-1]	2e-41
L02T34P018R01711	AJ894279
L02T34P018R01712	AJ894280	ATP citrate lyase, subunit 1, putative [Aspergillus fumigatus Af293] ref|XP_750953.1| ATP citrate lyase, subunit 1 [Aspergillus fumigatus Af293]	5e-99	CoA-binding [IPR003781]; CoA_binding [PF02629]; Succinyl-CoA ligase, alpha subunit [IPR005810]; SUCCINYL_COA_LIG_1 [PS01216]; ATP-citrate lyase/succinyl-CoA ligase [IPR005811]; Ligase_CoA [PF00549]; NAD(P)-binding Rossmann-fold domains [SSF51735]; Succinyl-CoA synthetase domains [SSF52210]; NAD(P)-binding Rossmann-fold domains [SSF51735]; Succinyl-CoA synthetase domains [SSF52210]; NAD(P)-binding…
L02T34P018R01713	AJ894281
L02T34P018R01714	AJ894282	hypothetical protein FG09436.1 [Gibberella zeae PH-1] ref|XP_389612.1| hypothetical protein FG09436.1 [Gibberella zeae PH-1]	6e-26
L02T34P018R01716	AJ894284	hypothetical protein FG01734.1 [Gibberella zeae PH-1] ref|XP_381910.1| hypothetical protein FG01734.1 [Gibberella zeae PH-1]	7e-34	General substrate transporter [IPR005828]; Sugar_tr [PF00083];
L02T34P018R01717	AJ894285	beta-galactosidase [Expression vector pBSII-LUCINT]	2e-30	Nitrogen-fixing NifU, C-terminal [IPR001075]; Q8X030_NEUCR_Q8X030	[PD002830]; NifU [PF01106]; Galactose-binding like [IPR008979]; Galactose-binding domain-like [SSF49785];
L02T34P018R01726	AJ894293
L02T34P019R01731	AJ894298
L02T34P019R01733	AJ894300
L02T34P019R01734	AJ894301	hypothetical protein FG00853.1 [Gibberella zeae PH-1] ref|XP_381029.1| hypothetical protein FG00853.1 [Gibberella zeae PH-1]	5e-41
L02T34P019R01738	AJ894305	hypothetical protein FG07539.1 [Gibberella zeae PH-1] ref|XP_387715.1| hypothetical protein FG07539.1 [Gibberella zeae PH-1]	2e-73	AMP-dependent synthetase and ligase [IPR000873]; AMPBINDING [PR00154]; AMP-binding [PF00501]; AMP_BINDING [PS00455]; Acetyl-CoA synthetase-like [SSF56801]; Acetyl-CoA synthetase-like [SSF56801]; Acetyl-CoA synthetase-like [SSF56801]; Acetyl-CoA synthetase-like [SSF56801];
L02T34P019R01740	AJ894307	casein kinase II alpha subunit CKA [Neurospora crassa] sp|Q8TG13|CSK2A_NEUCR Casein kinase II, alpha chain (CK II alpha subunit)	3e-99	Protein kinase [IPR000719]; Q8H120_ARATH_Q8H120	[PD000001]; Pkinase [PF00069]; PROTEIN_KINASE_DOM [PS50011]; PROTEIN_KINASE_ATP [PS00107]; Serine/threonine protein kinase [IPR002290]; no description [SM00220]; Serine/threonine protein kinase, active site [IPR008271]; PROTEIN_KINASE_ST [PS00108]; Protein kinase-like [IPR011009]; Protein kinase-like (PK-like) [SSF56112];
L02T34P019R01743	AJ894309
L02T34P019R01749	AJ894315	hypothetical protein FG01605.1 [Gibberella zeae PH-1] ref|XP_381781.1| hypothetical protein FG01605.1 [Gibberella zeae PH-1]	5e-13	Protein kinase PKN/PRK1, effector [IPR011072]; Effector domain of the protein kinase pkn/prk1 [SSF46585];
L02T34P019R01753	AJ894319
L02T34P019R01754	AJ894320	hypothetical protein FG06832.1 [Gibberella zeae PH-1] ref|XP_387008.1| hypothetical protein FG06832.1 [Gibberella zeae PH-1]	8e-71	Protein kinase [IPR000719]; KAND_SCHPO_Q10078	[PD000001]; Pkinase [PF00069]; PROTEIN_KINASE_DOM [PS50011]; PROTEIN_KINASE_ATP [PS00107]; Serine/threonine protein kinase [IPR002290]; no description [SM00220]; Serine/threonine protein kinase, active site [IPR008271]; PROTEIN_KINASE_ST [PS00108]; Protein kinase-like [IPR011009]; Protein kinase-like (PK-like) [SSF56112]; Superoxide dismutase, copper/zinc binding [IPR001424]; SOD_CU_ZN_1 [PS00087…
L02T34P019R01755	AJ894321	hypothetical protein FG01375.1 [Gibberella zeae PH-1] ref|XP_381551.1| hypothetical protein FG01375.1 [Gibberella zeae PH-1]	2e-45	Mitochondrial substrate carrier [IPR001993]; Mito_carr [PF00153]; SOLCAR [PS50920];
L02T34P019R01761	AJ894327	hypothetical protein FG03319.1 [Gibberella zeae PH-1] ref|XP_383495.1| hypothetical protein FG03319.1 [Gibberella zeae PH-1]	5e-95	Eubacterial/plasma membrane H+-transporting two-sector ATPase, C subunit [IPR000454]; ATPASE_C [PS00605]; Leucine-rich repeat [IPR001611]; LEURICHRPT [PR00019];
L02T34P019R01762	AJ894328	hypothetical protein FG09380.1 [Gibberella zeae PH-1] ref|XP_389556.1| hypothetical protein FG09380.1 [Gibberella zeae PH-1]	1e-63	Heat shock protein DnaJ, N-terminal [IPR001623]; DnaJ [PF00226]; no description [SM00271]; DNAJ_2 [PS50076]; DNAJ_1 [PS00636]; Chaperone J-domain [SSF46565]; Heat shock protein DnaJ [IPR003095]; DNAJPROTEIN [PR00625];
L02T34P019R01764	AJ894329	conserved hypothetical protein [Gibberella zeae PH-1] ref|XP_389765.1| conserved hypothetical protein [Gibberella zeae PH-1]	1e-61	Aconitate hydratase, N-terminal [IPR001030]; Q89X34_BRAJA_Q89X34	[PD000511]; ACONITASE [PR00415]; Aconitase [PF00330]; Aconitase iron-sulfur domain [SSF53732];
L02T34P019R01765	AJ894330	hypothetical protein FG09864.1 [Gibberella zeae PH-1] ref|XP_390040.1| hypothetical protein FG09864.1 [Gibberella zeae PH-1]	5e-09	RNA-binding region RNP-1 (RNA recognition motif) [IPR000504]; RRM_1 [PF00076]; RRM [PS50102]; Nucleotide-binding, alpha-beta plait [IPR012677]; RNA-binding domain, RBD [SSF54928]; RNA-binding domain, RBD [SSF54928]; RNA-binding domain, RBD [SSF54928]; RNA-binding domain, RBD [SSF54928];
L02T34P019R01769	AJ894334	small G-protein Gsp1p [Candida albicans] sp|Q9P4E9|GSP1_CANAL GTP-binding nuclear protein GSP1/Ran	4e-91	Ras GTPase [IPR001806]; RASTRNSFRMNG [PR00449]; Ras [PF00071]; GTP-binding nuclear protein Ran [IPR002041]; GTPRANTC4 [PR00627]; no description [SM00176]; RAN [PS01115]; Ras small GTPase, Ras type [IPR003577]; no description [SM00173]; Ras small GTPase, Rho type [IPR003578]; no description [SM00174]; Ras small GTPase, Rab type [IPR003579]; no description [SM00175]; P-loop containing nucleoside tr…
L02T34P019R01776	AJ894340	probable glutamate decarboxylase [Neurospora crassa]	1e-94	Pyridoxal-dependent decarboxylase [IPR002129]; Pyridoxal_deC [PF00282]; PLP-dependent transferases [SSF53383]; PLP-dependent transferases [SSF53383]; PLP-dependent transferases [SSF53383]; PLP-dependent transferases [SSF53383];
L02T34P019R01779	AJ894343	hypothetical protein FG10532.1 [Gibberella zeae PH-1] ref|XP_390708.1| hypothetical protein FG10532.1 [Gibberella zeae PH-1]	3e-40
L02T34P019R01781	AJ894345	hypothetical protein FG00857.1 [Gibberella zeae PH-1] ref|XP_381033.1| hypothetical protein FG00857.1 [Gibberella zeae PH-1]	2e-37	Pleckstrin homology-type [IPR011993]; PH domain-like [SSF50729];
L02T34P019R01782	AJ894346	hypothetical protein FG07402.1 [Gibberella zeae PH-1] ref|XP_387578.1| hypothetical protein FG07402.1 [Gibberella zeae PH-1]	9e-33
L02T34P019R01783	AJ894347	hypothetical protein FG00452.1 [Gibberella zeae PH-1] ref|XP_380628.1| hypothetical protein FG00452.1 [Gibberella zeae PH-1]	3e-39	Polysaccharide deacetylase [IPR002509]; Polysacc_deac_1 [PF01522]; Glycoside hydrolase/deacetylase [SSF88713]; Ribosomal protein S14 [IPR001209]; RIBOSOMAL_S14 [PS00527]; Glycoside hydrolase/deacetylase [SSF88713]; Glycoside hydrolase/deacetylase [SSF88713]; Glycoside hydrolase/deacetylase [SSF88713];
L02T34P019R01784	AJ894348	PREDICTED: similar to calcium/calmodulin-dependent protein kinase 1D [Mus musculus]	1e-70	Protein kinase [IPR000719]; O42627_COLGL_O42627	[PD000001]; Pkinase [PF00069]; PROTEIN_KINASE_DOM [PS50011]; PROTEIN_KINASE_ATP [PS00107]; Serine/threonine protein kinase [IPR002290]; no description [SM00220]; Protein kinase-like [IPR011009]; Protein kinase-like (PK-like) [SSF56112];
L02T34P019R01785	AJ894349	hypothetical protein FG00917.1 [Gibberella zeae PH-1] ref|XP_381093.1| hypothetical protein FG00917.1 [Gibberella zeae PH-1]	2e-06
L02T34P019R01792	AJ894355	hypothetical protein FG05197.1 [Gibberella zeae PH-1] ref|XP_385373.1| hypothetical protein FG05197.1 [Gibberella zeae PH-1]	9e-82	Protein of unknown function UPF0061 [IPR003846]; UPF0061 [PF02696];
L02T34P019R01794	AJ894357	hypothetical protein FG09834.1 [Gibberella zeae PH-1] ref|XP_390010.1| hypothetical protein FG09834.1 [Gibberella zeae PH-1]	2e-45	Thiamin diphosphate-binding fold (THDP-binding) [SSF52518];
L02T34P019R01795	AJ894358	hypothetical protein FG07044.1 [Gibberella zeae PH-1] ref|XP_387220.1| hypothetical protein FG07044.1 [Gibberella zeae PH-1]	1e-42
L02T34P019R01802	AJ894365	hypothetical protein FG06097.1 [Gibberella zeae PH-1] ref|XP_386273.1| hypothetical protein FG06097.1 [Gibberella zeae PH-1]	3e-25	H+-transporting two-sector ATPase, alpha/beta subunit, central region [IPR000194]; ATPASE_ALPHA_BETA [PS00152];
L02T34P019R01803	AJ894366	hypothetical protein FG00857.1 [Gibberella zeae PH-1] ref|XP_381033.1| hypothetical protein FG00857.1 [Gibberella zeae PH-1]	2e-35
L02T34P019R01805	AJ894368	hypothetical protein FG06168.1 [Gibberella zeae PH-1] ref|XP_386344.1| hypothetical protein FG06168.1 [Gibberella zeae PH-1]	9e-60	Zinc finger, C2H2-type [IPR007087]; zf-C2H2 [PF00096]; no description [SM00355]; ZINC_FINGER_C2H2_2 [PS50157]; ZINC_FINGER_C2H2_1 [PS00028]; C2H2 and C2HC zinc fingers [SSF57667]; C2H2 and C2HC zinc fingers [SSF57667]; C2H2 and C2HC zinc fingers [SSF57667]; C2H2 and C2HC zinc fingers [SSF57667];
L02T34P019R01808	AJ894371	hypothetical protein FG00706.1 [Gibberella zeae PH-1] ref|XP_380882.1| hypothetical protein FG00706.1 [Gibberella zeae PH-1]	1e-79	FAD linked oxidase, N-terminal [IPR006094]; FAD_binding_4 [PF01565]; FAD-binding domain [SSF56176]; FAD-binding domain [SSF56176]; FAD-binding domain [SSF56176]; FAD-binding domain [SSF56176];
L02T34P019R01809	AJ894372	hypothetical protein FG10281.1 [Gibberella zeae PH-1] ref|XP_390457.1| hypothetical protein FG10281.1 [Gibberella zeae PH-1]	6e-20
L02T34P019R01813	AJ894376	hypothetical protein FG00666.1 [Gibberella zeae PH-1] ref|XP_380842.1| hypothetical protein FG00666.1 [Gibberella zeae PH-1]	3e-06
L02T34P019R01816	AJ894379	beta-galactosidase [Expression vector pBSII-LUCINT]	2e-30	Alcohol dehydrogenase, zinc-containing [IPR002328]; ADH_ZINC [PS00059]; GroES-like [IPR011032]; GroES-like [SSF50129]; Alcohol dehydrogenase GroES-like [IPR013154]; ADH_N [PF08240]; Galactose-binding like [IPR008979]; Galactose-binding domain-like [SSF49785];
L02T34P019R01821	AJ894384	hypothetical protein FG02163.1 [Gibberella zeae PH-1] ref|XP_382339.1| hypothetical protein FG02163.1 [Gibberella zeae PH-1]	2e-72	Sulfate transporter/antisigma-factor antagonist STAS [IPR002645]; STAS [PF01740]; STAS [PS50801]; Anti-sigma factor antagonist SpoIIaa [SSF52091]; Anti-sigma factor antagonist SpoIIaa [SSF52091]; Anti-sigma factor antagonist SpoIIaa [SSF52091]; Anti-sigma factor antagonist SpoIIaa [SSF52091];
L02T34P019R01822	AJ894385	lacZ' [Cloning vector pGreen]	2e-33	Galactose-binding like [IPR008979]; Galactose-binding domain-like [SSF49785];
L02T34P020R01829	AJ894394	hypothetical protein FG00722.1 [Gibberella zeae PH-1] ref|XP_380898.1| hypothetical protein FG00722.1 [Gibberella zeae PH-1]	7e-67	Rieske iron-sulfur protein [IPR005805]; RIESKE_2 [PS00200]; Phosphoribosyltransferase [IPR000836]; Pribosyltran [PF00156]; Purine/pyrimidine phosphoribosyl transferase [IPR002375]; PUR_PYR_PR_TRANSFER [PS00103]; PRTase-like [SSF53271]; PRTase-like [SSF53271]; PRTase-like [SSF53271]; PRTase-like [SSF53271];
L02T34P020R01830	AJ894395	hypothetical protein FG07229.1 [Gibberella zeae PH-1] ref|XP_387405.1| hypothetical protein FG07229.1 [Gibberella zeae PH-1]	3e-40
L02T34P020R01831	AJ894396	hypothetical protein FG07182.1 [Gibberella zeae PH-1] ref|XP_387358.1| hypothetical protein FG07182.1 [Gibberella zeae PH-1]	2e-99	Protein synthesis factor, GTP-binding [IPR000795]; ELONGATNFCT [PR00315]; GTP_EFTU [PF00009]; EFACTOR_GTP [PS00301]; Small GTP-binding protein domain [IPR005225]; small_GTP: small GTP-binding protein domain [TIGR00231]; P-loop containing nucleoside triphosphate hydrolases [SSF52540]; P-loop containing nucleoside triphosphate hydrolases [SSF52540]; P-loop containing nucleoside triphosphate hydrola…
L02T34P020R01834	AJ894398
L02T34P020R01838	AJ894401	PREDICTED: similar to rRNA intron-encoded homing endonuclease [Pan troglodytes]	5e-11
L02T34P020R01839	AJ894402	pyruvate carboxylase [Aspergillus niger] sp|Q9HES8|PYC_ASPNG Pyruvate carboxylase (Pyruvic carboxylase) (PCB)	2e-96	Pyruvate carboxyltransferase [IPR000891]; HMGL-like [PF00682]; PYR_CT [PS50991]; Conserved carboxylase region [IPR003379]; PYC_OADA [PF02436]; Aldolase [SSF51569]; Aldolase [SSF51569]; Aldolase [SSF51569]; Aldolase [SSF51569];
L02T34P020R01843	AJ894405	hypothetical protein [Neurospora crassa]	3e-11
L02T34P020R01845	AJ894406	unnamed protein product [Aspergillus oryzae]	6e-22
L02T34P020R01847	AJ894407	probable cytochrome b5 [Neurospora crassa] sp|Q9P5L0|CYB5_NEUCR Probable cytochrome b5 ref|XP_323229.1| hypothetical protein [Neurospora crassa] gb|EAA28313.1| hypothetical protein [Neurospora crassa]	6e-41	Cytochrome b5 [IPR001199]; CYB5_NEUCR_Q9P5L0	[PD000612]; CYTOCHROMEB5 [PR00363]; Cyt-b5 [PF00173]; CYTOCHROME_B5_2 [PS50255]; CYTOCHROME_B5_1 [PS00191]; Cytochrome b5 [PIRSF000038]; Cytochrome b5 [SSF55856]; Cytochrome b5 [PIRSF000038]; Cytochrome b5 [SSF55856]; Cytochrome b5 [PIRSF000038]; Cytochrome b5 [SSF55856]; Cytochrome b5 [PIRSF000038]; Cytochrome b5 [SSF55856];
L02T34P020R01852	AJ894412	beta-galactosidase [Expression vector pBSII-LUCINT]	5e-30	Galactose-binding like [IPR008979]; Galactose-binding domain-like [SSF49785];
L02T34P020R01856	AJ894416	hypothetical protein FG05565.1 [Gibberella zeae PH-1] ref|XP_385741.1| hypothetical protein FG05565.1 [Gibberella zeae PH-1]	9e-43	Ribonuclease CAF1 [IPR006941]; CAF1 [PF04857];
L02T34P020R01858	AJ894418	conserved hypothetical protein [Gibberella zeae PH-1] ref|XP_388534.1| conserved hypothetical protein [Gibberella zeae PH-1]	7e-59	Homogentisate 1,2-dioxygenase [IPR005708]; HgmA [PF04209]; Cupin, RmlC-type [IPR011051]; RmlC-like cupins [SSF51182];
L02T34P020R01859	AJ894419	hypothetical protein MG06446.4 [Magnaporthe grisea 70-15] ref|XP_369931.1| hypothetical protein MG06446.4 [Magnaporthe grisea 70-15]	5e-47
L02T34P020R01869	AJ894428	hypothetical protein FG04096.1 [Gibberella zeae PH-1] ref|XP_384272.1| hypothetical protein FG04096.1 [Gibberella zeae PH-1]	2e-26
L02T34P020R01876	AJ894435	hypothetical protein FG06051.1 [Gibberella zeae PH-1] ref|XP_386227.1| hypothetical protein FG06051.1 [Gibberella zeae PH-1]	1e-46	Glycosyl transferase, family 20 [IPR001830]; Glyco_transf_20 [PF00982]; UDP-Glycosyltransferase/glycogen phosphorylase [SSF53756]; UDP-Glycosyltransferase/glycogen phosphorylase [SSF53756]; UDP-Glycosyltransferase/glycogen phosphorylase [SSF53756]; UDP-Glycosyltransferase/glycogen phosphorylase [SSF53756];
L02T34P020R01877	AJ894436
L02T34P020R01879	AJ894438
L02T34P020R01880	AJ894439
L02T34P020R01885	AJ894443	hypothetical protein FG07002.1 [Gibberella zeae PH-1] ref|XP_387178.1| hypothetical protein FG07002.1 [Gibberella zeae PH-1]	3e-21
L02T34P020R01887	AJ894445	hypothetical protein FG01885.1 [Gibberella zeae PH-1] ref|XP_382061.1| hypothetical protein FG01885.1 [Gibberella zeae PH-1]	2e-11
L02T34P020R01897	AJ894455	hypothetical protein FG06757.1 [Gibberella zeae PH-1] ref|XP_386933.1| hypothetical protein FG06757.1 [Gibberella zeae PH-1]	3e-24	Ribosomal L37ae protein [IPR002674]; Q95W89_BRABE_Q95W89	[PD006591]; Ribosomal_L37ae [PF01780]; L37a: ribosomal protein L37a [TIGR00280]; Zn-binding ribosomal proteins [SSF57829]; TonB box, N-terminal [IPR010916]; TONB_DEPENDENT_REC_1 [PS00430]; D123 [IPR009772]; D123 [PF07065];
L02T34P020R01901	AJ894456	hypothetical protein FG05773.1 [Gibberella zeae PH-1] ref|XP_385949.1| hypothetical protein FG05773.1 [Gibberella zeae PH-1]	1e-49	Short-chain dehydrogenase/reductase SDR [IPR002198]; adh_short [PF00106]; Glucose/ribitol dehydrogenase [IPR002347]; GDHRDH [PR00081]; NAD(P)-binding Rossmann-fold domains [SSF51735]; NAD(P)-binding Rossmann-fold domains [SSF51735]; NAD(P)-binding Rossmann-fold domains [SSF51735]; NAD(P)-binding Rossmann-fold domains [SSF51735];
L02T34P020R01902	AJ894457
L02T34P020R01908	AJ894462	RS12_ERYGR 40S ribosomal protein S12 [Gibberella zeae PH-1] ref|XP_387468.1| RS12_ERYGR 40S ribosomal protein S12 [Gibberella zeae PH-1]	1e-51	Ribosomal protein S12E [IPR000530]; RIBSOMALS12E [PR00972]; Ribosomal protein L7Ae/L30e/S12e/Gadd45 [IPR004038]; RL7A_PYRFU_Q8U160	[PD004495]; Ribosomal_L7Ae [PF01248]; L30e-like [SSF55315]; Glyceraldehyde 3-phosphate dehydrogenase [IPR000173]; Gp_dh_N [PF00044]; NAD(P)-binding Rossmann-fold domains [SSF51735]; L30e-like [SSF55315]; NAD(P)-binding Rossmann-fold domains [SSF51735]; L30e-like [SSF55315]; NAD(P)-binding Rossmann-fold domains [SSF51735]; L30e-like [SSF55315]; NAD(P)-binding Rossmann-fold domains [SSF51735];
L02T34P020R01911	AJ894464	hypothetical protein FG05381.1 [Gibberella zeae PH-1] ref|XP_385557.1| hypothetical protein FG05381.1 [Gibberella zeae PH-1]	8e-08
L02T34P020R01915	AJ894467	hypothetical protein FG05647.1 [Gibberella zeae PH-1] ref|XP_385823.1| hypothetical protein FG05647.1 [Gibberella zeae PH-1]	3e-61	Protein of unknown function DUF323 [IPR005532]; DUF323 [PF03781];
L02T34P020R01920	AJ894472
L02T34P021R01921	AJ894474	hypothetical protein FG09380.1 [Gibberella zeae PH-1] ref|XP_389556.1| hypothetical protein FG09380.1 [Gibberella zeae PH-1]	1e-32
L02T34P021R01926	AJ894479	hypothetical protein FG05954.1 [Gibberella zeae PH-1] ref|XP_386130.1| hypothetical protein FG05954.1 [Gibberella zeae PH-1]	3e-56	Ribosomal protein S14 [IPR001209]; RIBOSOMAL_S14 [PS00527];
L02T34P021R01929	AJ894481	beta galactosidase alpha [Cloning vector pNOT218]	2e-22	Galactose-binding like [IPR008979]; Galactose-binding domain-like [SSF49785];
L02T34P021R01937	AJ894487	hypothetical protein MG03699.4 [Magnaporthe grisea 70-15] ref|XP_361156.1| hypothetical protein MG03699.4 [Magnaporthe grisea 70-15]	6e-62	IMP dehydrogenase/GMP reductase [IPR001093]; IMPDH [PF00478]; FMN-linked oxidoreductases [SSF51395]; CBS [IPR000644]; SNF4_REP [PS50147]; CBS-domain [SSF54631]; FMN-linked oxidoreductases [SSF51395]; CBS-domain [SSF54631]; FMN-linked oxidoreductases [SSF51395]; CBS-domain [SSF54631]; FMN-linked oxidoreductases [SSF51395]; CBS-domain [SSF54631];
L02T34P021R01943	AJ894493	hypothetical protein FG03028.1 [Gibberella zeae PH-1] ref|XP_383204.1| hypothetical protein FG03028.1 [Gibberella zeae PH-1]	1e-31	Galactose-binding like [IPR008979]; Galactose-binding domain-like [SSF49785];
L02T34P021R01948	AJ894497	hypothetical protein FG04395.1 [Gibberella zeae PH-1] ref|XP_384571.1| hypothetical protein FG04395.1 [Gibberella zeae PH-1]	1e-71	CHD5-like protein [IPR007514]; CHD5 [PF04420];
L02T34P021R01952	AJ894501	beta-galactosidase [Expression vector pBSII-LUCINT]	2e-30	Galactose-binding like [IPR008979]; Galactose-binding domain-like [SSF49785];
L02T34P021R01953	AJ894502	hypothetical protein FG00791.1 [Gibberella zeae PH-1] ref|XP_380967.1| hypothetical protein FG00791.1 [Gibberella zeae PH-1]	5e-50
L02T34P021R01954	AJ894503	hypothetical protein FG07338.1 [Gibberella zeae PH-1] ref|XP_387514.1| hypothetical protein FG07338.1 [Gibberella zeae PH-1]	4e-48	WD-40 repeat [IPR001680]; WD40 [PF00400]; no description [SM00320]; WD_REPEATS_2 [PS50082]; WD_REPEATS_REGION [PS50294]; Peptidase M, neutral zinc metallopeptidases, zinc-binding site [IPR006025]; ZINC_PROTEASE [PS00142]; WD40-like [IPR011046]; WD40-repeat [SSF50978];
L02T34P021R01957	AJ894505	hypothetical protein FG02495.1 [Gibberella zeae PH-1] ref|XP_382671.1| hypothetical protein FG02495.1 [Gibberella zeae PH-1]	1e-41
L02T34P021R01958	AJ894506	related to ATP-binding cassette (ABC) transporter [Neurospora crassa] ref|XP_323437.1| hypothetical protein [Neurospora crassa] gb|EAA31623.1| hypothetical protein [Neurospora crassa]	3e-96	ABC transporter related [IPR003439]; Q871I0_NEUCR_Q871I0	[PD000006]; ABC_tran [PF00005]; DA_BOX [PS50100]; P-loop containing nucleoside triphosphate hydrolases [SSF52540]; P-loop containing nucleoside triphosphate hydrolases [SSF52540]; P-loop containing nucleoside triphosphate hydrolases [SSF52540]; P-loop containing nucleoside triphosphate hydrolases [SSF52540];
L02T34P021R01959	AJ894507	hypothetical protein FG10309.1 [Gibberella zeae PH-1] ref|XP_390485.1| hypothetical protein FG10309.1 [Gibberella zeae PH-1]	3e-86	MSF1 [IPR006797]; MSF1 [PF04707]; PRELI_MSF1 [PS50904];
L02T34P021R01963	AJ894510	hypothetical protein FG10669.1 [Gibberella zeae PH-1] ref|XP_390845.1| hypothetical protein FG10669.1 [Gibberella zeae PH-1]	7e-80	1-(5-Phosphoribosyl)-5-amino-4-imidazole-carboxylate (AIR) carboxylase [IPR000031]; Q9UVE6_ZYGRO_Q9UVE6	[PD002193]; AIRC [PF00731]; purE: phosphoribosylaminoimidazole carboxyla [TIGR01162]; Rudiment single hybrid motif [IPR011054]; Rudiment single hybrid motif [SSF51246]; N5-CAIR mutase (phosphoribosylaminoimidazole carboxylase, PurE) [SSF52255]; N5-CAIR mutase (phosphoribosylaminoimidazole carboxylase, PurE) [SSF52255]; N5-CAIR mutase (phosphoribosylaminoimidazole carboxylase, PurE) [SSF52255]; N5…
L02T34P021R01966	AJ894512
L02T34P021R01972	AJ894517	lacZ' [Cloning vector pGreen]	6e-28	Galactose-binding like [IPR008979]; Galactose-binding domain-like [SSF49785];
L02T34P021R01976	AJ894521	sar1 [Hypocrea jecorina] sp|P78976|SAR1_TRIRE GTP-binding protein SAR1	3e-95	Ras GTPase [IPR001806]; RASTRNSFRMNG [PR00449]; Small GTP-binding protein domain [IPR005225]; small_GTP: small GTP-binding protein domain [TIGR00231]; GTP-binding protein SAR1 [IPR006687]; no description [SM00178]; ADP-ribosylation factor [IPR006688]; no description [SM00177]; ARF/SAR superfamily [IPR006689]; SAR1GTPBP [PR00328]; Arf [PF00025]; P-loop containing nucleoside triphosphate hydrolases…
L02T34P021R01979	AJ894524	related to NsdD protein [Neurospora crassa] ref|XP_326647.1| hypothetical protein [Neurospora crassa] gb|EAA31340.1| hypothetical protein [Neurospora crassa]	2e-21	PRICHEXTENSN [PR01217]; PRICHEXTENSN [PR01217]; PRICHEXTENSN [PR01217]; PRICHEXTENSN [PR01217];
L02T34P021R01985	AJ894529	hypothetical protein AN5386.2 [Aspergillus nidulans FGSC A4] ref|XP_662990.1| hypothetical protein AN5386_2 [Aspergillus nidulans FGSC A4] ref|XP_409523.1| hypothetical protein AN5386.2 [Aspergillus nidulans FGSC A4]	4e-53	NAD-binding site [IPR000205]; NAD_BINDING [PS50205]; Alcohol dehydrogenase, zinc-binding [IPR013149]; ADH_zinc_N [PF00107]; NAD(P)-binding Rossmann-fold domains [SSF51735]; NAD(P)-binding Rossmann-fold domains [SSF51735]; NAD(P)-binding Rossmann-fold domains [SSF51735]; NAD(P)-binding Rossmann-fold domains [SSF51735];
L02T34P021R01987	AJ894531	hypothetical protein FG06840.1 [Gibberella zeae PH-1] ref|XP_387016.1| hypothetical protein FG06840.1 [Gibberella zeae PH-1]	2e-18
L02T34P021R01988	AJ894532	hypothetical protein AN1883.2 [Aspergillus nidulans FGSC A4] ref|XP_659487.1| hypothetical protein AN1883_2 [Aspergillus nidulans FGSC A4] ref|XP_406020.1| hypothetical protein AN1883.2 [Aspergillus nidulans FGSC A4]	7e-61	Argininosuccinate synthase [IPR001518]; Arginosuc_synth [PF00764]; ARGININOSUCCIN_SYN_2 [PS00565]; Adenine nucleotide alpha hydrolases-like [SSF52402]; Adenine nucleotide alpha hydrolases-like [SSF52402]; Adenine nucleotide alpha hydrolases-like [SSF52402]; Adenine nucleotide alpha hydrolases-like [SSF52402]; Adenine nucleotide alpha hydrolases-like [SSF52402]; Adenine nucleotide alpha hydrolases…
L02T34P021R01989	AJ894533	hypothetical protein FG10312.1 [Gibberella zeae PH-1] ref|XP_390488.1| hypothetical protein FG10312.1 [Gibberella zeae PH-1]	5e-57	Low molecular weight phosphotyrosine protein phosphatase [IPR000106]; LMWPTPASE [PR00719]; LMWPc [PF01451]; no description [SM00226]; Mammalian LMW phosphotyrosine protein phosphatase [IPR002115]; MAMMALPTPASE [PR00720]; Phosphotyrosine protein phosphatases I [SSF52788]; Phosphotyrosine protein phosphatases I [SSF52788]; Phosphotyrosine protein phosphatases I [SSF52788]; Phosphotyrosine protein p…
L02T34P021R01991	AJ894534	hypothetical protein FG05482.1 [Gibberella zeae PH-1] ref|XP_385658.1| hypothetical protein FG05482.1 [Gibberella zeae PH-1]	2e-78	Prephenate dehydratase [IPR001086]; PDT [PF00800]; Amino acid-binding ACT [IPR002912]; ACT [PF01842]; Regulatory domain in the aminoacid metabolism [SSF55021]; Regulatory domain in the aminoacid metabolism [SSF55021]; Regulatory domain in the aminoacid metabolism [SSF55021]; Regulatory domain in the aminoacid metabolism [SSF55021];
L02T34P021R01993	AJ894535	hypothetical protein FG01437.1 [Gibberella zeae PH-1] ref|XP_381613.1| hypothetical protein FG01437.1 [Gibberella zeae PH-1]	4e-52
L02T34P021R01994	AJ894536	hypothetical protein FG05846.1 [Gibberella zeae PH-1] ref|XP_386022.1| hypothetical protein FG05846.1 [Gibberella zeae PH-1]	3e-06
L02T34P021R01998	AJ894540
L02T34P021R01999	AJ894541
L02T34P021R02000	AJ894542	conserved hypothetical protein [Gibberella zeae PH-1] ref|XP_381183.1| conserved hypothetical protein [Gibberella zeae PH-1]	7e-77	GINS complex, Psf1 component [IPR005339]; Q9P7X6_SCHPO_Q9P7X6	[PD022798]; GINS complex, PSF1 component [PIRSF025016]; Psf1 [PF03651];
L02T34P021R02002	AJ894544	hypothetical protein FG01349.1 [Gibberella zeae PH-1] ref|XP_381525.1| hypothetical protein FG01349.1 [Gibberella zeae PH-1]	3e-97	Diacylglycerol acyltransferase [IPR007130]; DAGAT [PF03982];
L02T34P021R02003	AJ894545	hypothetical protein FG05045.1 [Gibberella zeae PH-1] ref|XP_385221.1| hypothetical protein FG05045.1 [Gibberella zeae PH-1]	6e-32
L02T34P021R02006	AJ894546	hypothetical protein FG01576.1 [Gibberella zeae PH-1] ref|XP_381752.1| hypothetical protein FG01576.1 [Gibberella zeae PH-1]	2e-55	Zinc finger, C2H2-type [IPR007087]; zf-C2H2 [PF00096]; no description [SM00355]; ZINC_FINGER_C2H2_2 [PS50157]; ZINC_FINGER_C2H2_1 [PS00028]; C2H2 and C2HC zinc fingers [SSF57667]; C2H2 and C2HC zinc fingers [SSF57667]; C2H2 and C2HC zinc fingers [SSF57667]; C2H2 and C2HC zinc fingers [SSF57667];
L02T34P021R02008	AJ894548	hypothetical protein FG00699.1 [Gibberella zeae PH-1] ref|XP_380875.1| hypothetical protein FG00699.1 [Gibberella zeae PH-1]	3e-40
L02T34P021R02015	AJ894555	IM17_NEUCR Mitochondrial import inner membrane translocase subunit TIM17 [Gibberella zeae PH-1] ref|XP_386591.1| IM17_NEUCR Mitochondrial import inner membrane translocase subunit TIM17 [Gibberella zeae PH-1]	1e-06
L02T34P021Rb2006	AJ894556
L02T34P026R02405	AJ894561			PRICHEXTENSN [PR01217];
L02T34P026R02406	AJ894562	lacZ' [Cloning vector pGreen]	7e-18
L02T34P026R02409	AJ894565	lacZ' [Cloning vector pGreen]	3e-35	Galactose-binding like [IPR008979]; Galactose-binding domain-like [SSF49785];
L02T34P026R02411	AJ894567
L02T34P026R02412	AJ894568	hypothetical protein FG02077.1 [Gibberella zeae PH-1] ref|XP_382253.1| hypothetical protein FG02077.1 [Gibberella zeae PH-1]	1e-14	CFEM [IPR008427]; CFEM [PF05730]; no description [SM00747]; no description [SM00747]; no description [SM00747]; no description [SM00747];
L02T34P026R02413	AJ894569	hydrophobin [Hypocrea jecorina] sp|P79073|HYP2_TRIRE Hydrophobin II precursor (HFBII)	7e-18	Hydrophobin 2 [IPR010636]; Hydrophobin_2 [PF06766];
L02T34P026R02419	AJ894574
L02T34P026R02420	AJ894575	glucose-repressible gene protein-related protein [Aspergillus fumigatus Af293] ref|XP_753236.1| hypothetical protein Afu5g14210 [Aspergillus fumigatus Af293]	5e-17
L02T34P026R02422	AJ894576	lacZ' [Cloning vector pGreen]	5e-19	Galactose-binding like [IPR008979]; Galactose-binding domain-like [SSF49785];
L02T34P026R02424	AJ894578	beta-galactosidase [Expression vector pBSII-LUCINT]	1e-30	Galactose-binding like [IPR008979]; Galactose-binding domain-like [SSF49785];
L02T34P026R02429	AJ894583
L02T34P026R02431	AJ894585	unnamed protein product [Yarrowia lipolytica CLIB99] ref|XP_503094.1| hypothetical protein [Yarrowia lipolytica]	5e-96	Protein kinase [IPR000719]; Q8LNI5_EEEEE_Q8LNI5	[PD000001]; Pkinase [PF00069]; PROTEIN_KINASE_DOM [PS50011]; Serine/threonine protein kinase [IPR002290]; no description [SM00220]; Serine/threonine protein kinase, active site [IPR008271]; PROTEIN_KINASE_ST [PS00108]; Protein kinase-like [IPR011009]; Protein kinase-like (PK-like) [SSF56112];
L02T34P026R02435	AJ894588	hypothetical protein FG07582.1 [Gibberella zeae PH-1] ref|XP_387758.1| hypothetical protein FG07582.1 [Gibberella zeae PH-1]	7e-35	General substrate transporter [IPR005828]; Sugar_tr [PF00083]; Major facilitator superfamily [IPR007114]; MFS [PS50850];
L02T34P026R02441	AJ894594	beta-galactosidase [Expression vector pBSII-LUCINT]	2e-30	Galactose-binding like [IPR008979]; Galactose-binding domain-like [SSF49785];
L02T34P026R02444	AJ894597			Proteinase inhibitor I4, serpin [IPR000215]; SERPIN [PS00284];
L02T34P026R02445	AJ894598	hypothetical protein FG01183.1 [Gibberella zeae PH-1] ref|XP_381359.1| hypothetical protein FG01183.1 [Gibberella zeae PH-1]	2e-35
L02T34P026R02448	AJ894601
L02T34P026R02452	AJ894605
L02T34P026R02455	AJ894608	probable phosphoglyceromutase [Neurospora crassa] ref|XP_331028.1| hypothetical protein [Neurospora crassa] gb|EAA30660.1| hypothetical protein [Neurospora crassa]	1e-34	Metalloenzyme [IPR006124]; Metalloenzyme [PF01676]; Alkaline phosphatase-like [SSF53649]; Galactose-binding like [IPR008979]; Galactose-binding domain-like [SSF49785];
L02T34P026R02457	AJ894609	Chain D, Alpha-1,2-Mannosidase From Trichoderma Reesei pdb|1HCU|C Chain C, Alpha-1,2-Mannosidase From Trichoderma Reesei pdb|1HCU|B Chain B, Alpha-1,2-Mannosidase From Trichoderma Reesei pdb|1HCU|A Chain A, Alpha-1,2-Mannosidase From Trichoderma Reesei	8e-88	Glycoside hydrolase, family 47 [IPR001382]; GLYHDRLASE47 [PR00747]; Glyco_hydro_47 [PF01532]; Seven-hairpin glycosyltransferases [SSF48225];
L02T34P026R02460	AJ894611	lacZ' [Cloning vector pGreen]	2e-06
L02T34P026R02461	AJ894612	hypothetical protein FG04193.1 [Gibberella zeae PH-1] ref|XP_384369.1| hypothetical protein FG04193.1 [Gibberella zeae PH-1]	3e-47
L02T34P026R02465	AJ894616	hypothetical protein FG10259.1 [Gibberella zeae PH-1] ref|XP_390435.1| hypothetical protein FG10259.1 [Gibberella zeae PH-1]	4e-59	Armadillo-like helical [IPR011989]; ARM repeat [SSF48371]; ARM repeat [SSF48371]; ARM repeat [SSF48371]; ARM repeat [SSF48371];
L02T34P026R02467	AJ894618	hydrophobin [Hypocrea jecorina] sp|P79073|HYP2_TRIRE Hydrophobin II precursor (HFBII)	6e-18	Hydrophobin 2 [IPR010636]; Hydrophobin_2 [PF06766];
L02T34P026R02470	AJ894621	beta-galactosidase [Expression vector pBSII-LUCINT]	1e-30	Galactose-binding like [IPR008979]; Galactose-binding domain-like [SSF49785];
L02T34P026R02472	AJ894623	hypothetical protein FG01016.1 [Gibberella zeae PH-1] ref|XP_381192.1| hypothetical protein FG01016.1 [Gibberella zeae PH-1]	4e-81	Ribosomal protein L6E [IPR000915]; RL6B_YEAST_P05739	[PD009612]; Ribosomal_L6e [PF01159]; RIBOSOMAL_L6E [PS01170];
L02T34P026R02474	AJ894625	unnamed protein product [Podospora anserina]	1e-10
L02T34P026R02479	AJ894630	hypothetical protein FG01445.1 [Gibberella zeae PH-1] ref|XP_381621.1| hypothetical protein FG01445.1 [Gibberella zeae PH-1]	3e-81	Fructose-2,6-bisphosphatase [IPR003094]; 6PFRUCTKNASE [PR00991]; Carbamoyl-phosphate synthase L chain, ATP-binding [IPR005479]; CPSASE_2 [PS00867]; 6-phosphofructo-2-kinase [IPR013079]; 6PF2K [PF01591]; P-loop containing nucleoside triphosphate hydrolases [SSF52540]; P-loop containing nucleoside triphosphate hydrolases [SSF52540]; P-loop containing nucleoside triphosphate hydrolases [SSF52540]; P…
L02T34P026R02481	AJ894632
L02T34P026R02484	AJ894635	hypothetical protein FG05307.1 [Gibberella zeae PH-1] ref|XP_385483.1| hypothetical protein FG05307.1 [Gibberella zeae PH-1]	6e-48
L02T34P026R02486	AJ894636	hypothetical protein MG06538.4 [Magnaporthe grisea 70-15] ref|XP_370023.1| hypothetical protein MG06538.4 [Magnaporthe grisea 70-15]	1e-18	Blastomyces yeast-phase-specific protein [IPR006771]; Bys1 [PF04681]; Regulator of chromosome condensation, RCC1 [IPR000408]; RCC1_2 [PS00626];
L02T34P026R02488	AJ894638	hypothetical protein MG09188.4 [Magnaporthe grisea 70-15] ref|XP_364343.1| hypothetical protein MG09188.4 [Magnaporthe grisea 70-15]	6e-09
L02T34P026R02493	AJ894643	hypothetical protein FG06891.1 [Gibberella zeae PH-1] ref|XP_387067.1| hypothetical protein FG06891.1 [Gibberella zeae PH-1]	1e-15
L02T34P026R02494	AJ894644	beta-galactosidase [Expression vector pBSII-LUCINT]	2e-30	Galactose-binding like [IPR008979]; Galactose-binding domain-like [SSF49785];
L02T34P026R02496	AJ894646	hypothetical protein FG06701.1 [Gibberella zeae PH-1] ref|XP_386877.1| hypothetical protein FG06701.1 [Gibberella zeae PH-1]	7e-81	Zinc finger, C2H2-type [IPR007087]; no description [SM00355]; C2H2 and C2HC zinc fingers [SSF57667]; C2H2 and C2HC zinc fingers [SSF57667]; C2H2 and C2HC zinc fingers [SSF57667]; C2H2 and C2HC zinc fingers [SSF57667];
L02T34P049R04503	AJ894647	hypothetical protein FG09712.1 [Gibberella zeae PH-1] ref|XP_389888.1| hypothetical protein FG09712.1 [Gibberella zeae PH-1]	1e-54	Arf GTPase activating protein [IPR001164]; REVINTRACTNG [PR00405]; ArfGap [PF01412]; no description [SM00105]; ARFGAP [PS50115]; Pyk2-associated protein beta ARF-GAP domain [SSF57863];
L02T34P049R04504	AJ894648	beta-galactosidase [Expression vector pBSII-LUCINT]	1e-30	Galactose-binding like [IPR008979]; Galactose-binding domain-like [SSF49785];
L02T34P049R04506	AJ894650	unnamed protein product [Debaryomyces hansenii CBS767] ref|XP_460109.1| unnamed protein product [Debaryomyces hansenii]	8e-99	Phosphoenolpyruvate carboxykinase (ATP) [IPR001272]; PEPCK_ATP [PF01293]; PEP carboxykinase-like [SSF53795]; PEP carboxykinase-like [SSF53795]; PEP carboxykinase-like [SSF53795]; PEP carboxykinase-like [SSF53795];
L02T34P049R04509	AJ894653
L02T34P049R04510	AJ894654	hypothetical protein FG05256.1 [Gibberella zeae PH-1] ref|XP_385432.1| hypothetical protein FG05256.1 [Gibberella zeae PH-1]	7e-66	WD40-like [IPR011046]; WD40-repeat [SSF50978];
L02T34P049R04511	AJ894655	uricase [Tolypocladium inflatum]	2e-45	Uricase [IPR002042]; Q9HGJ0_TOLIN_Q9HGJ0	[PD003367]; Uricase [PF01014]; Tetrahydrobiopterin biosynthesis enzymes-like [SSF55620]; Tetrahydrobiopterin biosynthesis enzymes-like [SSF55620]; Tetrahydrobiopterin biosynthesis enzymes-like [SSF55620]; Tetrahydrobiopterin biosynthesis enzymes-like [SSF55620];
L02T34P049R04513	AJ894657	subtilisin-like serine protease PR1C [Metarhizium anisopliae var. anisopliae]	4e-45
L02T34P049R04514	AJ894658	hypothetical protein FG09497.1 [Gibberella zeae PH-1] ref|XP_389673.1| hypothetical protein FG09497.1 [Gibberella zeae PH-1]	8e-33	Src homology-3 [IPR001452]; YHH6_YEAST_P32793	[PD000066]; SH3DOMAIN [PR00452]; SH3_1 [PF00018]; no description [SM00326]; SH3 [PS50002]; SH3-domain [SSF50044];
L02T34P049R04515	AJ894659	hypothetical protein FG09904.1 [Gibberella zeae PH-1] ref|XP_390080.1| hypothetical protein FG09904.1 [Gibberella zeae PH-1]	2e-37
L02T34P049R04516	AJ894660	hypothetical protein FG07259.1 [Gibberella zeae PH-1] ref|XP_387435.1| hypothetical protein FG07259.1 [Gibberella zeae PH-1]	8e-71	Isochorismatase hydrolase [IPR000868]; Isochorismatase [PF00857]; Cysteine hydrolase [SSF52499]; PRICHEXTENSN [PR01217];
L02T34P049R04518	AJ894662	short chain dehydrogenase/reductase family protein, putative [Aspergillus fumigatus Af293] ref|XP_753015.1| short chain dehydrogenase/reductase family protein [Aspergillus fumigatus Af293]	1e-18	Short-chain dehydrogenase/reductase SDR [IPR002198]; adh_short [PF00106]; Glucose/ribitol dehydrogenase [IPR002347]; GDHRDH [PR00081]; NAD(P)-binding Rossmann-fold domains [SSF51735]; NAD(P)-binding Rossmann-fold domains [SSF51735]; NAD(P)-binding Rossmann-fold domains [SSF51735]; NAD(P)-binding Rossmann-fold domains [SSF51735];
L02T34P049R04519	AJ894663	hypothetical protein [Gibberella fujikuroi]	3e-37
L02T34P049R04521	AJ894665	conserved hypothetical protein [Gibberella zeae PH-1] ref|XP_386196.1| conserved hypothetical protein [Gibberella zeae PH-1]	2e-28	S25 ribosomal protein [IPR004977]; R25Z_SCHPO_O74172	[PD012268]; Ribosomal_S25 [PF03297]; "Winged helix" DNA-binding domain [SSF46785]; "Winged helix" DNA-binding domain [SSF46785]; "Winged helix" DNA-binding domain [SSF46785]; "Winged helix" DNA-binding domain [SSF46785];
L02T34P049R04523	AJ894667	hypothetical protein FG05407.1 [Gibberella zeae PH-1] ref|XP_385583.1| hypothetical protein FG05407.1 [Gibberella zeae PH-1]	2e-06
L02T34P049R04525	AJ894669	ubiquitin fusion protein [Magnaporthe grisea]	4e-67	Ubiquitin [IPR000626]; UBIQUITIN [PR00348]; ubiquitin [PF00240]; no description [SM00213]; UBIQUITIN_2 [PS50053]; UBIQUITIN_1 [PS00299]; Ribosomal protein L40e [IPR001975]; Ribosomal_L40e [PF01020]; Ubiquitin-like [SSF54236];
L02T34P049R04526	AJ894670	hypothetical protein FG02524.1 [Gibberella zeae PH-1] ref|XP_382700.1| hypothetical protein FG02524.1 [Gibberella zeae PH-1]	2e-26
L02T34P049R04528	AJ894672	hypothetical protein FG06906.1 [Gibberella zeae PH-1] ref|XP_387082.1| hypothetical protein FG06906.1 [Gibberella zeae PH-1]	1e-18
L02T34P049R04531	AJ894675	hypothetical protein FG02609.1 [Gibberella zeae PH-1] ref|XP_382785.1| hypothetical protein FG02609.1 [Gibberella zeae PH-1]	6e-70	Exocyst complex subunit Sec15-like [IPR007225]; Sec15 [PF04091]; Undecaprenyl diphosphate synthase [SSF64005]; Undecaprenyl diphosphate synthase [SSF64005]; Undecaprenyl diphosphate synthase [SSF64005]; Undecaprenyl diphosphate synthase [SSF64005];
L02T34P049R04535	AJ894679	hypothetical protein [Neurospora crassa] gb|EAA26824.1| hypothetical protein [Neurospora crassa]	7e-32	Peptidase M35, deuterolysin [IPR001384]; DEUTEROLYSIN [PR00768]; Peptidase_M35 [PF02102]; Peptidase M, neutral zinc metallopeptidases, zinc-binding site [IPR006025]; ZINC_PROTEASE [PS00142]; Metalloproteases ("zincins"), catalytic domain [SSF55486]; Metalloproteases ("zincins"), catalytic domain [SSF55486]; Metalloproteases ("zincins"), catalytic domain [SSF55486]; Metalloproteases ("zincins"), c…
L02T34P049R04538	AJ894682	hypothetical protein FG04244.1 [Gibberella zeae PH-1] ref|XP_384420.1| hypothetical protein FG04244.1 [Gibberella zeae PH-1]	7e-45	(Trans)glycosidases [SSF51445]; (Trans)glycosidases [SSF51445]; (Trans)glycosidases [SSF51445]; (Trans)glycosidases [SSF51445];
L02T34P049R04544	AJ894688	unnamed protein product [Kluyveromyces lactis NRRL Y-1140] ref|XP_453514.1| unnamed protein product [Kluyveromyces lactis]	3e-11	Bet v1-like [SSF55961]; Bet v1-like [SSF55961]; Bet v1-like [SSF55961]; Bet v1-like [SSF55961];
L02T34P049R04548	AJ894692	unnamed protein product [Debaryomyces hansenii CBS767] ref|XP_462334.1| unnamed protein product [Debaryomyces hansenii]	8e-43	ISP domain [SSF50022]; Mitochondrial substrate carrier [IPR001993]; Mito_carr [PF00153]; SOLCAR [PS50920]; ISP domain [SSF50022]; ISP domain [SSF50022]; ISP domain [SSF50022];
L02T34P049R04549	AJ894693
L02T34P049R04550	AJ894694	hypothetical protein FG05164.1 [Gibberella zeae PH-1] ref|XP_385340.1| hypothetical protein FG05164.1 [Gibberella zeae PH-1]	2e-99	SUR2-type hydroxylase/desaturase, catalytic region [IPR006087]; SUR2_DOMAIN [PS50242]; Fatty acid hydroxylase [IPR006694]; FA_hydroxylase [PF04116];
L02T34P049R04551	AJ894695	hypothetical protein MG10704.4 [Magnaporthe grisea 70-15] ref|XP_367074.1| hypothetical protein MG10704.4 [Magnaporthe grisea 70-15]	2e-21	GCN5-related N-acetyltransferase [IPR000182]; Acetyltransf_1 [PF00583]; Acyl-CoA N-acyltransferases (Nat) [SSF55729];
L02T34P049R04552	AJ894696	hypothetical protein MG06267.4 [Magnaporthe grisea 70-15] ref|XP_369752.1| hypothetical protein MG06267.4 [Magnaporthe grisea 70-15]	1e-42
L02T34P049R04554	AJ894698	protein transport protein Sec24, putative [Aspergillus fumigatus Af293] ref|XP_751161.1| protein transport protein Sec24 [Aspergillus fumigatus Af293]	2e-97	Sec23/Sec24 trunk region [IPR006896]; Sec23_trunk [PF04811]; Sec23/Sec24 helical region [IPR006900]; Sec23_helical [PF04815]; Sec23/Sec24 beta-sandwich [IPR012990]; Sec23_BS [PF08033]; vWA-like [SSF53300]; Helical domain of Sec23/24 [SSF81811]; beta-sandwich domain of Sec23/24 [SSF81995]; Homeobox [IPR001356]; HOMEOBOX [PR00024]; vWA-like [SSF53300]; Helical domain of Sec23/24 [SSF81811]; beta-sa…
L02T34P049R04556	AJ894700
L02T34P049R04557	AJ894701	hydrophobin [Hypocrea jecorina] sp|P79073|HYP2_TRIRE Hydrophobin II precursor (HFBII)	6e-18	Hydrophobin 2 [IPR010636]; Hydrophobin_2 [PF06766];
L02T34P049R04559	AJ894703
L02T34P049R04560	AJ894704	uricase [Tolypocladium inflatum]	5e-72	Uricase [IPR002042]; Q9HGJ0_TOLIN_Q9HGJ0	[PD003367]; URICASE [PR00093]; Uricase [PF01014]; Tetrahydrobiopterin biosynthesis enzymes-like [SSF55620]; Phosphotransferase system, phosphocarrier HPr protein [IPR000032]; HPr-like [SSF55594]; Tetrahydrobiopterin biosynthesis enzymes-like [SSF55620]; Tetrahydrobiopterin biosynthesis enzymes-like [SSF55620]; Tetrahydrobiopterin biosynthesis enzymes-like [SSF55620];
L02T34P049R04562	AJ894706	alanine aminotransferase, putative [Aspergillus fumigatus Af293] ref|XP_750668.1| alanine aminotransferase [Aspergillus fumigatus Af293]	2e-95	PLP-dependent transferases [SSF53383]; PLP-dependent transferases [SSF53383]; PLP-dependent transferases [SSF53383]; PLP-dependent transferases [SSF53383];
L02T34P049R04567	AJ894711	beta-galactosidase [Expression vector pBSII-LUCINT]	1e-30	Galactose-1-phosphate uridyl transferase, C-terminal [IPR005850]; GalP_UDP_tr_C [PF02744]; Galactose-1-phosphate uridyl transferase [IPR011573]; GAL7_TRIRE_Q96UI1	[PD005051]; HIT-like [SSF54197]; Galactose-binding like [IPR008979]; Galactose-binding domain-like [SSF49785]; Immunoglobulin/major histocompatibility complex [IPR003006]; IG_MHC [PS00290]; HIT-like [SSF54197]; HIT-like [SSF54197]; HIT-like [SSF54197];
L02T34P049R04569	AJ894713
L02T34P049R04570	AJ894714
L02T34P049R04571	AJ894715	hypothetical protein FG00178.1 [Gibberella zeae PH-1] ref|XP_380354.1| hypothetical protein FG00178.1 [Gibberella zeae PH-1]	1e-66	Glutamine synthetase, beta-Grasp [IPR008147]; Glutamine synthetase, N-terminal domain [SSF54368]; Glutamine synthase/guanido kinase [SSF55931]; Glutamine synthase/guanido kinase [SSF55931]; Glutamine synthase/guanido kinase [SSF55931]; Glutamine synthase/guanido kinase [SSF55931];
L02T34P049R04573	AJ894717	uricase [Tolypocladium inflatum]	2e-66	Uricase [IPR002042]; Q9HGJ0_TOLIN_Q9HGJ0	[PD003367]; URICASE [PR00093]; Uricase [PF01014]; URICASE [PS00366]; Tetrahydrobiopterin biosynthesis enzymes-like [SSF55620]; Tetrahydrobiopterin biosynthesis enzymes-like [SSF55620]; Tetrahydrobiopterin biosynthesis enzymes-like [SSF55620]; Tetrahydrobiopterin biosynthesis enzymes-like [SSF55620];
L02T34P049R04574	AJ894718
L02T34P049R04577	AJ894721
L02T34P049R04578	AJ894722	glutaminase A [Aspergillus fumigatus Af293] ref|XP_754902.1| glutaminase A [Aspergillus fumigatus Af293]	2e-58
L02T34P049R04579	AJ894723	hypothetical protein FG00190.1 [Gibberella zeae PH-1] ref|XP_380366.1| hypothetical protein FG00190.1 [Gibberella zeae PH-1]	2e-18
L02T34P049R04580	AJ894724	hypothetical protein FG07238.1 [Gibberella zeae PH-1] ref|XP_387414.1| hypothetical protein FG07238.1 [Gibberella zeae PH-1]	1e-39
L02T34P049R04582	AJ894726	hypothetical protein FG04458.1 [Gibberella zeae PH-1] ref|XP_384634.1| hypothetical protein FG04458.1 [Gibberella zeae PH-1]	2e-28	Ferredoxin reductase-like, C-terminal NADP-linked domain [SSF52343]; Ferredoxin reductase-like, C-terminal NADP-linked domain [SSF52343]; Ferredoxin reductase-like, C-terminal NADP-linked domain [SSF52343]; Ferredoxin reductase-like, C-terminal NADP-linked domain [SSF52343];
L02T34P049R04590	AJ894733
L02T34P050R04592	AJ894735	beta-galactosidase [Expression vector pBSII-LUCINT]	2e-30	Galactose-binding like [IPR008979]; Galactose-binding domain-like [SSF49785];
L02T34P050R04596	AJ894739	hypothetical protein FG02231.1 [Gibberella zeae PH-1] ref|XP_382407.1| hypothetical protein FG02231.1 [Gibberella zeae PH-1]	6e-60	Dienelactone hydrolase [IPR002925]; DLH [PF01738]; alpha/beta-Hydrolases [SSF53474]; alpha/beta-Hydrolases [SSF53474]; alpha/beta-Hydrolases [SSF53474]; alpha/beta-Hydrolases [SSF53474];
L02T34P050R04603	AJ894746	cyclophilin [Tolypocladium inflatum]	3e-34	Galactose-binding like [IPR008979]; Galactose-binding domain-like [SSF49785]; Peptidyl-prolyl cis-trans isomerase, cyclophilin type [IPR002130]; CSAPPISMRASE [PR00153]; Pro_isomerase [PF00160]; CSA_PPIASE_2 [PS50072]; Cyclophilin (peptidylprolyl isomerase) [SSF50891];
L02T34P050R04605	AJ894748	beta-galactosidase [Expression vector pBSII-LUCINT]	1e-30	Galactose-binding like [IPR008979]; Galactose-binding domain-like [SSF49785];
L02T34P050R04607	AJ894750
L02T34P050R04611	AJ894754	hypothetical protein FG04720.1 [Gibberella zeae PH-1] ref|XP_384896.1| hypothetical protein FG04720.1 [Gibberella zeae PH-1]	5e-51	FAD/NAD(P)-binding domain [SSF51905]; FAD/NAD(P)-binding domain [SSF51905]; FAD/NAD(P)-binding domain [SSF51905]; FAD/NAD(P)-binding domain [SSF51905];
L02T34P050R04621	AJ894764
L02T34P050R04623	AJ894766	hypothetical protein FG00418.1 [Gibberella zeae PH-1] ref|XP_380594.1| hypothetical protein FG00418.1 [Gibberella zeae PH-1]	2e-30
L02T34P050R04624	AJ894767	hypothetical protein MG02240.4 [Magnaporthe grisea 70-15] ref|XP_365538.1| hypothetical protein MG02240.4 [Magnaporthe grisea 70-15]	3e-46	LCCL domain [SSF69848];
L02T34P050R04629	AJ894771	related to GPI-anchor biosynthesis protein PIG-F [Neurospora crassa] ref|XP_326949.1| hypothetical protein [Neurospora crassa] gb|EAA31674.1| hypothetical protein [Neurospora crassa]	4e-34	Phospho-ethanolamine N-methyltransferase [IPR009580]; PIG-F [PF06699];
L02T34P050R04631	AJ894773	hypothetical protein FG02474.1 [Gibberella zeae PH-1] ref|XP_382650.1| hypothetical protein FG02474.1 [Gibberella zeae PH-1]	1e-84	ETC complex I subunit conserved region [IPR006885]; ETC_C1_NDUFA4 [PF04800];
L02T34P050R04634	AJ894776	hypothetical protein FG07160.1 [Gibberella zeae PH-1] ref|XP_387336.1| hypothetical protein FG07160.1 [Gibberella zeae PH-1]	9e-55
L02T34P050R04637	AJ894779	beta-galactosidase [Expression vector pBSII-LUCINT]	1e-30	Galactose-binding like [IPR008979]; Galactose-binding domain-like [SSF49785]; Endoplasmic reticulum targeting sequence [IPR000886]; ER_TARGET [PS00014]; Endoplasmic reticulum ERp29, C-terminal [IPR011679]; ERp29 [PF07749]; Endoplasmic reticulum ERp29-type, C-terminal [IPR013331]; Endoplasmic reticulum protein ERP29, C-domain [SSF47933];
L02T34P050R04638	AJ894780	hypothetical protein [Neurospora crassa] gb|EAA34788.1| hypothetical protein [Neurospora crassa]	3e-62	Histidine biosynthesis HisG: ATP phosphoribosyltransferase [IPR001348]; HIS1_YARLI_Q99145	[PD003516]; HisG [PF01634]; ATP_P_PHORIBOSYLTR [PS01316]; Histidine biosynthesis HisG, C-terminal [IPR013115]; HisG_C [PF08029]; Periplasmic binding protein-like II [SSF53850]; GlnB-like [SSF54913];
L02T34P050R04639	AJ894781	beta-galactosidase [Cloning vector pUG26]	2e-23	Galactose-binding like [IPR008979]; Galactose-binding domain-like [SSF49785]; RNA polymerases N/8 Kd subunits [IPR000268]; RPBX_YEAST_P22139	[PD006539]; RNA_pol_N [PF01194]; Homeodomain-related [IPR012287]; RNA polymerase subunit RPB10 [SSF46924]; RNA polymerase subunit RPB10 [SSF46924]; RNA polymerase subunit RPB10 [SSF46924]; RNA polymerase subunit RPB10 [SSF46924];
L02T34P050R04645	AJ894786	cAMP-dependent protein kinase regulatory subunit [Mucor rouxii]	8e-52	Cyclic nucleotide-binding [IPR000595]; cNMP_binding [PF00027]; no description [SM00100]; CNMP_BINDING_3 [PS50042]; CNMP_BINDING_1 [PS00888]; CNMP_BINDING_2 [PS00889]; cAMP-binding domain-like [SSF51206]; cAMP-dependent protein kinase [IPR002373]; CAMPKINASE [PR00103];
L02T34P050R04649	AJ894790	SCF complex subunit Skp1 [Fusarium oxysporum f. sp. lycopersici]	1e-58	SKP1 component [IPR001232]; Skp1 [PF01466]; Skp1_POZ [PF03931]; no description [SM00512]; SKP1_NT [PS50130]; SKP1_CT [PS50131]; POZ domain [SSF54695]; Skp1 dimerisation domain-like [SSF81382]; POZ domain [SSF54695]; Skp1 dimerisation domain-like [SSF81382]; POZ domain [SSF54695]; Skp1 dimerisation domain-like [SSF81382]; POZ domain [SSF54695]; Skp1 dimerisation domain-like [SSF81382];
L02T34P050R04651	AJ894792	Phosphoenolpyruvate carboxykinase [ATP] ref|XP_330795.1| hypothetical protein ( (AY049067) phosphoenolpyruvate carboxykinase [Emericella nidulans] ) [Neurospora crassa] gb|EAA30919.1| hypothetical protein ( (AY049067) phosphoenolpyruvate carboxykinase [Em	1e-70	Phosphoenolpyruvate carboxykinase (ATP) [IPR001272]; PEPCK_ATP [PF01293]; Phosphoenolpyruvate carboxykinase, N-terminal [IPR008210]; Q96UL8_EMENI_Q96UL8	[PD004738]; PEP carboxykinase N-terminal domain [SSF68923]; C-5 cytosine-specific DNA methylase [IPR001525]; C5_MTASE_2 [PS00095]; PEP carboxykinase N-terminal domain [SSF68923]; PEP carboxykinase N-terminal domain [SSF68923]; PEP carboxykinase N-terminal domain [SSF68923];
L02T34P050R04653	AJ894794	hypothetical protein FG10293.1 [Gibberella zeae PH-1] ref|XP_390469.1| hypothetical protein FG10293.1 [Gibberella zeae PH-1]	2e-42	Cytochrome bd ubiquinol oxidase, 14 kDa subunit [IPR003197]; Q871K1_NEUCR_Q871K1	[PD008153]; UCR_14kD [PF02271]; 14 kDa protein of cytochrome bc1 complex (Ubiquinol-cytochrome c reductase) [SSF81524]; 14 kDa protein of cytochrome bc1 complex (Ubiquinol-cytochrome c reductase) [SSF81524]; 14 kDa protein of cytochrome bc1 complex (Ubiquinol-cytochrome c reductase) [SSF81524]; 14 kDa protein of cytochrome bc1 complex (Ubiquinol-cytochrome c reductase) [SSF81524];
L02T34P050R04656	AJ894797	non-ribosomal peptide synthetase [Hypocrea virens]	8e-72	Male sterility C-terminal [IPR013120]; NAD_binding_4 [PF07993]; NAD(P)-binding Rossmann-fold domains [SSF51735]; NAD(P)-binding Rossmann-fold domains [SSF51735]; NAD(P)-binding Rossmann-fold domains [SSF51735]; NAD(P)-binding Rossmann-fold domains [SSF51735];
L02T34P050R04657	AJ894798	beta-galactosidase [Expression vector pBSII-LUCINT]	2e-30	Galactose-binding like [IPR008979]; Galactose-binding domain-like [SSF49785];
L02T34P050R04662	AJ894803	hypothetical protein MG02655.4 [Magnaporthe grisea 70-15] ref|XP_366579.1| hypothetical protein MG02655.4 [Magnaporthe grisea 70-15]	3e-06
L02T34P050R04666	AJ894807	hypothetical protein FG09995.1 [Gibberella zeae PH-1] ref|XP_390171.1| hypothetical protein FG09995.1 [Gibberella zeae PH-1]	3e-23
L02T34P050R04671	AJ894812	putative protein [Neurospora crassa]	2e-72	Colipase-like [SSF57190]; Sodium/calcium exchanger membrane region [IPR004837]; Na_Ca_ex [PF01699]; Colipase-like [SSF57190]; Colipase-like [SSF57190]; Colipase-like [SSF57190];
L02T34P050R04672	AJ894813	hypothetical protein FG09617.1 [Gibberella zeae PH-1] ref|XP_389793.1| hypothetical protein FG09617.1 [Gibberella zeae PH-1]	2e-23
L02T34P050R04673	AJ894814	hypothetical protein FG05125.1 [Gibberella zeae PH-1] ref|XP_385301.1| hypothetical protein FG05125.1 [Gibberella zeae PH-1]	1e-55
L02T34P050R04678	AJ894819	hydrophobin [Hypocrea jecorina] sp|P79073|HYP2_TRIRE Hydrophobin II precursor (HFBII)	6e-18	Hydrophobin 2 [IPR010636]; Hydrophobin_2 [PF06766];
L02T34P050R04680	AJ894821			Ricin B-related lectin [IPR008997]; Ricin B-like lectins [SSF50370];
L02T34P050R04682	AJ894822	hypothetical protein FG05191.1 [Gibberella zeae PH-1] ref|XP_385367.1| hypothetical protein FG05191.1 [Gibberella zeae PH-1]	2e-60	RabGAP/TBC [IPR000195]; TBC_RABGAP [PS50086]; Ypt/Rab-GAP domain of gyp1p [SSF47923];
L02T34P050R04683	AJ894823
L02T34P050R04686	AJ894826	beta-galactosidase [Expression vector pBSII-LUCINT]	1e-30	Galactose-binding like [IPR008979]; Galactose-binding domain-like [SSF49785];
L02T34P050R04687	AJ894827	beta-galactosidase [Expression vector pBSII-LUCINT]	4e-30	Galactose-binding like [IPR008979]; Galactose-binding domain-like [SSF49785];
L02T34P053R04880	AJ894828
L02T34P053R04883	AJ894831	hypothetical protein FG01558.1 [Gibberella zeae PH-1] ref|XP_381734.1| hypothetical protein FG01558.1 [Gibberella zeae PH-1]	2e-73	Tudor/PWWP/MBT [SSF63748]; Tudor/PWWP/MBT [SSF63748]; Tudor/PWWP/MBT [SSF63748]; Tudor/PWWP/MBT [SSF63748];
L02T34P053R04887	AJ894835	ATPB_NEUCR ATP synthase beta chain, mitochondrial precursor [Aspergillus nidulans FGSC A4] ref|XP_659919.1| ATP synthase subunit beta [Aspergillus nidulans FGSC A4] ref|XP_406452.1| ATPB_NEUCR ATP synthase beta chain, mitochondrial precursor [Aspergillus	7e-77	H+-transporting two-sector ATPase, alpha/beta subunit, central region [IPR000194]; ATPASE_ALPHA_BETA [PS00152]; H+-transporting two-sector ATPase, alpha/beta subunit, C-terminal [IPR000793]; ATP-synt_ab_C [PF00306]; C-terminal domain of alpha and beta subunits of F1 ATP synthase [SSF47917]; P-loop containing nucleoside triphosphate hydrolases [SSF52540]; P-loop containing nucleoside triphosphate …
L02T34P053R04889	AJ894837			TonB box, N-terminal [IPR010916]; TONB_DEPENDENT_REC_1 [PS00430];
L02T34P053R04891	AJ894839	hypothetical protein MG06868.4 [Magnaporthe grisea 70-15] ref|XP_370371.1| hypothetical protein MG06868.4 [Magnaporthe grisea 70-15]	1e-76	Thiamine pyrophosphate enzyme, N-terminal TPP binding region [IPR012001]; TPP_enzyme_N [PF02776]; Thiamin diphosphate-binding fold (THDP-binding) [SSF52518]; Thiamin diphosphate-binding fold (THDP-binding) [SSF52518]; Thiamin diphosphate-binding fold (THDP-binding) [SSF52518]; Thiamin diphosphate-binding fold (THDP-binding) [SSF52518];
L02T34P053R04895	AJ894843	hypothetical protein FG07450.1 [Gibberella zeae PH-1] ref|XP_387626.1| hypothetical protein FG07450.1 [Gibberella zeae PH-1]	2e-32	Thioredoxin-related [IPR006662]; THIOREDOXIN [PR00421];
L02T34P053R04897	AJ894845	hypothetical protein FG10304.1 [Gibberella zeae PH-1] ref|XP_390480.1| hypothetical protein FG10304.1 [Gibberella zeae PH-1]	5e-30	High mobility group-like nuclear protein [IPR002415]; NUCLEARHMG [PR00883]; Ribosomal protein L7Ae/L30e/S12e/Gadd45 [IPR004038]; Q871J2_NEUCR_Q871J2	[PD004495]; L30e-like [SSF55315]; L30e-like [SSF55315]; L30e-like [SSF55315]; L30e-like [SSF55315];
L02T34P053R04899	AJ894846
L02T34P053R04908	AJ894854
L02T34P053R04912	AJ894856	conserved hypothetical protein [Gibberella zeae PH-1] ref|XP_390482.1| conserved hypothetical protein [Gibberella zeae PH-1]	3e-82	Prohibitin [IPR000163]; PROHIBITIN [PR00679]; Band 7 protein [IPR001107]; Band_7 [PF01145]; no description [SM00244];
L02T34P053R04913	AJ894857
L02T34P053R04914	AJ894858	conserved hypothetical protein [Gibberella zeae PH-1] ref|XP_380543.1| conserved hypothetical protein [Gibberella zeae PH-1]	6e-82	20S proteasome, A and B subunits [IPR001353]; Proteasome [PF00227]; PROTEASOME_PROTEASE [PS50247]; N-terminal nucleophile aminohydrolases (Ntn hydrolases) [SSF56235]; N-terminal nucleophile aminohydrolases (Ntn hydrolases) [SSF56235]; N-terminal nucleophile aminohydrolases (Ntn hydrolases) [SSF56235]; N-terminal nucleophile aminohydrolases (Ntn hydrolases) [SSF56235];
L02T34P053R04926	AJ894870
L02T34P053R04927	AJ894871	hypothetical protein FG07089.1 [Gibberella zeae PH-1] ref|XP_387265.1| hypothetical protein FG07089.1 [Gibberella zeae PH-1]	7e-22
L02T34P053R04929	AJ894873	hypothetical protein FG01853.1 [Gibberella zeae PH-1] ref|XP_382029.1| hypothetical protein FG01853.1 [Gibberella zeae PH-1]	7e-92	NAD(P)-binding Rossmann-fold domains [SSF51735]; NAD(P)-binding Rossmann-fold domains [SSF51735]; NAD(P)-binding Rossmann-fold domains [SSF51735]; NAD(P)-binding Rossmann-fold domains [SSF51735];
L02T34P053R04931	AJ894874
L02T34P053R04932	AJ894875	hypothetical protein MG03236.4 [Magnaporthe grisea 70-15] ref|XP_360693.1| hypothetical protein MG03236.4 [Magnaporthe grisea 70-15]	5e-98	Ribosomal protein S6e [IPR001377]; RS6B_SCHPO_Q9C0Z7	[PD003460]; Ribosomal_S6e [PF01092]; RIBOSOMAL_S6E [PS00578]; Ribosomal protein S6, eukaryotic type [PIRSF002129];
L02T34P053R04936	AJ894879	translation elongation factor 1-alpha [Hypocrea virens] gb|AAQ10498.1| translation elongation factor 1-alpha [Gliocladium flavofuscum] gb|AAQ10459.1| translation elongation factor 1-alpha [Hypocrea lixii] gb|AAS89558.1| translation elongation factor 1-alp	1e-71	Protein synthesis factor, GTP-binding [IPR000795]; GTP_EFTU [PF00009]; Elongation factor Tu, domain 2 [IPR004161]; GTP_EFTU_D2 [PF03144]; Translation factor [IPR009000]; Translation proteins [SSF50447];
L02T34P053R04939	AJ894882	hypothetical protein FG00417.1 [Gibberella zeae PH-1] ref|XP_380593.1| hypothetical protein FG00417.1 [Gibberella zeae PH-1]	2e-80	Tetrahydrofolate dehydrogenase/cyclohydrolase [IPR000672]; Q9P786_SCHPO_Q9P786	[PD002300]; THF_DHG_CYH [PF00763]; Aminoacid dehydrogenase-like, N-terminal domain [SSF53223]; 2Fe-2S ferredoxin, iron-sulfur binding site [IPR006058]; 2FE2S_FER_1 [PS00197]; Aminoacid dehydrogenase-like, N-terminal domain [SSF53223]; Aminoacid dehydrogenase-like, N-terminal domain [SSF53223]; Aminoacid dehydrogenase-like, N-terminal domain [SSF53223];
L02T34P053R04940	AJ894883	hypothetical protein FG05254.1 [Gibberella zeae PH-1] ref|XP_385430.1| hypothetical protein FG05254.1 [Gibberella zeae PH-1]	2e-47
L02T34P053R04946	AJ894889	conserved hypothetical protein [Gibberella zeae PH-1] ref|XP_382680.1| conserved hypothetical protein [Gibberella zeae PH-1]	3e-39	Lactate/malate dehydrogenase [IPR001236]; Ldh_1_C [PF02866]; LDH C-terminal domain-like [SSF56327];
L02T34P053R04948	AJ894891	hypothetical protein AN4401.2 [Aspergillus nidulans FGSC A4] ref|XP_662005.1| hypothetical protein AN4401_2 [Aspergillus nidulans FGSC A4] ref|XP_408538.1| hypothetical protein AN4401.2 [Aspergillus nidulans FGSC A4]	1e-95	Glutamine amidotransferase, class-II [IPR000583]; GATase_2 [PF00310]; N-terminal nucleophile aminohydrolases (Ntn hydrolases) [SSF56235];
L02T34P053R04949	AJ894892	hypothetical protein MG07844.4 [Magnaporthe grisea 70-15] ref|XP_367940.1| hypothetical protein MG07844.4 [Magnaporthe grisea 70-15]	4e-45	General substrate transporter [IPR005828]; Sugar_tr [PF00083];
L02T34P053R04951	AJ894894	hypothetical protein MG07844.4 [Magnaporthe grisea 70-15] ref|XP_367940.1| hypothetical protein MG07844.4 [Magnaporthe grisea 70-15]	8e-69	General substrate transporter [IPR005828]; Sugar_tr [PF00083]; Major facilitator superfamily [IPR007114]; MFS [PS50850];
L02T34P053R04953	AJ894896	hypothetical protein MG03880.4 [Magnaporthe grisea 70-15] ref|XP_361406.1| hypothetical protein MG03880.4 [Magnaporthe grisea 70-15]	2e-17
L02T34P053R04954	AJ894897	malate dehydrogenase-like protein [Magnaporthe grisea] gb|EAA51350.1| hypothetical protein MG09367.4 [Magnaporthe grisea 70-15] ref|XP_364559.1| hypothetical protein MG09367.4 [Magnaporthe grisea 70-15]	3e-29	Lactate/malate dehydrogenase [IPR001236]; Ldh_1_C [PF02866]; LDH C-terminal domain-like [SSF56327]; LDH C-terminal domain-like [SSF56327]; LDH C-terminal domain-like [SSF56327]; LDH C-terminal domain-like [SSF56327];
L02T34P053R04956	AJ894899	FAD binding domain protein [Aspergillus fumigatus Af293] ref|XP_751304.1| hypothetical protein Afu6g14300 [Aspergillus fumigatus Af293]	9e-32	FAD-linked oxidases, C-terminal domain [SSF55103]; FAD-binding domain [SSF56176]; FAD-linked oxidases, C-terminal domain [SSF55103]; FAD-binding domain [SSF56176]; FAD-linked oxidases, C-terminal domain [SSF55103]; FAD-binding domain [SSF56176]; FAD-linked oxidases, C-terminal domain [SSF55103]; FAD-binding domain [SSF56176];
L02T34P053R04960	AJ894903	hypothetical protein FG09314.1 [Gibberella zeae PH-1] ref|XP_389490.1| hypothetical protein FG09314.1 [Gibberella zeae PH-1]	7e-42	Silent information regulator protein Sir2 [IPR003000]; SIR2 [PF02146]; SIRTUIN [PS50305]; DHS-like NAD/FAD-binding domain [SSF52467]; DHS-like NAD/FAD-binding domain [SSF52467]; DHS-like NAD/FAD-binding domain [SSF52467]; DHS-like NAD/FAD-binding domain [SSF52467];
L02T34P053R04961	AJ894904	hypothetical protein [Neurospora crassa] gb|EAA28541.1| hypothetical protein [Neurospora crassa]	2e-46
L02T34P053R04965	AJ894908			Protein kinase [IPR000719]; PROTEIN_KINASE_ATP [PS00107];
L02T34P053R04966	AJ894909	phosphoglycerate kinase [Trichoderma viride] pir||S13596 phosphoglycerate kinase (EC 2.7.2.3) - fungus (Trichoderma viride)	3e-49	Phosphoglycerate kinase [IPR001576]; PGK [PF00162]; Phosphoglycerate kinase [SSF53748];
L02T34P053R04968	AJ894911	hypothetical protein FG10224.1 [Gibberella zeae PH-1] ref|XP_390400.1| hypothetical protein FG10224.1 [Gibberella zeae PH-1]	7e-10	Phospholipase A2, active site [IPR013090]; PA2_HIS [PS00118];
L02T34P053R04972	AJ894915
L02T34P054R04976	AJ894919	hypothetical protein AN3591.2 [Aspergillus nidulans FGSC A4] ref|XP_661195.1| hypothetical protein AN3591_2 [Aspergillus nidulans FGSC A4] ref|XP_407728.1| hypothetical protein AN3591.2 [Aspergillus nidulans FGSC A4]	6e-99	Aldehyde dehydrogenase [IPR002086]; Aldedh [PF00171]; ALDEHYDE_DEHYDR_CYS [PS00070]; ALDH-like [SSF53720];
L02T34P054R04987	AJ894927	hypothetical protein FG00768.1 [Gibberella zeae PH-1] ref|XP_380944.1| hypothetical protein FG00768.1 [Gibberella zeae PH-1]	9e-55	Zinc/iron permease [IPR003689]; Zip [PF02535];
L02T34P054R04995	AJ894935	hypothetical protein FG05624.1 [Gibberella zeae PH-1] ref|XP_385800.1| hypothetical protein FG05624.1 [Gibberella zeae PH-1]	6e-13
L02T34P054R04997	AJ894936	hypothetical protein FG06697.1 [Gibberella zeae PH-1] ref|XP_386873.1| hypothetical protein FG06697.1 [Gibberella zeae PH-1]	1e-35	Protein of unknown function DUF543 [IPR007512]; DUF543 [PF04418];
L02T34P054R05003	AJ894940	hypothetical protein FG08386.1 [Gibberella zeae PH-1] ref|XP_388562.1| hypothetical protein FG08386.1 [Gibberella zeae PH-1]	3e-83	Cytochrome c and c1 heme-lyase [IPR000511]; Cyto_heme_lyase [PF01265]; CYTO_HEME_LYASE_1 [PS00821];
L02T34P054R05008	AJ894944	glucan 1, 4-alpha-glucosidase [Neurospora crassa] sp|P14804|AMYG_NEUCR Glucoamylase precursor (Glucan 1,4-alpha-glucosidase) (1,4-alpha-D-glucan glucohydrolase) ref|XP_327956.1| GLUCOAMYLASE PRECURSOR (GLUCAN 1,4-ALPHA-GLUCOSIDASE) (1,4-ALPHA-D-GLUCAN GLU	7e-69	Glycoside hydrolase, family 15 [IPR000165]; GLHYDRLASE15 [PR00736]; Six-hairpin glycosidase [IPR008928]; Six-hairpin glycosyltransferases [SSF48208]; Glycoside hydrolase 15-related [IPR011613]; Glyco_hydro_15 [PF00723]; Glycoside transferase, six-hairpin, subgroup [IPR012343];
L02T34P054R05009	AJ894945	hypothetical protein FG10155.1 [Gibberella zeae PH-1] ref|XP_390331.1| hypothetical protein FG10155.1 [Gibberella zeae PH-1]	4e-44	DSBA oxidoreductase [IPR001853]; DSBA [PF01323]; Disulphide-bond formation facilitator, insertion [IPR010986]; Disulphide-bond formation facilitator (DSBA), insertion domain [SSF47610];
L02T34P054R05015	AJ894949
L02T34P054R05016	AJ894950	hypothetical protein FG05099.1 [Gibberella zeae PH-1] ref|XP_385275.1| hypothetical protein FG05099.1 [Gibberella zeae PH-1]	2e-25	Ubiquitin system component Cue [IPR003892]; CUE [PF02845]; no description [SM00546]; CUE [PS51140]; UBA-like [IPR009060]; UBA-like [SSF46934];
L02T34P054R05018	AJ894952	hypothetical protein FG00898.1 [Gibberella zeae PH-1] ref|XP_381074.1| hypothetical protein FG00898.1 [Gibberella zeae PH-1]	7e-72	B-cell receptor-associated 31-like [IPR008417]; Bap31 [PF05529];
L02T34P054R05026	AJ894958	hypothetical protein FG10960.1 [Gibberella zeae PH-1] ref|XP_391136.1| hypothetical protein FG10960.1 [Gibberella zeae PH-1]	3e-33	Cytochrome P450 [IPR001128]; Cytochrome P450 [SSF48264];
L02T34P054R05032	AJ894964	cytochrome P450 oxidoreductase [Gibberella fujikuroi]	4e-99	Oxidoreductase FAD/NAD(P)-binding [IPR001433]; NAD_binding_1 [PF00175]; Flavoprotein pyridine nucleotide cytochrome reductase [IPR001709]; FPNCR [PR00371]; Ferredoxin reductase-like, C-terminal NADP-linked domain [SSF52343]; Riboflavin synthase domain-like [SSF63380];
L02T34P054R05034	AJ894966	hypothetical protein FG08314.1 [Gibberella zeae PH-1] ref|XP_388490.1| hypothetical protein FG08314.1 [Gibberella zeae PH-1]	3e-72	Ubiquitin-conjugating enzyme, E2 [IPR000608]; UBC6_YEAST_P33296	[PD000461]; UQ_con [PF00179]; no description [SM00212]; UBIQUITIN_CONJUGAT_2 [PS50127]; UBC-like [SSF54495]; UBC-like [SSF54495]; UBC-like [SSF54495]; UBC-like [SSF54495];
L02T34P054R05036	AJ894967	hypothetical protein FG06832.1 [Gibberella zeae PH-1] ref|XP_387008.1| hypothetical protein FG06832.1 [Gibberella zeae PH-1]	2e-37	Protein kinase [IPR000719]; STKG_RAT_P57760	[PD000001]; PROTEIN_KINASE_DOM [PS50011]; Protein kinase-like [IPR011009]; Protein kinase-like (PK-like) [SSF56112];
L02T34P054R05048	AJ894977	pheromone precursor CCG-4 [Neurospora crassa] gb|AAL23837.1| pheromone precursor ppg-1-like protein [Neurospora crassa] emb|CAC86411.1| pheromone precursor [Neurospora crassa] sp|Q01301|CCG4_NEUCR Clock-controlled pheromone ccg-4 precursor ref|XP_331699.1	6e-07	Lipolytic enzyme, G-D-S-L, active site [IPR008265]; LIPASE_GDSL_SER [PS01098];
L02T34P054R05060	AJ894987	H4_NEUCR Histone H4 [Gibberella zeae PH-1] gb|EAL90710.1| histone H4 [Aspergillus fumigatus Af293] ref|XP_752748.1| histone H4 [Aspergillus fumigatus Af293] emb|CAA25760.1| histone H4 [Neurospora crassa] emb|CAD29611.1| histone h4, putative [Aspergillus f	1e-18	Histone H4 [IPR001951]; H4_NEUCR_P04914	[PD001827]; HISTONEH4 [PR00623]; Histone-fold [IPR009072]; Histone-fold [SSF47113];
L02T34P054R05061	AJ894988	hypothetical protein FG07083.1 [Gibberella zeae PH-1] ref|XP_387259.1| hypothetical protein FG07083.1 [Gibberella zeae PH-1]	1e-38	GroES-like [IPR011032]; GroES-like [SSF50129]; Alcohol dehydrogenase GroES-like [IPR013154]; ADH_N [PF08240]; Yeast 73.5kDa hypothetical-related protein [IPR004353]; YEAST73DUF [PR01546]; DUF254 [PF03164];
L02T34P054R05065	AJ894992	hypothetical protein FG06014.1 [Gibberella zeae PH-1] ref|XP_386190.1| hypothetical protein FG06014.1 [Gibberella zeae PH-1]	9e-74	Actin-like ATPase domain [SSF53067]; Actin-like ATPase domain [SSF53067]; Actin-like ATPase domain [SSF53067]; Actin-like ATPase domain [SSF53067];
L02T34P054R05069	AJ894995	hypothetical protein FG10742.1 [Gibberella zeae PH-1] ref|XP_390918.1| hypothetical protein FG10742.1 [Gibberella zeae PH-1]	1e-70
L02T34P054R05070	AJ894996
L02T34P055R05072	AJ894997
L02T34P055R05076	AJ895000	hydrophobin [Hypocrea jecorina] sp|P79073|HYP2_TRIRE Hydrophobin II precursor (HFBII)	6e-18	Hydrophobin 2 [IPR010636]; Hydrophobin_2 [PF06766];
L02T34P055R05080	AJ895004	hypothetical protein FG06264.1 [Gibberella zeae PH-1] ref|XP_386440.1| hypothetical protein FG06264.1 [Gibberella zeae PH-1]	1e-28	Ribosomal protein L5 [IPR002132]; Ribosomal_L5 [PF00281]; Ribosomal_L5_C [PF00673]; RIBOSOMAL_L5 [PS00358]; Mitochondrial ribosomal protein L5 [IPR003236]; RL11_YEAST_P06380	[PD013434]; Ribosomal protein L5 [SSF55282];
L02T34P055R05084	AJ895008	hypothetical protein FG07848.1 [Gibberella zeae PH-1] ref|XP_388024.1| hypothetical protein FG07848.1 [Gibberella zeae PH-1]	5e-27
L02T34P055R05090	AJ895014
L02T34P055R05092	AJ895016
L02T34P055R05094	AJ895018	hypothetical protein FG05462.1 [Gibberella zeae PH-1] ref|XP_385638.1| hypothetical protein FG05462.1 [Gibberella zeae PH-1]	4e-41	Peptidase C19, ubiquitin carboxyl-terminal hydrolase 2 [IPR001394]; UCH [PF00443]; UCH_2_3 [PS50235]; Cysteine proteinases [SSF54001]; Cysteine proteinases [SSF54001]; Cysteine proteinases [SSF54001]; Cysteine proteinases [SSF54001];
L02T34P055R05095	AJ895019	hypothetical protein [Neurospora crassa] gb|EAA31187.1| hypothetical protein [Neurospora crassa]	5e-41	Inositol phosphatase/fructose-1,6-bisphosphatase [IPR000146]; Q8J265_EMENI_Q8J265	[PD001491]; FBPase [PF00316]; Carbohydrate phosphatase [SSF56655]; Carbohydrate phosphatase [SSF56655]; Carbohydrate phosphatase [SSF56655]; Carbohydrate phosphatase [SSF56655];
L02T34P055R05099	AJ895023	translation elongation factor 1-alpha [Hypocrea cinnamomea] gb|AAS89552.1| translation elongation factor 1-alpha [Hypocrea cinnamomea]	7e-34	Elongation factor Tu, C-terminal [IPR004160]; GTP_EFTU_D3 [PF03143]; Translation factor [IPR009000]; Translation proteins [SSF50447];
L02T34P055R05101	AJ895025	isocitrate lyase [Magnaporthe grisea] gb|EAA52203.1| hypothetical protein MG04895.4 [Magnaporthe grisea 70-15] ref|XP_359882.1| hypothetical protein MG04895.4 [Magnaporthe grisea 70-15] sp|Q8J232|ACEA_MAGGR Isocitrate lyase (Isocitrase) (Isocitratase) (IC	4e-48	Isocitrate lyase and phosphorylmutase [IPR000918]; Q8J232_MAGGR_Q8J232	[PD001857]; ICL [PF00463]; Phosphoenolpyruvate/pyruvate domain [SSF51621]; Phosphoenolpyruvate/pyruvate domain [SSF51621]; Phosphoenolpyruvate/pyruvate domain [SSF51621]; Phosphoenolpyruvate/pyruvate domain [SSF51621];
L02T34P055R05103	AJ895027	beta-galactosidase [Expression vector pBSII-LUCINT]	1e-29	Galactose-binding like [IPR008979]; Galactose-binding domain-like [SSF49785];
L02T34P055R05104	AJ895028	hypothetical protein FG07284.1 [Gibberella zeae PH-1] ref|XP_387460.1| hypothetical protein FG07284.1 [Gibberella zeae PH-1]	2e-96	Spectrin repeat [IPR002017]; Spectrin repeat [SSF46966]; Calcium-binding EF-hand [IPR002048]; AACT_DICDI_P05095	[PD000012]; efhand [PF00036]; EF_HAND_2 [PS50222]; EF_HAND_1 [PS00018]; EF-Hand type [IPR011992]; EF-hand [SSF47473]; Plant lectins/antimicrobial peptides [SSF57016]; EF-hand [SSF47473]; Plant lectins/antimicrobial peptides [SSF57016]; EF-hand [SSF47473]; Plant lectins/antimicrobial peptides [SSF57016]; EF-hand [SSF47473]; Plant lectins/antimicrobial peptides [SSF57016];
L02T34P055R05105	AJ895029	hypothetical protein FG10831.1 [Gibberella zeae PH-1] ref|XP_391007.1| hypothetical protein FG10831.1 [Gibberella zeae PH-1]	4e-42	HSP20-like chaperone [IPR008978]; HSP20-like chaperones [SSF49764];
L02T34P055R05107	AJ895031	hypothetical protein FG07943.1 [Gibberella zeae PH-1] ref|XP_388119.1| hypothetical protein FG07943.1 [Gibberella zeae PH-1]	3e-09	Ankyrin [IPR002110]; ANKYRIN [PR01415];
L02T34P055R05109	AJ895033	hypothetical protein FG08636.1 [Gibberella zeae PH-1] ref|XP_388812.1| hypothetical protein FG08636.1 [Gibberella zeae PH-1]	2e-70
L02T34P055R05110	AJ895034	hypothetical protein AN2780.2 [Aspergillus nidulans FGSC A4] ref|XP_660384.1| hypothetical protein AN2780_2 [Aspergillus nidulans FGSC A4] ref|XP_406917.1| hypothetical protein AN2780.2 [Aspergillus nidulans FGSC A4]	5e-29
L02T34P055R05115	AJ895039	hypothetical protein [Neurospora crassa] gb|EAA26618.1| hypothetical protein [Neurospora crassa]	2e-68
L02T34P055R05116	AJ895040	SCF complex subunit Skp1 [Fusarium oxysporum f. sp. lycopersici]	5e-63	SKP1 component [IPR001232]; Skp1 [PF01466]; Skp1_POZ [PF03931]; no description [SM00512]; SKP1_NT [PS50130]; SKP1_CT [PS50131]; POZ domain [SSF54695]; Skp1 dimerisation domain-like [SSF81382]; POZ domain [SSF54695]; Skp1 dimerisation domain-like [SSF81382]; POZ domain [SSF54695]; Skp1 dimerisation domain-like [SSF81382]; POZ domain [SSF54695]; Skp1 dimerisation domain-like [SSF81382];
L02T34P055R05117	AJ895041
L02T34P055R05119	AJ895043	hypothetical protein AN5145.2 [Aspergillus nidulans FGSC A4] ref|XP_662749.1| hypothetical protein AN5145_2 [Aspergillus nidulans FGSC A4] ref|XP_409282.1| hypothetical protein AN5145.2 [Aspergillus nidulans FGSC A4]	4e-20
L02T34P055R05135	AJ895059	hypothetical protein FG04829.1 [Gibberella zeae PH-1] ref|XP_385005.1| hypothetical protein FG04829.1 [Gibberella zeae PH-1]	9e-69	PLP-dependent transferases [SSF53383]; PLP-dependent transferases [SSF53383]; PLP-dependent transferases [SSF53383]; PLP-dependent transferases [SSF53383];
L02T34P055R05136	AJ895060	hypothetical protein UM00856_1 [Ustilago maydis 521] gb|EAK81930.1| hypothetical protein UM00856.1 [Ustilago maydis 521] ref|XP_398471.1| hypothetical protein UM00856.1 [Ustilago maydis 521]	4e-21	Zinc finger, CCHC-type [IPR001878]; C2HCZNFINGER [PR00939]; zf-CCHC [PF00098]; no description [SM00343]; ZF_CCHC [PS50158]; Retrovirus zinc finger-like domains [SSF57756]; Retrovirus zinc finger-like domains [SSF57756]; Retrovirus zinc finger-like domains [SSF57756]; Retrovirus zinc finger-like domains [SSF57756];
L02T34P055R05137	AJ895061	hypothetical protein FG06671.1 [Gibberella zeae PH-1] ref|XP_386847.1| hypothetical protein FG06671.1 [Gibberella zeae PH-1]	1e-59
L02T34P055R05138	AJ895062	transmembrane domain-containing protein [Hypocrea jecorina]	5e-90	Protein prenyltransferase, alpha subunit [IPR002088]; PPTA [PS00904]; Protein of unknown function UPF0143 [IPR005352]; Q96UI0_TRIRE_Q96UI0	[PD089646]; Erg28 [PF03694];
L02T34P055R05141	AJ895065	conserved hypothetical protein [Gibberella zeae PH-1] ref|XP_380807.1| conserved hypothetical protein [Gibberella zeae PH-1]	3e-59	Ribosomal protein S8E [IPR001047]; Q9P4Z0_NEUCR_Q9P4Z0	[PD005658]; Ribosomal_S8e [PF01201]; S8e: ribosomal protein S8.e [TIGR00307]; Peptidase aspartic, active site [IPR001969]; ASP_PROTEASE [PS00141];
L02T34P055R05143	AJ895067	EUKARYOTIC INITIATION FACTOR 4A (EIF-4A) (EIF4A) [Neurospora crassa] gb|EAA29185.1| EUKARYOTIC INITIATION FACTOR 4A (EIF-4A) (EIF4A) [Neurospora crassa]	8e-35	DEAD/DEAH box helicase [IPR001410]; HELICASE [PS50136]; Helicase, C-terminal [IPR001650]; Helicase_C [PF00271]; no description [SM00490]; P-loop containing nucleoside triphosphate hydrolases [SSF52540]; P-loop containing nucleoside triphosphate hydrolases [SSF52540]; P-loop containing nucleoside triphosphate hydrolases [SSF52540]; P-loop containing nucleoside triphosphate hydrolases [SSF52540];
L02T34P055R05146	AJ895070	hypothetical protein FG00656.1 [Gibberella zeae PH-1] ref|XP_380832.1| hypothetical protein FG00656.1 [Gibberella zeae PH-1]	1e-31
L02T34P055R05147	AJ895071	hypothetical protein [Neurospora crassa] gb|EAA35725.1| hypothetical protein [Neurospora crassa]	2e-82	Ribosomal protein S17 [IPR000266]; RS11_SCHPO_P79013	[PD001295]; RIBOSOMALS17 [PR00973]; Ribosomal_S17 [PF00366]; RIBOSOMAL_S17 [PS00056]; Nucleic acid-binding, OB-fold [IPR008994]; Nucleic acid-binding proteins [SSF50249]; Nucleic acid-binding, OB-fold, subgroup [IPR012340];
L02T34P055R05149	AJ895073	hypothetical protein FG10258.1 [Gibberella zeae PH-1] ref|XP_390434.1| hypothetical protein FG10258.1 [Gibberella zeae PH-1]	4e-65
L02T34P055R05157	AJ895081	hypothetical protein FG04176.1 [Gibberella zeae PH-1] ref|XP_384352.1| hypothetical protein FG04176.1 [Gibberella zeae PH-1]	1e-06
L02T34P055R05159	AJ895083	translation elongation factor 1-alpha [Hypocrea virens] gb|AAQ10498.1| translation elongation factor 1-alpha [Gliocladium flavofuscum] gb|AAQ10459.1| translation elongation factor 1-alpha [Hypocrea lixii] gb|AAS89558.1| translation elongation factor 1-alp	1e-23	Elongation factor Tu, domain 2 [IPR004161]; GTP_EFTU_D2 [PF03144]; Translation factor [IPR009000]; Translation proteins [SSF50447]; ATP synthase j chain [IPR006995]; ATP-synt_J [PF04911];
L02T34P055R05160	AJ895084	hypothetical protein FG10909.1 [Gibberella zeae PH-1] ref|XP_391085.1| hypothetical protein FG10909.1 [Gibberella zeae PH-1]	1e-83	Band 7 protein [IPR001107]; Band_7 [PF01145]; no description [SM00244]; Stomatin [IPR001972]; STOMATIN [PR00721]; Clavaminate synthase-like [SSF51197]; Clavaminate synthase-like [SSF51197]; Clavaminate synthase-like [SSF51197]; Clavaminate synthase-like [SSF51197];
L02T34P055R05162	AJ895086	hypothetical protein FG10528.1 [Gibberella zeae PH-1] ref|XP_390704.1| hypothetical protein FG10528.1 [Gibberella zeae PH-1]	1e-32
L02T34P055R05166	AJ895090	beta-galactosidase [Expression vector pBSII-LUCINT]	1e-30	Cytochrome oxidase c, subunit VIb [IPR003213]; Q873A4_NEUCR_Q873A4	[PD015172]; COX6B [PF02297]; Cytochrome c oxidase subunit h [SSF47694]; Galactose-binding like [IPR008979]; Galactose-binding domain-like [SSF49785]; Cytochrome c oxidase subunit h [SSF47694]; Cytochrome c oxidase subunit h [SSF47694]; Cytochrome c oxidase subunit h [SSF47694];
L02T34P055R05167	AJ895091	polyketide synthase [Gibberella moniliformis]	2e-51	Short-chain dehydrogenase/reductase SDR [IPR002198]; adh_short [PF00106]; GroES-like [IPR011032]; GroES-like [SSF50129]; Alcohol dehydrogenase, zinc-binding [IPR013149]; ADH_zinc_N [PF00107]; NAD(P)-binding Rossmann-fold domains [SSF51735]; NAD(P)-binding Rossmann-fold domains [SSF51735]; NAD(P)-binding Rossmann-fold domains [SSF51735]; NAD(P)-binding Rossmann-fold domains [SSF51735];
L02T34P056R05169	AJ895093	hypothetical protein FG03127.1 [Gibberella zeae PH-1] ref|XP_383303.1| hypothetical protein FG03127.1 [Gibberella zeae PH-1]	1e-32	Inositol phosphatase/fructose-1,6-bisphosphatase [IPR000146]; Q95PL7_EEEEE_Q95PL7	[PD001491]; FBPase [PF00316]; Carbohydrate phosphatase [SSF56655]; Carbohydrate phosphatase [SSF56655]; Carbohydrate phosphatase [SSF56655]; Carbohydrate phosphatase [SSF56655];
L02T34P056R05170	AJ895094	hypothetical protein FG05903.1 [Gibberella zeae PH-1] ref|XP_386079.1| hypothetical protein FG05903.1 [Gibberella zeae PH-1]	5e-66	Orn/DAP/Arg decarboxylase 2 [IPR000183]; ODADCRBXLASE [PR01179]; Orn_DAP_Arg_deC [PF00278]; Ornithine decarboxylase [IPR002433]; ORNDCRBXLASE [PR01182]; Alanine racemase/group IV decarboxylase, C-terminal [IPR009006]; Alanine racemase C-terminal domain-like [SSF50621];
L02T34P056R05171	AJ895095	hypothetical protein FG00424.1 [Gibberella zeae PH-1] ref|XP_380600.1| hypothetical protein FG00424.1 [Gibberella zeae PH-1]	6e-47
L02T34P056R05172	AJ895096	related to tubulin folding cofactor C [Neurospora crassa]	1e-22
L02T34P056R05174	AJ895097
L02T34P056R05175	AJ895098	translation elongation factor 1a [Hypocrea jecorina] sp|P34825|EF1A_TRIRE Elongation factor 1-alpha (EF-1-alpha) prf||2004295A elongation factor 1alpha	5e-95	Protein synthesis factor, GTP-binding [IPR000795]; ELONGATNFCT [PR00315]; GTP_EFTU [PF00009]; EFACTOR_GTP [PS00301]; P-loop containing nucleoside triphosphate hydrolases [SSF52540]; Ankyrin [IPR002110]; ANKYRIN [PR01415];
L02T34P056R05177	AJ895100	hypothetical protein [Neurospora crassa] gb|EAA36436.1| hypothetical protein [Neurospora crassa]	1e-84	Ribophorin I [IPR007676]; Ribophorin_I [PF04597];
L02T34P056R05179	AJ895102	beta-galactosidase [Cloning vector pUG7]	5e-24	Galactose-binding like [IPR008979]; Galactose-binding domain-like [SSF49785];
L02T34P056R05180	AJ895103	triacylglycerol lipase [Aspergillus oryzae]	3e-14	Cutinase [IPR000675]; Cutinase [PF01083]; Cutinase-like [SSF52259]; Cutinase-like [SSF52259]; Cutinase-like [SSF52259]; Cutinase-like [SSF52259];
L02T34P056R05181	AJ895104	translation elongation factor 1a [Hypocrea jecorina] sp|P34825|EF1A_TRIRE Elongation factor 1-alpha (EF-1-alpha) prf||2004295A elongation factor 1alpha	e-115	Protein synthesis factor, GTP-binding [IPR000795]; GTP_EFTU [PF00009]; Elongation factor Tu, domain 2 [IPR004161]; GTP_EFTU_D2 [PF03144]; Translation factor [IPR009000]; Translation proteins [SSF50447]; P-loop containing nucleoside triphosphate hydrolases [SSF52540]; P-loop containing nucleoside triphosphate hydrolases [SSF52540]; P-loop containing nucleoside triphosphate hydrolases [SSF52540]; P…
L02T34P056R05182	AJ895105			Peptidase M, neutral zinc metallopeptidases, zinc-binding site [IPR006025]; ZINC_PROTEASE [PS00142];
L02T34P056R05189	AJ895111	predicted protein [Neurospora crassa] gb|EAA27346.1| predicted protein [Neurospora crassa]	7e-27
L02T34P056R05191	AJ895113	hypothetical protein FG01144.1 [Gibberella zeae PH-1] ref|XP_381320.1| hypothetical protein FG01144.1 [Gibberella zeae PH-1]	3e-58
L02T34P056R05192	AJ895114	hypothetical protein FG07539.1 [Gibberella zeae PH-1] ref|XP_387715.1| hypothetical protein FG07539.1 [Gibberella zeae PH-1]	1e-56	AMP-dependent synthetase and ligase [IPR000873]; AMPBINDING [PR00154]; AMP-binding [PF00501]; AMP_BINDING [PS00455]; Acetyl-CoA synthetase-like [SSF56801]; Acetyl-CoA synthetase-like [SSF56801]; Acetyl-CoA synthetase-like [SSF56801]; Acetyl-CoA synthetase-like [SSF56801];
L02T34P056R05194	AJ895116	hypothetical protein FG09864.1 [Gibberella zeae PH-1] ref|XP_390040.1| hypothetical protein FG09864.1 [Gibberella zeae PH-1]	4e-49	RNA-binding region RNP-1 (RNA recognition motif) [IPR000504]; RRM_1 [PF00076]; no description [SM00360]; RRM [PS50102]; Nucleotide-binding, alpha-beta plait [IPR012677]; RNA-binding domain, RBD [SSF54928]; TonB box, N-terminal [IPR010916]; TONB_DEPENDENT_REC_1 [PS00430]; RNA-binding domain, RBD [SSF54928]; RNA-binding domain, RBD [SSF54928]; RNA-binding domain, RBD [SSF54928];
L02T34P056R05195	AJ895117	hypothetical protein MG04847.4 [Magnaporthe grisea 70-15] ref|XP_359930.1| hypothetical protein MG04847.4 [Magnaporthe grisea 70-15]	2e-50	Zn-dependent exopeptidases [SSF53187]; Zn-dependent exopeptidases [SSF53187]; Zn-dependent exopeptidases [SSF53187]; Zn-dependent exopeptidases [SSF53187];
L02T34P056R05196	AJ895118	hypothetical protein MG10181.4 [Magnaporthe grisea 70-15] ref|XP_365961.1| hypothetical protein MG10181.4 [Magnaporthe grisea 70-15]	4e-28	Eukaryotic RNA polymerase II heptapeptide repeat [IPR000684]; RNA_POL_II_REPEAT [PS00115];
L02T34P056R05198	AJ895120	hypothetical protein FG00185.1 [Gibberella zeae PH-1] ref|XP_380361.1| hypothetical protein FG00185.1 [Gibberella zeae PH-1]	2e-29
L02T34P056R05199	AJ895121			Cupin, RmlC-type [IPR011051]; RmlC-like cupins [SSF51182];
L02T34P056R05211	AJ895132	hypothetical protein FG09005.1 [Gibberella zeae PH-1] ref|XP_389181.1| hypothetical protein FG09005.1 [Gibberella zeae PH-1]	3e-55	NADH:ubiquinone oxidoreductase 17.2 kD subunit [IPR007763]; Complex1_17_2kD [PF05071];
L02T34P056R05212	AJ895133	hypothetical protein FG06950.1 [Gibberella zeae PH-1] ref|XP_387126.1| hypothetical protein FG06950.1 [Gibberella zeae PH-1]	3e-46	Phox-like [IPR001683]; PX [PF00787]; PX domain [SSF64268]; PX domain [SSF64268]; PX domain [SSF64268]; PX domain [SSF64268];
L02T34P056R05215	AJ895136	hypothetical protein CaO19.7021 [Candida albicans SC5314] ref|XP_720315.1| glycogen phosphorylase [Candida albicans SC5314]	4e-98	Glycosyl transferase, family 35 [IPR000811]; Phosphorylase [PF00343]; UDP-Glycosyltransferase/glycogen phosphorylase [SSF53756]; UDP-Glycosyltransferase/glycogen phosphorylase [SSF53756]; UDP-Glycosyltransferase/glycogen phosphorylase [SSF53756]; UDP-Glycosyltransferase/glycogen phosphorylase [SSF53756];
L02T34P056R05216	AJ895137	alkaline serine protease AorO, putative [Aspergillus fumigatus Af293] ref|XP_750914.1| alkaline serine protease AorO [Aspergillus fumigatus Af293] emb|CAE51075.1| fuSED1 protease [Aspergillus fumigatus]	6e-27
L02T34P056R05217	AJ895138	beta-galactosidase [Expression vector pBSII-LUCINT]	3e-30	Galactose-binding like [IPR008979]; Galactose-binding domain-like [SSF49785];
L02T34P056R05218	AJ895139	HEX1 [Hypocrea jecorina]	8e-53	Translation protein SH3-like [IPR008991]; Translation proteins SH3-like domain [SSF50104]; Nucleic acid-binding, OB-fold [IPR008994]; Nucleic acid-binding proteins [SSF50249];
L02T34P056R05220	AJ895141	hypothetical protein FG10720.1 [Gibberella zeae PH-1] ref|XP_390896.1| hypothetical protein FG10720.1 [Gibberella zeae PH-1]	8e-59	WD40-like [IPR011046]; WD40-repeat [SSF50978];
L02T34P056R05221	AJ895142	lacZ' [Cloning vector pGreen]	5e-21	Galactose-binding like [IPR008979]; Galactose-binding domain-like [SSF49785];
L02T34P056R05222	AJ895143	hypothetical protein FG02163.1 [Gibberella zeae PH-1] ref|XP_382339.1| hypothetical protein FG02163.1 [Gibberella zeae PH-1]	3e-48	Sulfate transporter/antisigma-factor antagonist STAS [IPR002645]; STAS [PS50801]; Anti-sigma factor antagonist SpoIIaa [SSF52091]; Anti-sigma factor antagonist SpoIIaa [SSF52091]; Anti-sigma factor antagonist SpoIIaa [SSF52091]; Anti-sigma factor antagonist SpoIIaa [SSF52091];
L02T34P056R05223	AJ895144	hypothetical protein FG09014.1 [Gibberella zeae PH-1] ref|XP_389190.1| hypothetical protein FG09014.1 [Gibberella zeae PH-1]	2e-70	Fungal specific transcription factor [IPR007219]; Fungal_trans [PF04082];
L02T34P056R05229	AJ895150	hypothetical protein MG06260.4 [Magnaporthe grisea 70-15] ref|XP_369745.1| hypothetical protein MG06260.4 [Magnaporthe grisea 70-15]	2e-09
L02T34P056R05237	AJ895158	hypothetical protein FG08477.1 [Gibberella zeae PH-1] ref|XP_388653.1| hypothetical protein FG08477.1 [Gibberella zeae PH-1]	3e-22	Nuclear transport factor 2 [IPR002075]; NTF2 [PF02136]; NTF2_DOMAIN [PS50177]; NTF2-like [SSF54427]; NTF2-like [SSF54427]; NTF2-like [SSF54427]; NTF2-like [SSF54427];
L02T34P056R05238	AJ895159	hypothetical protein FG06643.1 [Gibberella zeae PH-1] ref|XP_386819.1| hypothetical protein FG06643.1 [Gibberella zeae PH-1]	6e-28
L02T34P056R05240	AJ895161	hypothetical protein FG09724.1 [Gibberella zeae PH-1] ref|XP_389900.1| hypothetical protein FG09724.1 [Gibberella zeae PH-1]	8e-71	nucleic acid binding, OB-fold, tRNA/helicase-type [IPR004365]; tRNA_anti [PF01336]; Nucleic acid-binding, OB-fold [IPR008994]; Nucleic acid-binding proteins [SSF50249]; Nucleic acid-binding, OB-fold, subgroup [IPR012340];
L02T34P056R05241	AJ895162	hypothetical protein FG06891.1 [Gibberella zeae PH-1] ref|XP_387067.1| hypothetical protein FG06891.1 [Gibberella zeae PH-1]	2e-14	H+-transporting two-sector ATPase, alpha/beta subunit, central region [IPR000194]; ATPASE_ALPHA_BETA [PS00152];
L02T34P056R05242	AJ895163
L02T34P056R05248	AJ895169			Glutamine amidotransferase, class-II [IPR000583]; GATASE_TYPE_II [PS00443];
L02T34P056R05250	AJ895171	hypothetical protein FG07141.1 [Gibberella zeae PH-1] ref|XP_387317.1| hypothetical protein FG07141.1 [Gibberella zeae PH-1]	2e-29	Armadillo-like helical [IPR011989]; ARM repeat [SSF48371]; ARM repeat [SSF48371]; ARM repeat [SSF48371]; ARM repeat [SSF48371];
L02T34P056R05254	AJ895175	related to alpha-glucosidase b [Neurospora crassa]	2e-52	Glycoside hydrolase, family 31 [IPR000322]; Glyco_hydro_31 [PF01055]; (Trans)glycosidases [SSF51445];
L02T34P056R05256	AJ895177	hypothetical protein FG05262.1 [Gibberella zeae PH-1] ref|XP_385438.1| hypothetical protein FG05262.1 [Gibberella zeae PH-1]	9e-25
L02T34P056R05258	AJ895179	acetolactate synthase	2e-99	TPP-binding enzymes [IPR000399]; TPP_ENZYMES [PS00187]; Thiamine pyrophosphate enzyme, C-terminal TPP-binding [IPR011766]; TPP_enzyme_C [PF02775]; Thiamin diphosphate-binding fold (THDP-binding) [SSF52518]; Thiamin diphosphate-binding fold (THDP-binding) [SSF52518]; Thiamin diphosphate-binding fold (THDP-binding) [SSF52518]; Thiamin diphosphate-binding fold (THDP-binding) [SSF52518];
L02T34P056R05259	AJ895180	potential mitochondrial coenzyme A transporter [Candida albicans SC5314] gb|EAL00683.1| potential mitochondrial coenzyme A transporter [Candida albicans SC5314] ref|XP_719563.1| putative mitochondrial coenzyme A transporter [Candida albicans SC5314] ref|X	1e-44	Mitochondrial substrate carrier [IPR001993]; Mito_carr [PF00153];
L02T34P056R05261	AJ895182	unnamed protein product [Yarrowia lipolytica CLIB99] ref|XP_499918.1| hypothetical protein [Yarrowia lipolytica]	3e-93	Thiamine biosynthesis Thi4 protein [IPR002922]; Thi4 [PF01946]; TIGR00292: thiazole biosynthesis enzyme [TIGR00292]; FAD/NAD(P)-binding domain [SSF51905]; FAD/NAD(P)-binding domain [SSF51905]; FAD/NAD(P)-binding domain [SSF51905]; FAD/NAD(P)-binding domain [SSF51905];
L02T34P056R05262	AJ895183	conserved hypothetical protein [Gibberella zeae PH-1] ref|XP_381692.1| conserved hypothetical protein [Gibberella zeae PH-1]	9e-81	Ribosomal L18ae protein [IPR002670]; Ribosomal_L18ae [PF01775];
L02T34P057R05265	AJ895186
L02T34P057R05268	AJ895189
L02T34P057R05275	AJ895195	hypothetical protein MG07736.4 [Magnaporthe grisea 70-15] ref|XP_367832.1| hypothetical protein MG07736.4 [Magnaporthe grisea 70-15]	9e-49	Protein of unknown function DUF1640 [IPR012439]; DUF1640 [PF07798];
L02T34P057R05285	AJ895204	lacZ' [Cloning vector pGreen]	5e-21	Galactose-binding like [IPR008979]; Galactose-binding domain-like [SSF49785]; Protein of unknown function DUF1531 [IPR011431]; DUF1531 [PF07543];
L02T34P057R05286	AJ895205	hypothetical protein FG10074.1 [Gibberella zeae PH-1] ref|XP_390250.1| hypothetical protein FG10074.1 [Gibberella zeae PH-1]	8e-48
L02T34P057R05288	AJ895207
L02T34P057R05291	AJ895210	hypothetical protein FG06810.1 [Gibberella zeae PH-1] ref|XP_386986.1| hypothetical protein FG06810.1 [Gibberella zeae PH-1]	6e-20
L02T34P057R05294	AJ895213	hypothetical protein MG10191.4 [Magnaporthe grisea 70-15] ref|XP_365971.1| hypothetical protein MG10191.4 [Magnaporthe grisea 70-15]	1e-23
L02T34P057R05308	AJ895226	hypothetical protein FG06893.1 [Gibberella zeae PH-1] ref|XP_387069.1| hypothetical protein FG06893.1 [Gibberella zeae PH-1]	1e-39	Orn/DAP/Arg decarboxylase 2 [IPR000183]; ODADCRBXLASE [PR01179]; Orn_Arg_deC_N [PF02784]; ODR_DC_2_1 [PS00878]; PLP-binding barrel [SSF51419]; Ribosomal protein S13 [IPR001892]; RS18_YEAST_P35271	[PD001363]; Ribosomal_S13 [PF00416]; RIBOSOMAL_S13_2 [PS50159]; RIBOSOMAL_S13_1 [PS00646]; Ribosomal protein S13-like, H2TH [IPR010979]; S13-like H2TH domain [SSF46946];
L02T34P057R05309	AJ895227	hypothetical protein FG10949.1 [Gibberella zeae PH-1] ref|XP_391125.1| hypothetical protein FG10949.1 [Gibberella zeae PH-1]	2e-35	Galactose-binding like [IPR008979]; Galactose-binding domain-like [SSF49785]; Aconitate hydratase, C-terminal [IPR000573]; Aconitase_C [PF00694]; Aconitase [SSF52016]; Aconitase [SSF52016]; Aconitase [SSF52016]; Aconitase [SSF52016];
L02T34P057R05311	AJ895229	glycolipid 2-alpha-mannosyltransferase-like protein [Magnaporthe grisea] gb|EAA51170.1| hypothetical protein MG08692.4 [Magnaporthe grisea 70-15] ref|XP_363108.1| hypothetical protein MG08692.4 [Magnaporthe grisea 70-15]	5e-40	Glycosyl transferase, family 15 [IPR002685]; Glyco_transf_15 [PF01793];
L02T34P057R05314	AJ895232	hypothetical protein [Neurospora crassa] gb|EAA35312.1| hypothetical protein [Neurospora crassa]	5e-77	Tetratricopeptide TPR_1 [IPR001440]; TPR_1 [PF00515]; Heat shock chaperonin-binding [IPR006636]; no description [SM00727]; Tetratricopeptide-like helical [IPR011990]; Tetratricopeptide region [IPR013026]; no description [SM00028]; TPR_REGION [PS50293]; TPR-like [SSF48452];
L02T34P057R05319	AJ895237	conserved hypothetical protein [Gibberella zeae PH-1] ref|XP_380957.1| conserved hypothetical protein [Gibberella zeae PH-1]	6e-16	Mov34/MPN/PAD-1 [IPR000555]; Mov34 [PF01398]; MPN_DOMAIN [PS50249];
L02T34P057R05320	AJ895238	hypothetical protein AN6950.2 [Aspergillus nidulans FGSC A4] ref|XP_664554.1| hypothetical protein AN6950_2 [Aspergillus nidulans FGSC A4] ref|XP_411087.1| hypothetical protein AN6950.2 [Aspergillus nidulans FGSC A4]	9e-52	Alpha/beta hydrolase fold-1 [IPR000073]; Abhydrolase_1 [PF00561]; Esterase/lipase/thioesterase [IPR000379]; ESTERASE [PS50187]; Alpha/beta hydrolase [IPR003089]; ABHYDROLASE [PR00111]; alpha/beta-Hydrolases [SSF53474]; alpha/beta-Hydrolases [SSF53474]; alpha/beta-Hydrolases [SSF53474]; alpha/beta-Hydrolases [SSF53474];
L02T34P057R05324	AJ895241	putative cysteine protease Atg4 [Cryphonectria parasitica]	2e-86	Peptidase C54 [IPR005078]; Peptidase_C54 [PF03416];
L02T34P057R05332	AJ895249	hypothetical protein FG05465.1 [Gibberella zeae PH-1] ref|XP_385641.1| hypothetical protein FG05465.1 [Gibberella zeae PH-1]	6e-74	Major intrinsic protein [IPR000425]; MIP [PS00221];
L02T34P057R05334	AJ895251	hypothetical protein FG07479.1 [Gibberella zeae PH-1] ref|XP_387655.1| hypothetical protein FG07479.1 [Gibberella zeae PH-1]	4e-36
L02T34P057R05340	AJ895256
L02T34P057R05341	AJ895257
L02T34P057R05343	AJ895259	hypothetical protein MG07328.4 [Magnaporthe grisea 70-15] ref|XP_367403.1| hypothetical protein MG07328.4 [Magnaporthe grisea 70-15]	6e-27	Protein of unknown function UPF0057 [IPR000612]; UPF0057 [PF01679];
L02T34P057R05345	AJ895261	D-amino acid oxidase [Candida boidinii]	1e-36	FAD dependent oxidoreductase [IPR006076]; DAO [PF01266]; D-amino acid oxidase [IPR006181]; DAO [PS00677]; Nucleotide-binding domain [SSF51971]; Nucleotide-binding domain [SSF51971]; Nucleotide-binding domain [SSF51971]; Nucleotide-binding domain [SSF51971];
L02T34P057R05356	AJ895272	all3780 [Nostoc sp. PCC 7120] pir||AE2278 hypothetical protein all3780 [imported] - Nostoc sp. (strain PCC 7120) ref|NP_487820.1| hypothetical protein all3780 [Nostoc sp. PCC 7120]	3e-14	Tetratricopeptide-like helical [IPR011990]; TPR-like [SSF48452]; TPR-like [SSF48452]; TPR-like [SSF48452]; TPR-like [SSF48452];
L02T34P057R05358	AJ895274	hypothetical protein FG07428.1 [Gibberella zeae PH-1] ref|XP_387604.1| hypothetical protein FG07428.1 [Gibberella zeae PH-1]	6e-99	SAM (and some other nucleotide) binding motif [IPR000051]; SAM_BIND [PS50193]; Methyltransferase type 12 [IPR013217]; Methyltransf_12 [PF08242]; S-adenosyl-L-methionine-dependent methyltransferases [SSF53335]; S-adenosyl-L-methionine-dependent methyltransferases [SSF53335]; S-adenosyl-L-methionine-dependent methyltransferases [SSF53335]; S-adenosyl-L-methionine-dependent methyltransferases [SSF53…
L02T34P057R05359	AJ895275	hypothetical protein FG01399.1 [Gibberella zeae PH-1] ref|XP_381575.1| hypothetical protein FG01399.1 [Gibberella zeae PH-1]	2e-77	WD-40 repeat [IPR001680]; GPROTEINBRPT [PR00320]; WD40 [PF00400]; no description [SM00320]; WD_REPEATS_2 [PS50082]; WD_REPEATS_REGION [PS50294]; WD40-like [IPR011046]; WD40-repeat [SSF50978];
L02T34P058R05361	AJ895277	hypothetical protein MG04156.4 [Magnaporthe grisea 70-15] ref|XP_361682.1| hypothetical protein MG04156.4 [Magnaporthe grisea 70-15]	3e-25	Aspartate/other aminotransferase [IPR000796]; TRANSAMINASE [PR00799]; Aminotransferase, class I and II [IPR004839]; Aminotran_1_2 [PF00155]; PLP-dependent transferases [SSF53383]; PLP-dependent transferases [SSF53383]; PLP-dependent transferases [SSF53383]; PLP-dependent transferases [SSF53383];
L02T34P058R05367	AJ895283	hypothetical protein FG03283.1 [Gibberella zeae PH-1] ref|XP_383459.1| hypothetical protein FG03283.1 [Gibberella zeae PH-1]	1e-53	Esterase/lipase/thioesterase [IPR000379]; ESTERASE [PS50187]; alpha/beta-Hydrolases [SSF53474]; alpha/beta-Hydrolases [SSF53474]; alpha/beta-Hydrolases [SSF53474]; alpha/beta-Hydrolases [SSF53474];
L02T34P058R05369	AJ895285	hypothetical protein FG02719.1 [Gibberella zeae PH-1] ref|XP_382895.1| hypothetical protein FG02719.1 [Gibberella zeae PH-1]	5e-30	Myb, DNA-binding [IPR001005]; Myb_DNA-binding [PF00249]; no description [SM00717]; Homeodomain-like [IPR009057]; Homeodomain-like [SSF46689]; Homeodomain-related [IPR012287];
L02T34P058R05370	AJ895286	THI4_FUSOX Thiazole biosynthetic enzyme, mitochondrial precursor (Stress-inducible protein sti35) [Gibberella zeae PH-1] ref|XP_382645.1| THI4_FUSOX Thiazole biosynthetic enzyme, mitochondrial precursor (Stress-inducible protein sti35) [Gibberella zeae PH	2e-97	Thiamine biosynthesis Thi4 protein [IPR002922]; Thi4 [PF01946]; FAD/NAD(P)-binding domain [SSF51905]; FAD/NAD(P)-binding domain [SSF51905]; FAD/NAD(P)-binding domain [SSF51905]; FAD/NAD(P)-binding domain [SSF51905];
L02T34P058R05371	AJ895287	hypothetical protein FG06052.1 [Gibberella zeae PH-1] ref|XP_386228.1| hypothetical protein FG06052.1 [Gibberella zeae PH-1]	2e-95	Quinoprotein amine dehydrogenase, beta chain-like [IPR011044]; YVTN repeat-like/Quinoprotein amine dehydrogenase [SSF50969];
L02T34P058R05373	AJ895288	conserved hypothetical protein [Gibberella zeae PH-1] ref|XP_386019.1| conserved hypothetical protein [Gibberella zeae PH-1]	3e-71	Phosphoglucose isomerase (PGI) [IPR001672]; PGI [PF00342]; SIS domain [SSF53697]; SIS domain [SSF53697]; SIS domain [SSF53697]; SIS domain [SSF53697];
L02T34P058R05374	AJ895289	hypothetical protein [Neurospora crassa] gb|EAA36572.1| hypothetical protein [Neurospora crassa]	4e-85	Citron-like [IPR001180]; CNH [PF00780]; Pleckstrin homology-type [IPR011993]; PH domain-like [SSF50729]; PH domain-like [SSF50729]; PH domain-like [SSF50729]; PH domain-like [SSF50729];
L02T34P058R05376	AJ895291	hypothetical protein FG09505.1 [Gibberella zeae PH-1] ref|XP_389681.1| hypothetical protein FG09505.1 [Gibberella zeae PH-1]	7e-49
L02T34P058R05379	AJ895294	hypothetical protein FG02080.1 [Gibberella zeae PH-1] ref|XP_382256.1| hypothetical protein FG02080.1 [Gibberella zeae PH-1]	4e-68
L02T34P058R05380	AJ895295	bete-glucosidase [Hypocrea jecorina]	4e-98	Glycoside hydrolase, family 1 [IPR001360]; Glyco_hydro_1 [PF00232]; GLYCOSYL_HYDROL_F1_2 [PS00653]; (Trans)glycosidases [SSF51445]; (Trans)glycosidases [SSF51445]; (Trans)glycosidases [SSF51445]; (Trans)glycosidases [SSF51445];
L02T34P058R05384	AJ895299	hypothetical protein FG05670.1 [Gibberella zeae PH-1] ref|XP_385846.1| hypothetical protein FG05670.1 [Gibberella zeae PH-1]	4e-81	Short-chain dehydrogenase/reductase SDR [IPR002198]; ADH_SHORT [PS00061]; NAD(P)-binding Rossmann-fold domains [SSF51735]; NAD(P)-binding Rossmann-fold domains [SSF51735]; NAD(P)-binding Rossmann-fold domains [SSF51735]; NAD(P)-binding Rossmann-fold domains [SSF51735];
L02T34P058R05393	AJ895308	hypothetical protein FG09420.1 [Gibberella zeae PH-1] ref|XP_389596.1| hypothetical protein FG09420.1 [Gibberella zeae PH-1]	7e-09	Helix-turn-helix, Fis-type [IPR002197]; HTHFIS [PR01590];
L02T34P058R05395	AJ895310	hypothetical protein FG06662.1 [Gibberella zeae PH-1] ref|XP_386838.1| hypothetical protein FG06662.1 [Gibberella zeae PH-1]	9e-62	WW/Rsp5/WWP [IPR001202]; WW [PF00397]; no description [SM00456]; WW_DOMAIN_2 [PS50020]; WW_DOMAIN_1 [PS01159]; WW domain [SSF51045];
L02T34P058R05397	AJ895312	lacZ' [Cloning vector pGreen]	2e-24	Galactose-binding like [IPR008979]; Galactose-binding domain-like [SSF49785];
L02T34P058R05398	AJ895313
L02T34P058R05401	AJ895315
L02T34P058R05402	AJ895316	hypothetical protein FG06001.1 [Gibberella zeae PH-1] ref|XP_386177.1| hypothetical protein FG06001.1 [Gibberella zeae PH-1]	1e-72	Glyoxalase/Bleomycin resistance protein/Dihydroxybiphenyl dioxygenase [SSF54593]; Glyoxalase/Bleomycin resistance protein/Dihydroxybiphenyl dioxygenase [SSF54593]; Glyoxalase/Bleomycin resistance protein/Dihydroxybiphenyl dioxygenase [SSF54593]; Glyoxalase/Bleomycin resistance protein/Dihydroxybiphenyl dioxygenase [SSF54593];
L02T34P058R05404	AJ895318	26S proteasome regulatory subunit-like protein [Magnaporthe grisea]	2e-53	Zinc finger, C2H2-type [IPR007087]; zf-C2H2 [PF00096]; no description [SM00355]; ZINC_FINGER_C2H2_2 [PS50157]; ZINC_FINGER_C2H2_1 [PS00028]; C2H2 and C2HC zinc fingers [SSF57667]; C2H2 and C2HC zinc fingers [SSF57667]; C2H2 and C2HC zinc fingers [SSF57667]; C2H2 and C2HC zinc fingers [SSF57667];
L02T34P058R05409	AJ895323	hypothetical protein FG04923.1 [Gibberella zeae PH-1] ref|XP_385099.1| hypothetical protein FG04923.1 [Gibberella zeae PH-1]	1e-45
L02T34P058R05410	AJ895324	hypothetical protein FG10040.1 [Gibberella zeae PH-1] ref|XP_390216.1| hypothetical protein FG10040.1 [Gibberella zeae PH-1]	1e-92
L02T34P058R05411	AJ895325	hypothetical protein FG10756.1 [Gibberella zeae PH-1] ref|XP_390932.1| hypothetical protein FG10756.1 [Gibberella zeae PH-1]	2e-56	Skb1 methyltransferase [IPR007857]; PRMT5 [PF05185];
L02T34P058R05413	AJ895327	hypothetical protein FG10532.1 [Gibberella zeae PH-1] ref|XP_390708.1| hypothetical protein FG10532.1 [Gibberella zeae PH-1]	2e-52	Integrase, N-terminal zinc-binding [IPR003308]; N-terminal Zn binding domain of HIV integrase [SSF46919];
L02T34P058R05420	AJ895334	hypothetical protein FG05208.1 [Gibberella zeae PH-1] ref|XP_385384.1| hypothetical protein FG05208.1 [Gibberella zeae PH-1]	1e-24
L02T34P058R05421	AJ895335	unnamed protein product [Podospora anserina]	9e-22	Fatty acid desaturase subdomain [IPR010257]; Q9HDG8_MUCRO_Q9HDG8	[PD001081];
L02T34P058R05423	AJ895337	hypothetical protein MG10596.4 [Magnaporthe grisea 70-15] ref|XP_366378.1| hypothetical protein MG10596.4 [Magnaporthe grisea 70-15]	3e-99	Protein kinase [IPR000719]; Q870S3_NEUCR_Q870S3	[PD000001]; Pkinase [PF00069]; PROTEIN_KINASE_DOM [PS50011]; PROTEIN_KINASE_ATP [PS00107]; Serine/threonine protein kinase [IPR002290]; no description [SM00220]; Serine/threonine protein kinase, active site [IPR008271]; PROTEIN_KINASE_ST [PS00108]; Protein kinase-like [IPR011009]; Protein kinase-like (PK-like) [SSF56112];
L02T34P058R05425	AJ895339			Regulator of chromosome condensation, RCC1 [IPR000408]; RCC1_2 [PS00626];
L02T34P058R05432	AJ895346	glutamate permease [synthetic construct] emb|CAA06473.1| glutamate permease [synthetic construct] emb|CAA06470.1| glutamate permease [synthetic construct]	8e-07
L02T34P058R05436	AJ895350	hypothetical protein FG03638.1 [Gibberella zeae PH-1] ref|XP_383814.1| hypothetical protein FG03638.1 [Gibberella zeae PH-1]	1e-38	GMC oxidoreductase [IPR007867]; GMC_oxred_C [PF05199]; FAD/NAD(P)-binding domain [SSF51905]; FAD-linked reductases, C-terminal domain [SSF54373];
L02T34P058R05438	AJ895352	hypothetical protein FG10309.1 [Gibberella zeae PH-1] ref|XP_390485.1| hypothetical protein FG10309.1 [Gibberella zeae PH-1]	3e-79	MSF1 [IPR006797]; MSF1 [PF04707]; PRELI_MSF1 [PS50904];
L02T34P058R05439	AJ895353	hypothetical protein FG00300.1 [Gibberella zeae PH-1] ref|XP_380476.1| hypothetical protein FG00300.1 [Gibberella zeae PH-1]	5e-33	H+-transporting two-sector ATPase, delta (OSCP) subunit [IPR000711]; ATPASEDELTA [PR00125]; OSCP [PF00213]; ATPASE_DELTA [PS00389];
L02T34P058R05448	AJ895362	hypothetical protein FG10531.1 [Gibberella zeae PH-1] ref|XP_390707.1| hypothetical protein FG10531.1 [Gibberella zeae PH-1]	5e-11
L02T34P058R05452	AJ895366	ACTIN [Neurospora crassa] gb|EAA31897.1| ACTIN [Neurospora crassa]	e-101	Actin/actin-like [IPR004000]; ACTIN [PR00190]; Actin [PF00022]; no description [SM00268]; ACTINS_ACT_LIKE [PS01132]; Actin-like ATPase domain [SSF53067]; Steroid nuclear receptor, ligand-binding [IPR008946]; Nuclear receptor ligand-binding domain [SSF48508]; Actin-like ATPase domain [SSF53067]; Actin-like ATPase domain [SSF53067]; Actin-like ATPase domain [SSF53067];
L02T34P066R06129	AJ895371	hypothetical protein [Neurospora crassa] gb|EAA35712.1| hypothetical protein [Neurospora crassa]	1e-45	Aminotransferase, class IV [IPR001544]; TOXF_COCCA_Q9Y885	[PD001961]; Aminotran_4 [PF01063]; D-aminoacid aminotransferase-like PLP-dependent enzymes [SSF56752];
L02T34P066R06130	AJ895372	hypothetical protein FG02523.1 [Gibberella zeae PH-1] ref|XP_382699.1| hypothetical protein FG02523.1 [Gibberella zeae PH-1]	2e-63	Translationally controlled tumor protein [IPR001983]; TCTP_SCHPO_Q10344	[PD004329]; TCTPROTEIN [PR01653]; TCTP [PF00838]; TCTP_2 [PS01003]; Mss4-like [IPR011057]; Mss4-like [SSF51316];
L02T34P066R06135	AJ895377	isocitrate lyase [Gibberella fujikuroi]	3e-82	Isocitrate lyase and phosphorylmutase [IPR000918]; ACEA_NEUCR_P28299	[PD001857]; ICL [PF00463]; Phosphoenolpyruvate/pyruvate domain [SSF51621]; Phosphoenolpyruvate/pyruvate domain [SSF51621]; Phosphoenolpyruvate/pyruvate domain [SSF51621]; Phosphoenolpyruvate/pyruvate domain [SSF51621];
L02T34P066R06136	AJ895378	predicted protein [Neurospora crassa] gb|EAA30188.1| predicted protein [Neurospora crassa]	6e-38	von Willebrand factor, type A [IPR002035]; VWFADOMAIN [PR00453];
L02T34P066R06139	AJ895381	hypothetical protein FG01173.1 [Gibberella zeae PH-1] ref|XP_381349.1| hypothetical protein FG01173.1 [Gibberella zeae PH-1]	1e-29
L02T34P066R06145	AJ895387	hypothetical protein FG02101.1 [Gibberella zeae PH-1] ref|XP_382277.1| hypothetical protein FG02101.1 [Gibberella zeae PH-1]	9e-29
L02T34P066R06148	AJ895390	hypothetical protein AN5744.2 [Aspergillus nidulans FGSC A4] ref|XP_663348.1| hypothetical protein AN5744_2 [Aspergillus nidulans FGSC A4] ref|XP_409881.1| hypothetical protein AN5744.2 [Aspergillus nidulans FGSC A4]	7e-98	14-3-3 protein [IPR000308]; Q9HEM9_TRIRE_Q9HEM9	[PD000600]; 1433ZETA [PR00305]; 14-3-3 [PF00244]; no description [SM00101]; 1433_1 [PS00796]; 14-3-3 protein [SSF48445];
L02T34P066R06154	AJ895396
L02T34P066R06156	AJ895398	lacZ' [Cloning vector pGreen]	3e-27	Galactose-binding like [IPR008979]; Galactose-binding domain-like [SSF49785];
L02T34P066R06159	AJ895401	hypothetical protein [Neurospora crassa] gb|EAA27313.1| hypothetical protein [Neurospora crassa]	5e-94	WD-40 repeat [IPR001680]; IF32_SCHPO_P79083	[PD000018]; GPROTEINBRPT [PR00320]; WD40 [PF00400]; no description [SM00320]; WD_REPEATS_2 [PS50082]; WD_REPEATS_REGION [PS50294]; WD_REPEATS_1 [PS00678]; Quinonprotein alcohol dehydrogenase-like [IPR011047]; Quinoprotein alcohol dehydrogenase-like [SSF50998]; Electron transfer flavoprotein beta-subunit [IPR000049]; Q88F96_PSEPK_Q88F96	[PD003528];
L02T34P066R06165	AJ895407	hypothetical protein FG06575.1 [Gibberella zeae PH-1] ref|XP_386751.1| hypothetical protein FG06575.1 [Gibberella zeae PH-1]	6e-46
L02T34P066R06166	AJ895408
L02T34P066R06178	AJ895419			Histone H5 [IPR005819]; HISTONEH5 [PR00624];
L02T34P066R06184	AJ895425	hypothetical protein FG05727.1 [Gibberella zeae PH-1] ref|XP_385903.1| hypothetical protein FG05727.1 [Gibberella zeae PH-1]	6e-42	Protein of unknown function DUF396 [IPR007277]; DUF396 [PF04148]; Mating-type protein MAT alpha 1 [IPR006856]; MAT_Alpha1 [PF04769];
L02T34P066R06191	AJ895432	hypothetical protein FG08922.1 [Gibberella zeae PH-1] ref|XP_389098.1| hypothetical protein FG08922.1 [Gibberella zeae PH-1]	8e-26	Phosphoglycerate mutase [IPR013078]; PGAM [PF00300]; Phosphoglycerate mutase-like [SSF53254]; Phosphoglycerate mutase-like [SSF53254]; Phosphoglycerate mutase-like [SSF53254]; Phosphoglycerate mutase-like [SSF53254];
L02T34P066R06194	AJ895435	hypothetical protein FG00729.1 [Gibberella zeae PH-1] ref|XP_380905.1| hypothetical protein FG00729.1 [Gibberella zeae PH-1]	5e-21
L02T34P066R06198	AJ895439	hypothetical protein FG02012.1 [Gibberella zeae PH-1] ref|XP_382188.1| hypothetical protein FG02012.1 [Gibberella zeae PH-1]	3e-40
L02T34P066R06212	AJ895453	hypothetical protein FG05251.1 [Gibberella zeae PH-1] ref|XP_385427.1| hypothetical protein FG05251.1 [Gibberella zeae PH-1]	5e-84	Ubiquinol cytochrome reductase transmembrane region [IPR004192]; UCR_TM [PF02921]; Rieske iron-sulfur protein [IPR005805]; RIESKE [PR00162]; RIESKE_1 [PS00199]; RIESKE_2 [PS00200]; Rieske [2Fe-2S] region [IPR005806]; Rieske [PF00355]; Ubiquinol-cytochrome c reductase, iron-sulfur subunit [IPR006317]; Rieske_proteo: ubiquinol-cytochrome c r [TIGR01416]; ISP domain [SSF50022]; Iron-sulfur subunit (…
L02T34P066R06215	AJ895456	26S proteasome regulatory subunit rpn-1 ref|XP_328427.1| hypothetical protein [Neurospora crassa] gb|EAA32735.1| hypothetical protein [Neurospora crassa]	4e-59
L02T34P066R06216	AJ895457	hypothetical protein FG08906.1 [Gibberella zeae PH-1] ref|XP_389082.1| hypothetical protein FG08906.1 [Gibberella zeae PH-1]	7e-96	Protein kinase [IPR000719]; SAT4_YEAST_P25333	[PD000001]; PROTEIN_KINASE_DOM [PS50011]; Tyrosine protein kinase [IPR001245]; Pkinase_Tyr [PF07714]; Serine/threonine protein kinase [IPR002290]; no description [SM00220]; Serine/threonine protein kinase, active site [IPR008271]; PROTEIN_KINASE_ST [PS00108]; Protein kinase-like [IPR011009]; Protein kinase-like (PK-like) [SSF56112];
L02T34P067R06230	AJ895469	hypothetical protein FG09014.1 [Gibberella zeae PH-1] ref|XP_389190.1| hypothetical protein FG09014.1 [Gibberella zeae PH-1]	1e-15
L02T34P067R06231	AJ895470	hypothetical protein FG08593.1 [Gibberella zeae PH-1] ref|XP_388769.1| hypothetical protein FG08593.1 [Gibberella zeae PH-1]	2e-63	H+-transporting two-sector ATPase, E subunit [IPR002842]; vATP-synt_E [PF01991]; Endoplasmic reticulum targeting sequence [IPR000886]; ER_TARGET [PS00014];
L02T34P067R06234	AJ895473	hypothetical protein FG01088.1 [Gibberella zeae PH-1] ref|XP_381264.1| hypothetical protein FG01088.1 [Gibberella zeae PH-1]	4e-30	Endoplasmic reticulum targeting sequence [IPR000886]; ER_TARGET [PS00014];
L02T34P067R06236	AJ895474	hypothetical protein FG06895.1 [Gibberella zeae PH-1] ref|XP_387071.1| hypothetical protein FG06895.1 [Gibberella zeae PH-1]	5e-75	Peptidase S10, serine carboxypeptidase [IPR001563]; Q96VC4_EMENI_Q96VC4	[PD001189]; Peptidase_S10 [PF00450]; Helix-turn-helix, Fis-type [IPR002197]; HTHFIS [PR01590]; alpha/beta-Hydrolases [SSF53474]; alpha/beta-Hydrolases [SSF53474]; alpha/beta-Hydrolases [SSF53474]; alpha/beta-Hydrolases [SSF53474];
L02T34P067R06240	AJ895478	predicted protein [Neurospora crassa] gb|EAA30746.1| predicted protein [Neurospora crassa]	3e-31
L02T34P067R06241	AJ895479	hypothetical protein MG00923.4 [Magnaporthe grisea 70-15] ref|XP_368321.1| hypothetical protein MG00923.4 [Magnaporthe grisea 70-15]	7e-99	Glycine hydroxymethyltransferase [IPR001085]; SHMT [PF00464]; PLP-dependent transferases [SSF53383]; PLP-dependent transferases [SSF53383]; PLP-dependent transferases [SSF53383]; PLP-dependent transferases [SSF53383];
L02T34P067R06246	AJ895484	conserved hypothetical protein [Gibberella zeae PH-1] ref|XP_387712.1| conserved hypothetical protein [Gibberella zeae PH-1]	5e-78	Alkyl hydroperoxide reductase/ Thiol specific antioxidant/ Mal allergen [IPR000866]; AhpC-TSA [PF00578]; Thioredoxin fold [IPR012335]; Thioredoxin-like fold [IPR012336]; Thioredoxin-like [SSF52833];
L02T34P067R06252	AJ895490	hypothetical protein FG07045.1 [Gibberella zeae PH-1] ref|XP_387221.1| hypothetical protein FG07045.1 [Gibberella zeae PH-1]	1e-36
L02T34P067R06254	AJ895492	hypothetical protein FG05713.1 [Gibberella zeae PH-1] ref|XP_385889.1| hypothetical protein FG05713.1 [Gibberella zeae PH-1]	2e-85	Pyridoxal-5`-phosphate-dependent enzyme, beta subunit [IPR001926]; PALP [PF00291]; Tryptophan synthase beta subunit-like PLP-dependent enzymes [SSF53686];
L02T34P067R06257	AJ895495	hypothetical protein MG04926.4 [Magnaporthe grisea 70-15] ref|XP_359851.1| hypothetical protein MG04926.4 [Magnaporthe grisea 70-15]	1e-93	Peptidase C14, caspase catalytic subunit p20 [IPR011600]; Peptidase_C14 [PF00656]; Caspase-like [SSF52129];
L02T34P067R06269	AJ895506	hypothetical protein FG09951.1 [Gibberella zeae PH-1] ref|XP_390127.1| hypothetical protein FG09951.1 [Gibberella zeae PH-1]	2e-76	Tctex-1 [IPR005334]; Tctex-1 [PF03645];
L02T34P067R06271	AJ895508	hypothetical protein FG01186.1 [Gibberella zeae PH-1] ref|XP_381362.1| hypothetical protein FG01186.1 [Gibberella zeae PH-1]	2e-57	Aminotransferase class-III [IPR005814]; Aminotran_3 [PF00202]; PLP-dependent transferases [SSF53383]; PLP-dependent transferases [SSF53383]; PLP-dependent transferases [SSF53383]; PLP-dependent transferases [SSF53383];
L02T34P067R06275	AJ895512	conserved hypothetical protein [Gibberella zeae PH-1] ref|XP_382712.1| conserved hypothetical protein [Gibberella zeae PH-1]	6e-72
L02T34P067R06280	AJ895517	hypothetical protein FG02634.1 [Gibberella zeae PH-1] ref|XP_382810.1| hypothetical protein FG02634.1 [Gibberella zeae PH-1]	7e-15
L02T34P067R06281	AJ895518	Polyporopepsin (Aspartic proteinase) dbj|BAA00467.1| aspartic proteinase precursor [Irpex lacteus] prf||1512141A Asp protease	3e-24	Peptidase A1, pepsin [IPR001461]; Asp [PF00026]; Peptidase aspartic, catalytic [IPR009007]; Acid proteases [SSF50630];
L02T34P067R06282	AJ895519
L02T34P067R06283	AJ895520	hypothetical protein FG08652.1 [Gibberella zeae PH-1] ref|XP_388828.1| hypothetical protein FG08652.1 [Gibberella zeae PH-1]	4e-46	EGF-like region [IPR013032]; EGF_1 [PS00022]; NAD(P)-binding Rossmann-fold domains [SSF51735]; C-type lectin [IPR001304]; C_TYPE_LECTIN_1 [PS00615]; NAD(P)-binding Rossmann-fold domains [SSF51735]; NAD(P)-binding Rossmann-fold domains [SSF51735]; NAD(P)-binding Rossmann-fold domains [SSF51735];
L02T34P067R06287	AJ895524
L02T34P067R06288	AJ895525	hypothetical protein FG00680.1 [Gibberella zeae PH-1] ref|XP_380856.1| hypothetical protein FG00680.1 [Gibberella zeae PH-1]	3e-10
L02T34P067R06290	AJ895527	hypothetical protein FG04130.1 [Gibberella zeae PH-1] ref|XP_384306.1| hypothetical protein FG04130.1 [Gibberella zeae PH-1]	4e-85	Pyridine nucleotide-disulphide oxidoreductase, NAD-binding region [IPR001327]; Pyr_redox [PF00070]; FAD/NAD(P)-binding domain [SSF51905];
L02T34P067R06291	AJ895528	hypothetical protein FG07017.1 [Gibberella zeae PH-1] ref|XP_387193.1| hypothetical protein FG07017.1 [Gibberella zeae PH-1]	2e-52	Dak kinase [IPR004006]; Dak1 [PF02733]; Tubulin/Dihydroxyacetone kinase nucleotide-binding domain [SSF52490]; Tubulin/Dihydroxyacetone kinase nucleotide-binding domain [SSF52490]; Tubulin/Dihydroxyacetone kinase nucleotide-binding domain [SSF52490]; Tubulin/Dihydroxyacetone kinase nucleotide-binding domain [SSF52490];
L02T34P067R06298	AJ895535	phospho-2-dehydro-3-deoxyheptonate aldolase [Aspergillus fumigatus Af293] ref|XP_749961.1| phospho-2-dehydro-3-deoxyheptonate aldolase [Aspergillus fumigatus Af293]	5e-25	DAHP synthetase I/KDSA [IPR006218]; DAHP_synth_1 [PF00793]; Q9HEZ8_EMENI_Q9HEZ8	[PD005060]; Aldolase [SSF51569]; WW/Rsp5/WWP [IPR001202]; WW_DOMAIN_1 [PS01159]; Q9HEZ8_EMENI_Q9HEZ8	[PD005060]; Aldolase [SSF51569]; Q9HEZ8_EMENI_Q9HEZ8	[PD005060]; Aldolase [SSF51569]; Q9HEZ8_EMENI_Q9HEZ8	[PD005060]; Aldolase [SSF51569];
L02T34P067R06299	AJ895536	hypothetical protein FG09586.1 [Gibberella zeae PH-1] ref|XP_389762.1| hypothetical protein FG09586.1 [Gibberella zeae PH-1]	7e-23	E1 protein and Def2/Der2 allergen [IPR003172]; E1_DerP2_DerF2 [PF02221]; no description [SM00737]; Ganglioside M2 (gm2) activator [SSF63707]; Ganglioside M2 (gm2) activator [SSF63707]; Ganglioside M2 (gm2) activator [SSF63707]; Ganglioside M2 (gm2) activator [SSF63707];
L02T34P067R06300	AJ895537			Thioredoxin-related [IPR006662]; THIOREDOXIN [PR00421];
L02T34P067R06302	AJ895539	hypothetical protein FG02763.1 [Gibberella zeae PH-1] ref|XP_382939.1| hypothetical protein FG02763.1 [Gibberella zeae PH-1]	3e-75	Protein of unknown function DUF862, eukaryotic [IPR008580]; DUF862 [PF05903];
L02T34P067R06303	AJ895540	hypothetical protein FG08403.1 [Gibberella zeae PH-1] ref|XP_388579.1| hypothetical protein FG08403.1 [Gibberella zeae PH-1]	2e-69
L02T34P067R06305	AJ895542	conserved hypothetical protein [Aspergillus fumigatus Af293] ref|XP_746894.1| hypothetical protein Afu7g00350 [Aspergillus fumigatus Af293]	9e-76	FAD/NAD(P)-binding domain [SSF51905]; FAD/NAD(P)-binding domain [SSF51905]; FAD/NAD(P)-binding domain [SSF51905]; FAD/NAD(P)-binding domain [SSF51905];
L02T34P067R06309	AJ895546	hypothetical protein FG00849.1 [Gibberella zeae PH-1] ref|XP_381025.1| hypothetical protein FG00849.1 [Gibberella zeae PH-1]	1e-10
L02T34P068R06320	AJ895557	hypothetical protein FG08844.1 [Gibberella zeae PH-1] ref|XP_389020.1| hypothetical protein FG08844.1 [Gibberella zeae PH-1]	5e-36	Zinc finger, C2H2-type [IPR007087]; ZINC_FINGER_C2H2_1 [PS00028]; Aldolase [SSF51569]; Aldolase [SSF51569]; Aldolase [SSF51569]; Aldolase [SSF51569];
L02T34P068R06321	AJ895558	lacZ' [Cloning vector pGreen]	6e-24	Galactose-binding like [IPR008979]; Galactose-binding domain-like [SSF49785];
L02T34P068R06325	AJ895561	hypothetical protein FG10854.1 [Gibberella zeae PH-1] ref|XP_391030.1| hypothetical protein FG10854.1 [Gibberella zeae PH-1]	5e-32	Heavy metal transport/detoxification protein [IPR006121]; HMA [PF00403]; HMA_2 [PS50846]; HMA_1 [PS01047]; Metal-binding domain [SSF55008];
L02T34P068R06327	AJ895563	hypothetical protein FG02531.1 [Gibberella zeae PH-1] ref|XP_382707.1| hypothetical protein FG02531.1 [Gibberella zeae PH-1]	7e-24
L02T34P068R06329	AJ895565	homeoprotein [Podospora anserina]	6e-30
L02T34P068R06331	AJ895567
L02T34P068R06335	AJ895571	hypothetical protein FG06188.1 [Gibberella zeae PH-1] ref|XP_386364.1| hypothetical protein FG06188.1 [Gibberella zeae PH-1]	6e-08
L02T34P068R06341	AJ895576	hypothetical protein MG00518.4 [Magnaporthe grisea 70-15] ref|XP_368726.1| hypothetical protein MG00518.4 [Magnaporthe grisea 70-15]	7e-88	Proliferating cell nuclear antigen, PCNA [IPR000730]; PCNA_SCHPO_Q03392	[PD002673]; PCNACYCLIN [PR00339]; DNA polymerase sliding clamp [PIRSF002090]; PCNA_N [PF00705]; PCNA_C [PF02747]; pcna: proliferating cell nuclear antigen (pc [TIGR00590]; PCNA_2 [PS00293]; PCNA_1 [PS01251]; DNA clamp [SSF55979]; YggU-like [SSF69786]; DNA clamp [SSF55979]; YggU-like [SSF69786]; DNA clamp [SSF55979]; YggU-like [SSF69786]; DNA clamp [SSF55979]; YggU-like [SSF69786];
L02T34P068R06346	AJ895580
L02T34P068R06349	AJ895583			Peptidase M, neutral zinc metallopeptidases, zinc-binding site [IPR006025]; ZINC_PROTEASE [PS00142];
L02T34P068R06350	AJ895584	conserved hypothetical protein [Gibberella zeae PH-1] ref|XP_387595.1| conserved hypothetical protein [Gibberella zeae PH-1]	5e-23	TB2/DP1 and HVA22 related protein [IPR004345]; TB2_DP1_HVA22 [PF03134];
L02T34P068R06355	AJ895587
L02T34P068R06357	AJ895589	hypothetical protein FG10247.1 [Gibberella zeae PH-1] ref|XP_390423.1| hypothetical protein FG10247.1 [Gibberella zeae PH-1]	7e-26
L02T34P068R06358	AJ895590	hypothetical protein FG02077.1 [Gibberella zeae PH-1] ref|XP_382253.1| hypothetical protein FG02077.1 [Gibberella zeae PH-1]	3e-16	CFEM [IPR008427]; CFEM [PF05730]; no description [SM00747]; no description [SM00747]; no description [SM00747]; no description [SM00747];
L02T34P068R06366	AJ895597	hypothetical protein MG06953.4 [Magnaporthe grisea 70-15] ref|XP_370456.1| hypothetical protein MG06953.4 [Magnaporthe grisea 70-15]	2e-12
L02T34P068R06368	AJ895598	Serine/threonine protein phosphatase 2B catalytic subunit (Calmodulin-dependent calcineurin A subunit) gb|AAA33565.1| calmodulin-dependent protein phosphatase	9e-81	Serine/threonine-specific protein phosphatase and bis(5-nucleosyl)-tetraphosphatase [IPR006186]; STPHPHTASE [PR00114]; Metallo-dependent phosphatases [SSF56300]; Metallo-dependent phosphatases [SSF56300]; Metallo-dependent phosphatases [SSF56300]; Metallo-dependent phosphatases [SSF56300];
L02T34P068R06369	AJ895599	conserved hypothetical protein [Gibberella zeae PH-1] ref|XP_390922.1| conserved hypothetical protein [Gibberella zeae PH-1]	4e-66	Aminotransferase, class I and II [IPR004839]; Aminotran_1_2 [PF00155]; PLP-dependent transferases [SSF53383]; PLP-dependent transferases [SSF53383]; PLP-dependent transferases [SSF53383]; PLP-dependent transferases [SSF53383];
L02T34P068R06374	AJ895604	unknown [Magnaporthe grisea] gb|EAA56857.1| hypothetical protein MG07212.4 [Magnaporthe grisea 70-15] ref|XP_367287.1| hypothetical protein MG07212.4 [Magnaporthe grisea 70-15]	1e-15
L02T34P068R06378	AJ895608	hypothetical protein FG00455.1 [Gibberella zeae PH-1] ref|XP_380631.1| hypothetical protein FG00455.1 [Gibberella zeae PH-1]	3e-54	Immunoglobulin [SSF48726]; Immunoglobulin [SSF48726]; Immunoglobulin [SSF48726]; Immunoglobulin [SSF48726];
L02T34P068R06383	AJ895613
L02T34P068R06386	AJ895616
L02T34P068R06399	AJ895626	beta galactosidase alpha [Cloning vector pNOT218]	3e-27	Galactose-binding like [IPR008979]; Galactose-binding domain-like [SSF49785];
L02T34P068R06401	AJ895628	D-protein [Aspergillus fumigatus Af293] ref|XP_753375.1| hypothetical protein Afu5g12780 [Aspergillus fumigatus Af293]	2e-52	Kelch repeat [IPR006652]; Kelch_1 [PF01344]; Galactose oxidase, central [IPR011043]; Galactose oxidase, central domain [SSF50965];
L02T34P068R06402	AJ895629
L02T34P068R06403	AJ895630	hypothetical protein FG05375.1 [Gibberella zeae PH-1] ref|XP_385551.1| hypothetical protein FG05375.1 [Gibberella zeae PH-1]	6e-93	Aldehyde dehydrogenase [IPR002086]; Aldedh [PF00171]; ALDH-like [SSF53720]; ALDH-like [SSF53720]; ALDH-like [SSF53720]; ALDH-like [SSF53720];
L02T34P068R06407	AJ895633	hypothetical protein MG04400.4 [Magnaporthe grisea 70-15] ref|XP_361955.1| hypothetical protein MG04400.4 [Magnaporthe grisea 70-15]	2e-95	ATP-dependent helicase, DEAD-box [IPR000629]; DEAD_ATP_HELICASE [PS00039]; DEAD/DEAH box helicase [IPR001410]; HELICASE [PS50136]; DEAD/DEAH box helicase, N-terminal [IPR011545]; DEAD [PF00270]; no description [SM00487]; P-loop containing nucleoside triphosphate hydrolases [SSF52540]; P-loop containing nucleoside triphosphate hydrolases [SSF52540]; P-loop containing nucleoside triphosphate hydrol…
L02T34P068R06412	AJ895638	beta galactosidase alpha [Cloning vector pNOT218]	4e-28	Galactose-binding like [IPR008979]; Galactose-binding domain-like [SSF49785];
L02T34P069R06416	AJ895640	hypothetical protein FG01048.1 [Gibberella zeae PH-1] ref|XP_381224.1| hypothetical protein FG01048.1 [Gibberella zeae PH-1]	2e-56	Cytochrome P450 [IPR001128]; p450 [PF00067]; Cytochrome P450 [SSF48264]; E-class P450, group I [IPR002401]; EP450I [PR00463];
L02T34P069R06417	AJ895641
L02T34P069R06418	AJ895642	hypothetical protein FG09398.1 [Gibberella zeae PH-1] ref|XP_389574.1| hypothetical protein FG09398.1 [Gibberella zeae PH-1]	5e-45	Esterase/lipase/thioesterase [IPR000379]; ESTERASE [PS50187]; alpha/beta-Hydrolases [SSF53474]; alpha/beta-Hydrolases [SSF53474]; alpha/beta-Hydrolases [SSF53474]; alpha/beta-Hydrolases [SSF53474];
L02T34P069R06419	AJ895643	hypothetical protein FG08530.1 [Gibberella zeae PH-1] ref|XP_388706.1| hypothetical protein FG08530.1 [Gibberella zeae PH-1]	9e-31	Lipase, active site [IPR008262]; LIPASE_SER [PS00120];
L02T34P069R06420	AJ895644	GMC oxidoreductase [Aspergillus fumigatus Af293] ref|XP_749312.1| GMC oxidoreductase [Aspergillus fumigatus Af293]	2e-56	Glucose-methanol-choline oxidoreductase [IPR000172]; GMC_oxred_N [PF00732]; GMC_OXRED_2 [PS00624]; FAD/NAD(P)-binding domain [SSF51905];
L02T34P069R06422	AJ895646	hypothetical protein FG04911.1 [Gibberella zeae PH-1] ref|XP_385087.1| hypothetical protein FG04911.1 [Gibberella zeae PH-1]	7e-15	Endoplasmic reticulum targeting sequence [IPR000886]; ER_TARGET [PS00014];
L02T34P069R06423	AJ895647	beta-galactosidase [Cloning vector pUG7]	7e-27	Galactose-binding like [IPR008979]; Galactose-binding domain-like [SSF49785];
L02T34P069R06425	AJ895649	hypothetical protein FG10514.1 [Gibberella zeae PH-1] ref|XP_390690.1| hypothetical protein FG10514.1 [Gibberella zeae PH-1]	4e-29	Clavaminate synthase-like [SSF51197]; Clavaminate synthase-like [SSF51197]; Clavaminate synthase-like [SSF51197]; Clavaminate synthase-like [SSF51197];
L02T34P069R06427	AJ895651	myosin I heavy chain [Aspergillus fumigatus Af293] ref|XP_747367.1| myosin I heavy chain [Aspergillus fumigatus Af293]	1e-88	IQ calmodulin-binding region [IPR000048]; IQ [PF00612]; Myosin head, motor region [IPR001609]; Myosin_head [PF00063]; Myosin tail 2 [IPR010926]; Myosin_tail_2 [PF06017]; P-loop containing nucleoside triphosphate hydrolases [SSF52540]; P-loop containing nucleoside triphosphate hydrolases [SSF52540]; P-loop containing nucleoside triphosphate hydrolases [SSF52540]; P-loop containing nucleoside triph…
L02T34P069R06428	AJ895652	hypothetical protein FG06926.1 [Gibberella zeae PH-1] ref|XP_387102.1| hypothetical protein FG06926.1 [Gibberella zeae PH-1]	3e-32	Bet v1-like [SSF55961]; Bet v1-like [SSF55961]; Bet v1-like [SSF55961]; Bet v1-like [SSF55961];
L02T34P069R06429	AJ895653	lacZ' [Cloning vector pGreen]	3e-35	Galactose-binding like [IPR008979]; Galactose-binding domain-like [SSF49785];
L02T34P069R06430	AJ895654	hypothetical protein FG04986.1 [Gibberella zeae PH-1] ref|XP_385162.1| hypothetical protein FG04986.1 [Gibberella zeae PH-1]	3e-38	HAD-like [SSF56784]; HAD-like [SSF56784]; HAD-like [SSF56784]; HAD-like [SSF56784];
L02T34P069R06431	AJ895655	beta-galactosidase [Expression vector pBSII-LUCINT]	1e-30	Galactose-binding like [IPR008979]; Galactose-binding domain-like [SSF49785];
L02T34P069R06432	AJ895656	hypothetical protein FG06932.1 [Gibberella zeae PH-1] ref|XP_387108.1| hypothetical protein FG06932.1 [Gibberella zeae PH-1]	7e-92	Adenosine kinase [IPR001805]; ADENOKINASE [PR00989]; PfkB [IPR011611]; PfkB [PF00294]; Ribokinase-like [SSF53613];
L02T34P069R06433	AJ895657			Regulator of chromosome condensation, RCC1 [IPR000408]; RCC1_2 [PS00626];
L02T34P069R06437	AJ895661	hypothetical protein FG06970.1 [Gibberella zeae PH-1] ref|XP_387146.1| hypothetical protein FG06970.1 [Gibberella zeae PH-1]	5e-57	Protein kinase [IPR000719]; KAB7_YEAST_P31374	[PD000001]; Pkinase [PF00069]; PROTEIN_KINASE_DOM [PS50011]; Serine/threonine protein kinase [IPR002290]; no description [SM00220]; Protein kinase-like [IPR011009]; Protein kinase-like (PK-like) [SSF56112];
L02T34P069R06438	AJ895662	beta-galactosidase alpha peptide [Integration vector pCD13PKS] gb|AAF86670.1| beta-galactosidase alpha peptide [Integration vector pCD11PKS]	1e-06
L02T34P069R06440	AJ895664	hypothetical protein [Neurospora crassa] gb|EAA36309.1| hypothetical protein [Neurospora crassa]	3e-66	Phox-like [IPR001683]; PX [PF00787]; no description [SM00312]; PX [PS50195]; PX domain [SSF64268]; PX domain [SSF64268]; PX domain [SSF64268]; PX domain [SSF64268];
L02T34P069R06445	AJ895669	hypothetical protein MG00625.4 [Magnaporthe grisea 70-15] ref|XP_368619.1| hypothetical protein MG00625.4 [Magnaporthe grisea 70-15]	2e-94	Glucosamine/galactosamine-6-phosphate isomerase [IPR006148]; Glucosamine_iso [PF01182]; Phosphosugar isomerase [SSF52512]; H+-transporting two-sector ATPase, delta (OSCP) subunit [IPR000711]; ATPASE_DELTA [PS00389]; Phosphosugar isomerase [SSF52512]; Phosphosugar isomerase [SSF52512]; Phosphosugar isomerase [SSF52512];
L02T34P069R06450	AJ895674	hypothetical protein AN9411.2 [Aspergillus nidulans FGSC A4] gb|EAA58826.1| hypothetical protein AN4288.2 [Aspergillus nidulans FGSC A4] ref|XP_413548.1| hypothetical protein AN9411.2 [Aspergillus nidulans FGSC A4] ref|XP_661892.1| hypothetical protein AN	4e-99	Respiratory-chain NADH dehydrogenase 75 kDa subunit [IPR000283]; COMPLEX1_75K_1 [PS00641]; COMPLEX1_75K_2 [PS00642]; COMPLEX1_75K_3 [PS00643]; Ferredoxin [IPR001041]; Fer2 [PF00111]; 2FE2S_FER_2 [PS51085]; 2Fe-2S ferredoxin-like [SSF54292]; 2Fe-2S Ferredoxin-like fold [IPR012675]; Formate dehydrogenase/DMSO reductase, domains 1-3 [SSF53706]; Formate dehydrogenase/DMSO reductase, domains 1-3 [SSF5…
L02T34P069R06451	AJ895675	conserved hypothetical protein [Gibberella zeae PH-1] ref|XP_388654.1| conserved hypothetical protein [Gibberella zeae PH-1]	7e-43	Ribosomal protein L7A [IPR001921]; RIBOSOMALL7A [PR00882]; Ribosomal protein L7AE [IPR004037]; L7ARS6FAMILY [PR00881]; RIBOSOMAL_L7AE [PS01082]; Ribosomal protein L7Ae/L30e/S12e/Gadd45 [IPR004038]; RL7A_ANOGA_O76732	[PD004495]; Ribosomal_L7Ae [PF01248]; L30e-like [SSF55315]; L30e-like [SSF55315]; L30e-like [SSF55315]; L30e-like [SSF55315];
L02T34P069R06452	AJ895676	hypothetical protein FG01298.1 [Gibberella zeae PH-1] ref|XP_381474.1| hypothetical protein FG01298.1 [Gibberella zeae PH-1]	1e-47	Zinc finger, C2H2-type [IPR007087]; MIG2_YEAST_P53035	[PD000003]; zf-C2H2 [PF00096]; no description [SM00355]; ZINC_FINGER_C2H2_2 [PS50157]; ZINC_FINGER_C2H2_1 [PS00028]; C2H2 and C2HC zinc fingers [SSF57667]; C2H2 and C2HC zinc fingers [SSF57667]; C2H2 and C2HC zinc fingers [SSF57667]; C2H2 and C2HC zinc fingers [SSF57667];
L02T34P069R06454	AJ895678
L02T34P069R06455	AJ895679	hypothetical protein FG05685.1 [Gibberella zeae PH-1] ref|XP_385861.1| hypothetical protein FG05685.1 [Gibberella zeae PH-1]	6e-18
L02T34P069R06456	AJ895680	pentahydrophobin [Claviceps purpurea]	3e-13	Hydrophobin 2 [IPR010636]; Hydrophobin_2 [PF06766];
L02T34P069R06459	AJ895683	hypothetical protein FG03145.1 [Gibberella zeae PH-1] ref|XP_383321.1| hypothetical protein FG03145.1 [Gibberella zeae PH-1]	3e-62	Glutathione S-transferase, C-terminal-like [IPR010987]; Glutathione S-transferase (GST), C-terminal domain [SSF47616]; Thioredoxin fold [IPR012335]; Thioredoxin-like fold [IPR012336]; Thioredoxin-like [SSF52833];
L02T34P069R06464	AJ895688	hypothetical protein FG02974.1 [Gibberella zeae PH-1] ref|XP_383150.1| hypothetical protein FG02974.1 [Gibberella zeae PH-1]	4e-78	Haem peroxidase, plant/fungal/bacterial [IPR002016]; peroxidase [PF00141]; Haem peroxidase [IPR010255]; Heme-dependent peroxidases [SSF48113];
L02T34P069R06465	AJ895689	hypothetical protein FG06878.1 [Gibberella zeae PH-1] ref|XP_387054.1| hypothetical protein FG06878.1 [Gibberella zeae PH-1]	2e-39	Protein kinase [IPR000719]; KCC1_METAN_O14408	[PD000001]; Pkinase [PF00069]; PROTEIN_KINASE_DOM [PS50011]; PROTEIN_KINASE_ATP [PS00107]; Protein kinase-like [IPR011009]; Protein kinase-like (PK-like) [SSF56112];
L02T34P069R06466	AJ895690	unnamed protein product [Yarrowia lipolytica CLIB99] ref|XP_502210.1| hypothetical protein [Yarrowia lipolytica] gb|AAN46741.1| pyruvate carboxylase [Yarrowia lipolytica]	2e-99	Pyruvate carboxyltransferase [IPR000891]; HMGL-like [PF00682]; PYR_CT [PS50991]; Aldolase [SSF51569]; Aldolase [SSF51569]; Aldolase [SSF51569]; Aldolase [SSF51569];
L02T34P069R06469	AJ895692	related to malate dehydrogenase (oxaloacetate-decarboxylating) (NADP+) [Neurospora crassa]	1e-63	Malic enzyme, NAD-binding [IPR012302]; Malic_M [PF03949]; NAD(P)-binding Rossmann-fold domains [SSF51735]; Malic oxidoreductase [IPR001891]; MALOXRDTASE [PR00072]; Malic enzyme, N-terminal [IPR012301]; malic [PF00390]; Aminoacid dehydrogenase-like, N-terminal domain [SSF53223]; NAD(P)-binding Rossmann-fold domains [SSF51735]; Aminoacid dehydrogenase-like, N-terminal domain [SSF53223]; NAD(P)-bind…
L02T34P069R06471	AJ895694	lacZ' [Cloning vector pGreen]	5e-20	Galactose-binding like [IPR008979]; Galactose-binding domain-like [SSF49785];
L02T34P069R06472	AJ895695			Atrophin [IPR002951]; Atrophin-1 [PF03154];
L02T34P069R06474	AJ895697	hypothetical protein [Neurospora crassa] gb|EAA30291.1| hypothetical protein [Neurospora crassa]	1e-95	Dipeptidyl peptidase IV/CD26, N-terminal domain [SSF82171]; Dipeptidyl peptidase IV/CD26, N-terminal domain [SSF82171]; Dipeptidyl peptidase IV/CD26, N-terminal domain [SSF82171]; Dipeptidyl peptidase IV/CD26, N-terminal domain [SSF82171];
L02T34P069R06475	AJ895698	hypothetical protein [Neurospora crassa] gb|EAA35367.1| hypothetical protein [Neurospora crassa]	1e-75	Eukaryotic translation initiation factor 4E (eIF-4E) [IPR001040]; Q9P975_CANAL_Q9P975	[PD003697]; IF4E [PF01652]; IF4E [PS00813]; Translation initiation factor eIF4e [SSF55418]; Translation initiation factor eIF4e [SSF55418]; Translation initiation factor eIF4e [SSF55418]; Translation initiation factor eIF4e [SSF55418];
L02T34P069R06479	AJ895702	glucan 1, 4-alpha-glucosidase [Neurospora crassa] sp|P14804|AMYG_NEUCR Glucoamylase precursor (Glucan 1,4-alpha-glucosidase) (1,4-alpha-D-glucan glucohydrolase) ref|XP_327956.1| GLUCOAMYLASE PRECURSOR (GLUCAN 1,4-ALPHA-GLUCOSIDASE) (1,4-ALPHA-D-GLUCAN GLU	1e-57	Glycoside hydrolase, family 15 [IPR000165]; GLHYDRLASE15 [PR00736]; Six-hairpin glycosidase [IPR008928]; Six-hairpin glycosyltransferases [SSF48208]; Glycoside hydrolase 15-related [IPR011613]; Glyco_hydro_15 [PF00723]; Glycoside transferase, six-hairpin, subgroup [IPR012343];
L02T34P069R06480	AJ895703	hypothetical protein FG09272.1 [Gibberella zeae PH-1] ref|XP_389448.1| hypothetical protein FG09272.1 [Gibberella zeae PH-1]	3e-37	Soluble quinoprotein glucose dehydrogenase [IPR011041]; Soluble quinoprotein glucose dehydrogenase [SSF50952];
L02T34P069R06482	AJ895705	hypothetical protein FG09950.1 [Gibberella zeae PH-1] ref|XP_390126.1| hypothetical protein FG09950.1 [Gibberella zeae PH-1]	2e-25
L02T34P069R06483	AJ895706	probable glycine decarboxylase P subunit [Neurospora crassa] ref|XP_331674.1| hypothetical protein [Neurospora crassa] gb|EAA35833.1| hypothetical protein [Neurospora crassa]	8e-44	PLP-dependent transferases [SSF53383]; PLP-dependent transferases [SSF53383]; PLP-dependent transferases [SSF53383]; PLP-dependent transferases [SSF53383];
L02T34P069R06489	AJ895712	hypothetical protein FG09308.1 [Gibberella zeae PH-1] ref|XP_389484.1| hypothetical protein FG09308.1 [Gibberella zeae PH-1]	7e-33
L02T34P069R06491	AJ895714	hypothetical protein FG04141.1 [Gibberella zeae PH-1] ref|XP_384317.1| hypothetical protein FG04141.1 [Gibberella zeae PH-1]	1e-81	DNA clamp [SSF55979]; DNA clamp [SSF55979]; DNA clamp [SSF55979]; DNA clamp [SSF55979];
L02T34P069R06492	AJ895715	ribosome-associated protein (Rap-1) [Neurospora crassa] sp|Q01291|RS0_NEUCR 40S ribosomal protein S0 (Ribosome-associated protein 1) ref|XP_322651.1| hypothetical protein [Neurospora crassa] gb|EAA27604.1| hypothetical protein [Neurospora crassa]	2e-84	Ribosomal protein S2 [IPR001865]; RIBOSOMALS2 [PR00395]; Ribosomal_S2 [PF00318]; RIBOSOMAL_S2_2 [PS00963]; Ribosomal protein S2 [SSF52313];
L02T34P069R06496	AJ895719	beta-galactosidase [Expression vector pBSII-LUCINT]	1e-30	Galactose-binding like [IPR008979]; Galactose-binding domain-like [SSF49785];
L02T34P069R06499	AJ895722	hypothetical protein FG00185.1 [Gibberella zeae PH-1] ref|XP_380361.1| hypothetical protein FG00185.1 [Gibberella zeae PH-1]	1e-36	Peptidase M, neutral zinc metallopeptidases, zinc-binding site [IPR006025]; ZINC_PROTEASE [PS00142];
L02T34P069R06500	AJ895723
L02T34P069R06503	AJ895726	hypothetical protein MG08858.4 [Magnaporthe grisea 70-15] ref|XP_364013.1| hypothetical protein MG08858.4 [Magnaporthe grisea 70-15]	2e-21
L02T34P069R06509	AJ895732	hypothetical protein FG09697.1 [Gibberella zeae PH-1] ref|XP_389873.1| hypothetical protein FG09697.1 [Gibberella zeae PH-1]	5e-91	Major facilitator superfamily [IPR007114]; MFS [PS50850]; Major facilitator superfamily MFS_1 [IPR011701]; MFS_1 [PF07690];
L02T34P078R07278	AJ895736	hypothetical protein [Neurospora crassa] gb|EAA28541.1| hypothetical protein [Neurospora crassa]	2e-47	Major facilitator superfamily [IPR007114]; MFS [PS50850]; Major facilitator superfamily MFS_1 [IPR011701]; MFS_1 [PF07690];
L02T34P078R07280	AJ895738	hypothetical protein FG07154.1 [Gibberella zeae PH-1] ref|XP_387330.1| hypothetical protein FG07154.1 [Gibberella zeae PH-1]	4e-23
L02T34P078R07284	AJ895741	beta galactosidase alpha [Cloning vector pNOT218]	1e-27	Galactose-binding like [IPR008979]; Galactose-binding domain-like [SSF49785];
L02T34P078R07292	AJ895747			Rickettsia 17 kDa surface antigen [IPR008816]; Rick_17kDa_Anti [PF05433];
L02T34P078R07299	AJ895753	hypothetical protein FG09309.1 [Gibberella zeae PH-1] ref|XP_389485.1| hypothetical protein FG09309.1 [Gibberella zeae PH-1]	1e-26	Peptidase M24B, X-Pro dipeptidase/aminopeptidase N-terminal [IPR007865]; AMP_N [PF05195]; Creatinase/prolidase N-terminal domain [SSF53092]; Creatinase/prolidase N-terminal domain [SSF53092]; Creatinase/prolidase N-terminal domain [SSF53092]; Creatinase/prolidase N-terminal domain [SSF53092];
L02T34P078R07300	AJ895754	hypothetical protein FG11628.1 [Gibberella zeae PH-1] ref|XP_391804.1| hypothetical protein FG11628.1 [Gibberella zeae PH-1]	5e-45	Complex 1 LYR protein [IPR008011]; Complex1_LYR [PF05347];
L02T34P078R07303	AJ895757	hypothetical protein MG04400.4 [Magnaporthe grisea 70-15] ref|XP_361955.1| hypothetical protein MG04400.4 [Magnaporthe grisea 70-15]	1e-95	ATP-dependent helicase, DEAD-box [IPR000629]; DEAD_ATP_HELICASE [PS00039]; DEAD/DEAH box helicase [IPR001410]; HELICASE [PS50136]; Helicase, C-terminal [IPR001650]; Helicase_C [PF00271]; no description [SM00490]; DEAD/DEAH box helicase, N-terminal [IPR011545]; DEAD [PF00270]; P-loop containing nucleoside triphosphate hydrolases [SSF52540];
L02T34P078R07313	AJ895766
L02T34P078R07316	AJ895769	hypothetical protein FG07339.1 [Gibberella zeae PH-1] ref|XP_387515.1| hypothetical protein FG07339.1 [Gibberella zeae PH-1]	2e-18
L02T34P078R07317	AJ895770	hypothetical protein AN1974.2 [Aspergillus nidulans FGSC A4] ref|XP_659578.1| hypothetical protein AN1974_2 [Aspergillus nidulans FGSC A4] ref|XP_406111.1| hypothetical protein AN1974.2 [Aspergillus nidulans FGSC A4]	2e-27	HesB/YadR/YfhF [IPR000361]; Q9P390_NEUCR_Q9P390	[PD002183]; Fe-S_biosyn [PF01521]; Hypothetical protein Aq 1857 [SSF89360]; Hypothetical protein Aq 1857 [SSF89360]; Hypothetical protein Aq 1857 [SSF89360]; Hypothetical protein Aq 1857 [SSF89360];
L02T34P078R07318	AJ895771
L02T34P078R07321	AJ895774	RAN_BRUMA GTP-binding nuclear protein RAN/TC4 [Gibberella zeae PH-1] ref|XP_381275.1| RAN_BRUMA GTP-binding nuclear protein RAN/TC4 [Gibberella zeae PH-1]	2e-82	Ras GTPase [IPR001806]; RASTRNSFRMNG [PR00449]; Ras [PF00071]; GTP-binding nuclear protein Ran [IPR002041]; GTPRANTC4 [PR00627]; no description [SM00176]; Ras small GTPase, Ras type [IPR003577]; no description [SM00173]; Ras small GTPase, Rab type [IPR003579]; no description [SM00175]; P-loop containing nucleoside triphosphate hydrolases [SSF52540];
L02T34P078R07322	AJ895775
L02T34P078R07323	AJ895776	trifunctional tryptophan biosynthesis enzyme [Metarhizium anisopliae]	2e-62	Glutamine amidotransferase class-I [IPR000991]; GATase [PF00117]; Carbamoyl-phosphate synthase, GATase region [IPR001317]; CPSGATASE [PR00099]; Anthranilate synthase component II/delta crystallin [IPR006220]; ANTSNTHASEII [PR00097]; Glutamine amidotransferase superfamily [IPR011702]; GATASE [PR00096]; Glutamine amidotransferase, class I, active site [IPR012998]; GATASE_TYPE_I [PS00442]; Class I g…
L02T34P078R07326	AJ895779	conserved hypothetical protein [Gibberella zeae PH-1] ref|XP_390290.1| conserved hypothetical protein [Gibberella zeae PH-1]	2e-55	Ras GTPase [IPR001806]; RASTRNSFRMNG [PR00449]; Ras [PF00071]; Ras small GTPase, Ras type [IPR003577]; no description [SM00173]; Ras small GTPase, Rho type [IPR003578]; no description [SM00174]; Ras small GTPase, Rab type [IPR003579]; no description [SM00175]; P-loop containing nucleoside triphosphate hydrolases [SSF52540];
L02T34P078R07327	AJ895780	hypothetical protein [Neurospora crassa] gb|EAA34674.1| hypothetical protein [Neurospora crassa]	2e-85	SAM (and some other nucleotide) binding motif [IPR000051]; SAM_BIND [PS50193]; Methyltransferase type 12 [IPR013217]; Methyltransf_12 [PF08242]; S-adenosyl-L-methionine-dependent methyltransferases [SSF53335]; S-adenosyl-L-methionine-dependent methyltransferases [SSF53335]; S-adenosyl-L-methionine-dependent methyltransferases [SSF53335]; S-adenosyl-L-methionine-dependent methyltransferases [SSF53…
L02T34P078R07334	AJ895787	hypothetical protein Afu3g00830 [Aspergillus fumigatus Af293] ref|XP_748404.1| hypothetical protein Afu3g00830 [Aspergillus fumigatus Af293]	3e-12
L02T34P078R07336	AJ895789	hypothetical protein FG08841.1 [Gibberella zeae PH-1] ref|XP_389017.1| hypothetical protein FG08841.1 [Gibberella zeae PH-1]	1e-46	ATP12 ATPase [IPR011419]; ATP12 [PF07542];
L02T34P078R07339	AJ895792	hypothetical protein FG01307.1 [Gibberella zeae PH-1] ref|XP_381483.1| hypothetical protein FG01307.1 [Gibberella zeae PH-1]	4e-59	Basic helix-loop-helix dimerisation region bHLH [IPR001092]; HLH [PF00010]; HLH [PS50888]; Helix-loop-helix DNA-binding [IPR011598]; Helix-loop-helix DNA-binding domain [SSF47459];
L02T34P078R07344	AJ895796
L02T34P078R07350	AJ895801	lacZ' [Cloning vector pGreen]	8e-22	Galactose-binding like [IPR008979]; Galactose-binding domain-like [SSF49785];
L02T34P078R07353	AJ895803	hypothetical protein FG09378.1 [Gibberella zeae PH-1] ref|XP_389554.1| hypothetical protein FG09378.1 [Gibberella zeae PH-1]	1e-16
L02T34P078R07355	AJ895805	hypothetical protein FG05133.1 [Gibberella zeae PH-1] ref|XP_385309.1| hypothetical protein FG05133.1 [Gibberella zeae PH-1]	5e-34	Heat shock protein DnaJ, N-terminal [IPR001623]; DnaJ [PF00226]; no description [SM00271]; DNAJ_2 [PS50076]; Chaperone J-domain [SSF46565]; Heat shock protein DnaJ [IPR003095]; DNAJPROTEIN [PR00625];
L02T34P078R07356	AJ895806	conserved hypothetical protein [Gibberella zeae PH-1] ref|XP_387411.1| conserved hypothetical protein [Gibberella zeae PH-1]	4e-34	G-protein, gamma subunit [IPR001770]; G-gamma [PF00631]; Transducin (heterotrimeric G protein), gamma chain [SSF48670]; Aldo/keto reductase [IPR001395]; ALDOKETO_REDUCTASE_3 [PS00063]; Transducin (heterotrimeric G protein), gamma chain [SSF48670]; Transducin (heterotrimeric G protein), gamma chain [SSF48670]; Transducin (heterotrimeric G protein), gamma chain [SSF48670];
L02T34P078R07358	AJ895808	translation elongation factor 1a [Hypocrea jecorina] sp|P34825|EF1A_TRIRE Elongation factor 1-alpha (EF-1-alpha) prf||2004295A elongation factor 1alpha	3e-22	Elongation factor Tu, C-terminal [IPR004160]; GTP_EFTU_D3 [PF03143]; EF-Tu/eEF-1alpha/eIF2-gamma, C-terminal [IPR009001]; EF-Tu/eEF-1alpha/eIF2-gamma C-terminal domain [SSF50465];
L02T34P078R07360	AJ895810
L02T34P078R07364	AJ895814
L02T34P078R07366	AJ895816	hypothetical protein FG06735.1 [Gibberella zeae PH-1] ref|XP_386911.1| hypothetical protein FG06735.1 [Gibberella zeae PH-1]	1e-19
L02T34P078R07367	AJ895817	hypothetical protein FG10749.1 [Gibberella zeae PH-1] ref|XP_390925.1| hypothetical protein FG10749.1 [Gibberella zeae PH-1]	2e-27
L02T34P078R07370	AJ895818
L02T34P079R07375	AJ895823	hypothetical protein [Neurospora crassa] gb|EAA30207.1| hypothetical protein [Neurospora crassa]	1e-26	Galactose-binding like [IPR008979]; Galactose-binding domain-like [SSF49785]; Catalytic domain of components of various dehydrogenase complexes [IPR001078]; Q9UWE0_ASPFU_Q9UWE0	[PD001115]; 2-oxoacid_dh [PF00198]; CoA-dependent acyltransferases [SSF52777]; CoA-dependent acyltransferases [SSF52777]; CoA-dependent acyltransferases [SSF52777]; CoA-dependent acyltransferases [SSF52777];
L02T34P079R07386	AJ895834	Phosphoenolpyruvate carboxykinase [ATP] ref|XP_330795.1| hypothetical protein ( (AY049067) phosphoenolpyruvate carboxykinase [Emericella nidulans] ) [Neurospora crassa] gb|EAA30919.1| hypothetical protein ( (AY049067) phosphoenolpyruvate carboxykinase [Em	4e-97	Phosphoenolpyruvate carboxykinase (ATP) [IPR001272]; PEPCK_ATP [PF01293]; PEP carboxykinase-like [SSF53795];
L02T34P079R07387	AJ895835	probable mitochondrial carrier protein ARALAR1 [Neurospora crassa] ref|XP_326734.1| hypothetical protein ( (AL513442) probable mitochondrial carrier protein ARALAR1 [Neurospora crassa] ) gb|EAA32371.1| hypothetical protein ( (AL513442) probable mitochondr	3e-92	Mitochondrial substrate carrier [IPR001993]; Mito_carr [PF00153]; SOLCAR [PS50920]; Mitochondrial carrier protein [IPR002067]; MITOCARRIER [PR00926]; DNase I-like [SSF56219];
L02T34P079R07390	AJ895838	hypothetical protein FG11506.1 [Gibberella zeae PH-1] ref|XP_391682.1| hypothetical protein FG11506.1 [Gibberella zeae PH-1]	7e-26
L02T34P079R07392	AJ895840	hypothetical protein FG06874.1 [Gibberella zeae PH-1] ref|XP_387050.1| hypothetical protein FG06874.1 [Gibberella zeae PH-1]	9e-94	Eukaryotic-like DNA topoisomerase I [IPR001631]; EUTPISMRASEI [PR00416]; Topoisom_I [PF01028]; no description [SM00435]; DNA breaking-rejoining enzyme, catalytic core [IPR011010]; DNA breaking-rejoining enzymes [SSF56349];
L02T34P079R07400	AJ895847
L02T34P079R07405	AJ895852
L02T34P079R07407	AJ895854	hypothetical protein FG00821.1 [Gibberella zeae PH-1] ref|XP_380997.1| hypothetical protein FG00821.1 [Gibberella zeae PH-1]	4e-69	Nitrilase/cyanide hydratase and apolipoprotein N-acyltransferase [IPR003010]; CN_hydrolase [PF00795]; CN_HYDROLASE [PS50263]; Nitrilase/N-carbamoyl-D-aminoacid amidohydrolase [SSF56317]; Nitrilase (carbon-nitrogen hydrolase) [PIRSF001253]; Nitrilase (carbon-nitrogen hydrolase) [PIRSF001253]; Nitrilase (carbon-nitrogen hydrolase) [PIRSF001253]; Nitrilase (carbon-nitrogen hydrolase) [PIRSF001253];
L02T34P079R07408	AJ895855	beta-galactosidase [Expression vector pBSII-LUCINT]	2e-25	Galactose-binding like [IPR008979]; Galactose-binding domain-like [SSF49785];
L02T34P079R07413	AJ895860	flavohemoglobin [Fusarium oxysporum]	6e-55	PRICHEXTENSN [PR01217]; Oxidoreductase FAD-binding region [IPR008333]; FAD_binding_6 [PF00970]; Globin-related [IPR012292]; Riboflavin synthase domain-like [SSF63380]; PRICHEXTENSN [PR01217]; Riboflavin synthase domain-like [SSF63380]; PRICHEXTENSN [PR01217]; Riboflavin synthase domain-like [SSF63380]; PRICHEXTENSN [PR01217]; Riboflavin synthase domain-like [SSF63380];
L02T34P079R07414	AJ895861	hypothetical protein FG08462.1 [Gibberella zeae PH-1] ref|XP_388638.1| hypothetical protein FG08462.1 [Gibberella zeae PH-1]	4e-38	NAD-binding site [IPR000205]; NAD_BINDING [PS50205]; FAD dependent oxidoreductase [IPR006076]; DAO [PF01266]; FAD/NAD(P)-binding domain [SSF51905];
L02T34P079R07415	AJ895862	hypothetical protein FG01246.1 [Gibberella zeae PH-1] ref|XP_381422.1| hypothetical protein FG01246.1 [Gibberella zeae PH-1]	1e-71	NADH:flavin oxidoreductase/NADH oxidase [IPR001155]; Oxidored_FMN [PF00724]; FMN-linked oxidoreductases [SSF51395]; FMN-linked oxidoreductases [SSF51395]; FMN-linked oxidoreductases [SSF51395]; FMN-linked oxidoreductases [SSF51395];
L02T34P079R07417	AJ895864	hypothetical protein FG01179.1 [Gibberella zeae PH-1] ref|XP_381355.1| hypothetical protein FG01179.1 [Gibberella zeae PH-1]	1e-36
L02T34P079R07419	AJ895866	conserved hypothetical protein [Gibberella zeae PH-1] ref|XP_387656.1| conserved hypothetical protein [Gibberella zeae PH-1]	5e-79	Ribosomal protein S3Ae [IPR001593]; Q871N9_NEUCR_Q871N9	[PD003035]; Ribosomal_S3Ae [PF01015]; RIBOSOMAL_S3AE [PS01191];
L02T34P079R07425	AJ895872	hypothetical protein FG07064.1 [Gibberella zeae PH-1] ref|XP_387240.1| hypothetical protein FG07064.1 [Gibberella zeae PH-1]	2e-25
L02T34P079R07427	AJ895874	hypothetical protein FG04362.1 [Gibberella zeae PH-1] ref|XP_384538.1| hypothetical protein FG04362.1 [Gibberella zeae PH-1]	2e-24
L02T34P079R07430	AJ895877	hypothetical protein FG09697.1 [Gibberella zeae PH-1] ref|XP_389873.1| hypothetical protein FG09697.1 [Gibberella zeae PH-1]	4e-80	Positive stranded ssRNA viruses [SSF88633]; Major facilitator superfamily MFS_1 [IPR011701]; MFS_1 [PF07690]; Positive stranded ssRNA viruses [SSF88633]; Positive stranded ssRNA viruses [SSF88633]; Positive stranded ssRNA viruses [SSF88633];
L02T34P079R07434	AJ895881	hypothetical protein FG05262.1 [Gibberella zeae PH-1] ref|XP_385438.1| hypothetical protein FG05262.1 [Gibberella zeae PH-1]	1e-78	SAC3/GANP [IPR005062]; SAC3_GANP [PF03399];
L02T34P079R07436	AJ895883	hypothetical protein FG07250.1 [Gibberella zeae PH-1] ref|XP_387426.1| hypothetical protein FG07250.1 [Gibberella zeae PH-1]	6e-86	Legume-like lectin [IPR005052]; Lectin_leg-like [PF03388]; Concanavalin A-like lectin/glucanase [IPR008985]; Concanavalin A-like lectins/glucanases [SSF49899]; Concanavalin A-like lectin/glucanase, subgroup [IPR013320];
L02T34P079R07437	AJ895884
L02T34P079R07439	AJ895886
L02T34P079R07442	AJ895889	hypothetical protein FG10224.1 [Gibberella zeae PH-1] ref|XP_390400.1| hypothetical protein FG10224.1 [Gibberella zeae PH-1]	5e-10	Phospholipase A2, active site [IPR013090]; PA2_HIS [PS00118];
L02T34P079R07444	AJ895891
L02T34P079R07446	AJ895893
L02T34P079R07447	AJ895894	hypothetical protein AN2861.2 [Aspergillus nidulans FGSC A4] ref|XP_660465.1| hypothetical protein AN2861_2 [Aspergillus nidulans FGSC A4] ref|XP_406998.1| hypothetical protein AN2861.2 [Aspergillus nidulans FGSC A4]	3e-46	WD-40 repeat [IPR001680]; Q8K022_MOUSE_Q8K022	[PD000018]; GPROTEINBRPT [PR00320]; WD40 [PF00400]; no description [SM00320]; WD_REPEATS_2 [PS50082]; WD_REPEATS_REGION [PS50294]; WD_REPEATS_1 [PS00678]; WD40-like [IPR011046]; WD40-repeat [SSF50978];
L02T34P079R07448	AJ895895	predicted protein [Neurospora crassa] gb|EAA36251.1| predicted protein [Neurospora crassa]	3e-29	Basic-leucine zipper (bZIP) transcription factor [IPR004827]; no description [SM00338]; BZIP [PS50217]; Eukaryotic transcription factor, DNA-binding [IPR008917]; A DNA-binding domain in eukaryotic transcription factors [SSF47454]; Basic leucine zipper [IPR011700]; bZIP_2 [PF07716];
L02T34P079R07452	AJ895899	AER374Cp [Ashbya gossypii ATCC 10895] ref|NP_985230.1| AER374Cp [Eremothecium gossypii]	4e-22	Duplicated hybrid motif [IPR011055]; Duplicated hybrid motif [SSF51261];
L02T34P079R07455	AJ895902	hypothetical protein [Neurospora crassa] gb|EAA26824.1| hypothetical protein [Neurospora crassa]	2e-29	Peptidase M35, deuterolysin [IPR001384]; Peptidase_M35 [PF02102];
L02T34P079R07467	AJ895914	beta galactosidase alpha [Cloning vector pNOT218]	1e-27	Galactose-binding like [IPR008979]; Galactose-binding domain-like [SSF49785];
L02T34P100R09389	AJ895916	hypothetical protein FG09955.1 [Gibberella zeae PH-1] ref|XP_390131.1| hypothetical protein FG09955.1 [Gibberella zeae PH-1]	1e-14
L02T34P100R09390	AJ895917
L02T34P100R09404	AJ895931	endochitinase-G2 [Hypocrea virens]	2e-89	Glycoside hydrolase, family 18 [IPR001223]; Glyco_hydro_18 [PF00704]; Chitinase II [IPR011583]; no description [SM00636]; (Trans)glycosidases [SSF51445]; (Trans)glycosidases [SSF51445]; (Trans)glycosidases [SSF51445]; (Trans)glycosidases [SSF51445];
L02T34P100R09406	AJ895933	plasma membrane H(+)ATPase, putative [Aspergillus fumigatus Af293] ref|XP_747989.1| plasma membrane H+ATPase [Aspergillus fumigatus Af293]	2e-80	Calcium ATPase, transmembrane domain M [SSF81665];
L02T34P100R09417	AJ895944	conserved hypothetical protein [Gibberella zeae PH-1] ref|XP_390922.1| conserved hypothetical protein [Gibberella zeae PH-1]	6e-82	Aspartate/other aminotransferase [IPR000796]; TRANSAMINASE [PR00799]; Aminotransferases class-I pyridoxal-phosphate-binding site [IPR004838]; AA_TRANSFER_CLASS_1 [PS00105]; Aminotransferase, class I and II [IPR004839]; Aminotran_1_2 [PF00155]; PLP-dependent transferases [SSF53383];
L02T34P100R09418	AJ895945	Saccharopine dehydrogenase [NAD+, L-lysine-forming] (Lysine--2-oxoglutarate reductase) (SDH) ref|XP_330554.1| hypothetical protein [Neurospora crassa] gb|EAA35741.1| hypothetical protein [Neurospora crassa]	5e-48	Alanine dehydrogenase/PNT, N-terminal [IPR007886]; AlaDh_PNT_N [PF05222]; Formate/glycerate dehydrogenase catalytic domain-like [SSF52283]; Formate/glycerate dehydrogenase catalytic domain-like [SSF52283]; Formate/glycerate dehydrogenase catalytic domain-like [SSF52283]; Formate/glycerate dehydrogenase catalytic domain-like [SSF52283];
L02T34P100R09422	AJ895949	hypothetical protein FG01297.1 [Gibberella zeae PH-1] ref|XP_381473.1| hypothetical protein FG01297.1 [Gibberella zeae PH-1]	6e-82	Acetate and butyrate kinase [IPR000890]; ACETATEKNASE [PR00471]; Acetate_kinase [PF00871]; ACETATE_KINASE_2 [PS01076]; Actin-like ATPase domain [SSF53067]; Actin-like ATPase domain [SSF53067]; Actin-like ATPase domain [SSF53067]; Actin-like ATPase domain [SSF53067];
L02T34P100R09427	AJ895954
L02T34P100R09431	AJ895958	hypothetical protein MG03164.4 [Magnaporthe grisea 70-15] ref|XP_360621.1| hypothetical protein MG03164.4 [Magnaporthe grisea 70-15]	2e-40	Actin-binding, cofilin/tropomyosin type [IPR002108]; Q9P5Z0_NEUCR_Q9P5Z0	[PD002129]; COFILIN [PR00006]; Cofilin_ADF [PF00241]; no description [SM00102]; Actin depolymerizing proteins [SSF55753]; Actin depolymerizing proteins [SSF55753]; Actin depolymerizing proteins [SSF55753]; Actin depolymerizing proteins [SSF55753];
L02T34P100R09432	AJ895959	hypothetical protein MG06915.4 [Magnaporthe grisea 70-15] ref|XP_370418.1| hypothetical protein MG06915.4 [Magnaporthe grisea 70-15]	8e-23	PRTase-like [SSF53271]; PRTase-like [SSF53271]; PRTase-like [SSF53271]; PRTase-like [SSF53271];
L02T34P100R09433	AJ895960			Peptidase aspartic, active site [IPR001969]; ASP_PROTEASE [PS00141];
L02T34P100R09436	AJ895963
L02T34P100R09438	AJ895965	aspartyl proteinase [Trichoderma asperellum]	7e-61	Peptidase A1, pepsin [IPR001461]; Asp [PF00026]; Peptidase aspartic, active site [IPR001969]; ASP_PROTEASE [PS00141]; Peptidase aspartic, catalytic [IPR009007]; Acid proteases [SSF50630];
L02T34P100R09439	AJ895966	LacZalpha [Shuttle vector pNG168]	8e-07
L02T34P100R09448	AJ895975	probable GTP-binding protein ypt5 [Neurospora crassa] ref|XP_325075.1| hypothetical protein [Neurospora crassa] gb|EAA35575.1| hypothetical protein [Neurospora crassa]	2e-67	Ras GTPase [IPR001806]; RASTRNSFRMNG [PR00449]; Ras [PF00071]; GTP-binding nuclear protein Ran [IPR002041]; no description [SM00176]; Ras small GTPase, Ras type [IPR003577]; no description [SM00173]; Ras small GTPase, Rho type [IPR003578]; no description [SM00174]; Ras small GTPase, Rab type [IPR003579]; no description [SM00175]; P-loop containing nucleoside triphosphate hydrolases [SSF52540];
L02T34P100R09451	AJ895978
L02T34P100R09456	AJ895982	hypothetical protein FG02029.1 [Gibberella zeae PH-1] ref|XP_382205.1| hypothetical protein FG02029.1 [Gibberella zeae PH-1]	4e-58	Ubiquitin-conjugating enzyme, E2 [IPR000608]; Q9P725_NEUCR_Q9P725	[PD000461]; UQ_con [PF00179]; no description [SM00212]; UBIQUITIN_CONJUGAT_2 [PS50127]; UBC-like [SSF54495];
L02T34P100R09460	AJ895986	hypothetical protein FG03077.1 [Gibberella zeae PH-1] ref|XP_383253.1| hypothetical protein FG03077.1 [Gibberella zeae PH-1]	9e-09
L02T34P100R09461	AJ895987	hypothetical protein FG05089.1 [Gibberella zeae PH-1] ref|XP_385265.1| hypothetical protein FG05089.1 [Gibberella zeae PH-1]	6e-20
L02T34P100R09462	AJ895988	conserved hypothetical protein [Aspergillus nidulans FGSC A4] ref|XP_659848.1| hypothetical protein AN2244_2 [Aspergillus nidulans FGSC A4] ref|XP_406381.1| conserved hypothetical protein [Aspergillus nidulans FGSC A4]	2e-97	TGS [IPR004095]; TGS [PF02824]; GTP1/OBG [IPR006073]; GTP1OBG [PR00326]; TGS-like [IPR012676]; TGS-like [SSF81271]; P-loop containing nucleoside triphosphate hydrolases [SSF52540]; P-loop containing nucleoside triphosphate hydrolases [SSF52540]; P-loop containing nucleoside triphosphate hydrolases [SSF52540]; P-loop containing nucleoside triphosphate hydrolases [SSF52540];
L02T34P100R09464	AJ895990	hypothetical protein FG09665.1 [Gibberella zeae PH-1] ref|XP_389841.1| hypothetical protein FG09665.1 [Gibberella zeae PH-1]	1e-69	Nonaspanin (TM9SF) [IPR004240]; EMP70 [PF02990];
L02T34P100R09466	AJ895992	hypothetical protein FG09652.1 [Gibberella zeae PH-1] ref|XP_389828.1| hypothetical protein FG09652.1 [Gibberella zeae PH-1]	7e-63	FAD dependent oxidoreductase [IPR006076]; DAO [PF01266]; FAD/NAD(P)-binding domain [SSF51905]; FAD/NAD(P)-binding domain [SSF51905]; FAD/NAD(P)-binding domain [SSF51905]; FAD/NAD(P)-binding domain [SSF51905];
L02T34P100R09467	AJ895993
L02T34P100R09468	AJ895994	conserved hypothetical protein [Gibberella zeae PH-1] ref|XP_390444.1| conserved hypothetical protein [Gibberella zeae PH-1]	8e-54	WD-40 repeat [IPR001680]; IF32_DROME_O02195	[PD000018]; WD_REPEATS_2 [PS50082]; Quinonprotein alcohol dehydrogenase-like [IPR011047]; Quinoprotein alcohol dehydrogenase-like [SSF50998];
L02T34P100R09474	AJ896000	conserved hypothetical protein [Gibberella zeae PH-1] ref|XP_387498.1| conserved hypothetical protein [Gibberella zeae PH-1]	3e-67	Protein of unknown function UPF0220 [IPR007919]; UPF0220 [PF05255];
L02T34P100R09478	AJ896004
L02T34P100R09481	AJ896007	putative senescence-associated protein [Pisum sativum]	3e-43
L02T34P100R09483	AJ896009	hypothetical protein [Neurospora crassa] ref|XP_326564.1| predicted protein [Neurospora crassa] gb|EAA32447.1| predicted protein [Neurospora crassa]	6e-78
L02T34P101R09485	AJ896011	hypothetical protein FG02561.1 [Gibberella zeae PH-1] ref|XP_382737.1| hypothetical protein FG02561.1 [Gibberella zeae PH-1]	2e-51	RNA-processing protein, HAT helix [IPR003107]; no description [SM00386]; Protein prenyltransferase [IPR008940]; Protein prenylyltransferase [SSF48439];
L02T34P101R09486	AJ896012
L02T34P101R09488	AJ896014	hypothetical protein FG08399.1 [Gibberella zeae PH-1] ref|XP_388575.1| hypothetical protein FG08399.1 [Gibberella zeae PH-1]	2e-49	Hexokinase [IPR001312]; Hexokinase_1 [PF00349]; Actin-like ATPase domain [SSF53067]; Actin-like ATPase domain [SSF53067]; Actin-like ATPase domain [SSF53067]; Actin-like ATPase domain [SSF53067];
L02T34P101R09490	AJ896016	hypothetical protein [Epichloe festucae]	6e-68	Intradiol ring-cleavage dioxygenase [IPR000627]; Aromatic compound dioxygenase [SSF49482]; Catechol dioxygenase, N-terminal [IPR007535]; Dioxygenase_N [PF04444];
L02T34P101R09491	AJ896017	probable cytochrome-c oxidase chain VI precursor [Neurospora crassa] sp|Q01359|COX6_NEUCR Cytochrome c oxidase polypeptide VI, mitochondrial precursor ref|XP_326981.1| predicted protein [Neurospora crassa] gb|EAA31774.1| predicted protein [Neurospora cras	6e-24	Cytochrome c oxidase, subunit Va [IPR003204]; COX5A [PF02284]; Cytochrome c oxidase subunit E [SSF48479]; Cytochrome c oxidase subunit E [SSF48479]; Cytochrome c oxidase subunit E [SSF48479]; Cytochrome c oxidase subunit E [SSF48479];
L02T34P101R09495	AJ896021
L02T34P101R09500	AJ896026	hypothetical protein FG08564.1 [Gibberella zeae PH-1] ref|XP_388740.1| hypothetical protein FG08564.1 [Gibberella zeae PH-1]	1e-30	Thioredoxin-like fold [IPR012336]; Thioredoxin-like [SSF52833]; Protein of unknown function DUF1687, fungi [IPR012882]; DUF1687 [PF07955];
L02T34P101R09501	AJ896027	hypothetical protein MG00659.4 [Magnaporthe grisea 70-15] ref|XP_368585.1| hypothetical protein MG00659.4 [Magnaporthe grisea 70-15]	3e-16	Glyceraldehyde 3-phosphate dehydrogenase [IPR000173]; Gp_dh_C [PF02800]; Glyceraldehyde-3-phosphate dehydrogenase-like, C-terminal domain [SSF55347]; Glyceraldehyde-3-phosphate dehydrogenase-like, C-terminal domain [SSF55347]; Glyceraldehyde-3-phosphate dehydrogenase-like, C-terminal domain [SSF55347]; Glyceraldehyde-3-phosphate dehydrogenase-like, C-terminal domain [SSF55347];
L02T34P101R09502	AJ896028	predicted protein [Neurospora crassa] gb|EAA33573.1| predicted protein [Neurospora crassa]	6e-07
L02T34P101R09505	AJ896031	hypothetical protein FG03825.1 [Gibberella zeae PH-1] ref|XP_384001.1| hypothetical protein FG03825.1 [Gibberella zeae PH-1]	8e-52
L02T34P101R09506	AJ896032	hypothetical protein MG07756.4 [Magnaporthe grisea 70-15] ref|XP_367852.1| hypothetical protein MG07756.4 [Magnaporthe grisea 70-15]	2e-96	Pyruvate carboxyltransferase [IPR000891]; HMGL-like [PF00682]; PYR_CT [PS50991]; Aldolase [SSF51569]; Aldolase [SSF51569]; Aldolase [SSF51569]; Aldolase [SSF51569];
L02T34P101R09510	AJ896036	hypothetical protein MG06466.4 [Magnaporthe grisea 70-15] ref|XP_369951.1| hypothetical protein MG06466.4 [Magnaporthe grisea 70-15]	2e-85	Pyridoxal-5`-phosphate-dependent enzyme, beta subunit [IPR001926]; PALP [PF00291]; PALP_1 [PS50148]; Tryptophan synthase beta subunit-like PLP-dependent enzymes [SSF53686]; Tryptophan synthase beta subunit-like PLP-dependent enzymes [SSF53686]; Tryptophan synthase beta subunit-like PLP-dependent enzymes [SSF53686]; Tryptophan synthase beta subunit-like PLP-dependent enzymes [SSF53686];
L02T34P101R09511	AJ896037
L02T34P101R09514	AJ896040	hypothetical protein FG09572.1 [Gibberella zeae PH-1] ref|XP_389748.1| hypothetical protein FG09572.1 [Gibberella zeae PH-1]	3e-42	Thioredoxin-related [IPR006662]; THIOREDOXIN [PR00421];
L02T34P101R09516	AJ896042	hypothetical protein FG02634.1 [Gibberella zeae PH-1] ref|XP_382810.1| hypothetical protein FG02634.1 [Gibberella zeae PH-1]	8e-30
L02T34P101R09519	AJ896045	hypothetical protein FG00499.1 [Gibberella zeae PH-1] ref|XP_380675.1| hypothetical protein FG00499.1 [Gibberella zeae PH-1]	6e-31	Ribophorin I [IPR007676]; Ribophorin_I [PF04597];
L02T34P101R09524	AJ896050			H+-transporting two-sector ATPase, alpha/beta subunit, central region [IPR000194]; ATPASE_ALPHA_BETA [PS00152];
L02T34P101R09525	AJ896051	hypothetical protein FG01831.1 [Gibberella zeae PH-1] ref|XP_382007.1| hypothetical protein FG01831.1 [Gibberella zeae PH-1]	2e-06	Hydrophobin 2 [IPR010636]; Hydrophobin_2 [PF06766]; Insulin-like [SSF56994]; Insulin-like [SSF56994]; Insulin-like [SSF56994]; Insulin-like [SSF56994];
L02T34P101R09527	AJ896053
L02T34P101R09530	AJ896056
L02T34P101R09533	AJ896059	hypothetical protein FG07269.1 [Gibberella zeae PH-1] ref|XP_387445.1| hypothetical protein FG07269.1 [Gibberella zeae PH-1]	5e-34	Single-strand binding protein/Primosomal replication protein n [IPR000424]; SSB [PF00436]; Nucleic acid-binding, OB-fold [IPR008994]; Nucleic acid-binding proteins [SSF50249]; Single-stranded DNA binding [IPR010913]; SSB [PS50935]; Nucleic acid-binding, OB-fold, subgroup [IPR012340];
L02T34P101R09535	AJ896061
L02T34P101R09536	AJ896062	hypothetical protein FG05209.1 [Gibberella zeae PH-1] ref|XP_385385.1| hypothetical protein FG05209.1 [Gibberella zeae PH-1]	8e-09	EGF-like region [IPR013032]; EGF_1 [PS00022];
L02T34P101R09540	AJ896066	hypothetical protein FG08359.1 [Gibberella zeae PH-1] ref|XP_388535.1| hypothetical protein FG08359.1 [Gibberella zeae PH-1]	3e-17
L02T34P101R09541	AJ896067	hypothetical protein FG01147.1 [Gibberella zeae PH-1] ref|XP_381323.1| hypothetical protein FG01147.1 [Gibberella zeae PH-1]	8e-31
L02T34P101R09542	AJ896068	hypothetical protein FG02522.1 [Gibberella zeae PH-1] ref|XP_382698.1| hypothetical protein FG02522.1 [Gibberella zeae PH-1]	1e-06
L02T34P101R09544	AJ896070	hypothetical protein AN5553.2 [Aspergillus nidulans FGSC A4] ref|XP_663157.1| hypothetical protein AN5553_2 [Aspergillus nidulans FGSC A4] ref|XP_409690.1| hypothetical protein AN5553.2 [Aspergillus nidulans FGSC A4]	4e-26	Cytochrome P450 [IPR001128]; P450 [PR00385]; p450 [PF00067]; CYTOCHROME_P450 [PS00086]; Cytochrome P450 [SSF48264]; E-class P450, group I [IPR002401]; EP450I [PR00463];
L02T34P101R09559	AJ896084	hypothetical protein MG07201.4 [Magnaporthe grisea 70-15] ref|XP_367276.1| hypothetical protein MG07201.4 [Magnaporthe grisea 70-15]	7e-69	Mitochondrial substrate carrier [IPR001993]; SOLCAR [PS50920];
L02T34P101R09560	AJ896085	hypothetical protein MG06389.4 [Magnaporthe grisea 70-15] ref|XP_369874.1| hypothetical protein MG06389.4 [Magnaporthe grisea 70-15]	2e-99	WD-40 repeat [IPR001680]; O80990_ARATH_O80990	[PD000018]; GPROTEINBRPT [PR00320]; WD40 [PF00400]; no description [SM00320]; WD_REPEATS_2 [PS50082]; WD_REPEATS_REGION [PS50294]; WD_REPEATS_1 [PS00678]; WD40-like [IPR011046]; WD40-repeat [SSF50978];
L02T34P101R09565	AJ896090	KAD_NEUCR Probable adenylate kinase (ATP-AMP transphosphorylase) [Gibberella zeae PH-1] ref|XP_390913.1| KAD_NEUCR Probable adenylate kinase (ATP-AMP transphosphorylase) [Gibberella zeae PH-1]	5e-65	Adenylate kinase [IPR000850]; ADENYLTKNASE [PR00094]; ADK [PF00406]; ADENYLATE_KINASE [PS00113]; Adenylate kinase, lid region [IPR007862]; ADK_lid [PF05191]; P-loop containing nucleoside triphosphate hydrolases [SSF52540]; P-loop containing nucleoside triphosphate hydrolases [SSF52540]; P-loop containing nucleoside triphosphate hydrolases [SSF52540]; P-loop containing nucleoside triphosphate hydr…
L02T34P101R09566	AJ896091	hypothetical protein FG10833.1 [Gibberella zeae PH-1] ref|XP_391009.1| hypothetical protein FG10833.1 [Gibberella zeae PH-1]	8e-08
L02T34P101R09567	AJ896092	hypothetical protein FG09466.1 [Gibberella zeae PH-1] ref|XP_389642.1| hypothetical protein FG09466.1 [Gibberella zeae PH-1]	5e-44	Elongation factor Tu, C-terminal [IPR004160]; GTP_EFTU_D3 [PF03143]; Elongation factor Tu, domain 2 [IPR004161]; GTP_EFTU_D2 [PF03144]; Translation factor [IPR009000]; Translation proteins [SSF50447]; EF-Tu/eEF-1alpha/eIF2-gamma, C-terminal [IPR009001]; EF-Tu/eEF-1alpha/eIF2-gamma C-terminal domain [SSF50465];
L02T34P101R09569	AJ896094
L02T34P101R09575	AJ896100
L02T34P101R09578	AJ896103	unnamed protein product [Kluyveromyces lactis NRRL Y-1140] ref|XP_453846.1| unnamed protein product [Kluyveromyces lactis]	1e-19
L02T34P103R09678	AJ896106
L02T34P103R09679	AJ896107	catalase [Glomerella cingulata]	2e-53	Catalase [IPR002226]; Q9ZWH7_ORYSA_Q9ZWH7	[PD000510]; Catalase, N-terminal [IPR011614]; Catalase [PF00199]; Heme-linked catalases [SSF56634]; Heme-linked catalases [SSF56634]; Heme-linked catalases [SSF56634]; Heme-linked catalases [SSF56634]; Heme-linked catalases [SSF56634]; Heme-linked catalases [SSF56634]; Heme-linked catalases [SSF56634]; Heme-linked catalases [SSF56634];
L02T34P103R09681	AJ896109	hypothetical protein FG02682.1 [Gibberella zeae PH-1] ref|XP_382858.1| hypothetical protein FG02682.1 [Gibberella zeae PH-1]	3e-76	Fumarate reductase/succinate dehydrogenase flavoprotein, N-terminal [IPR003953]; FAD_binding_2 [PF00890]; FAD/NAD(P)-binding domain [SSF51905]; FAD/NAD(P)-binding domain [SSF51905]; FAD/NAD(P)-binding domain [SSF51905]; FAD/NAD(P)-binding domain [SSF51905];
L02T34P103R09691	AJ896118
L02T34P103R09693	AJ896120	phosphoglycerate kinase [Hypocrea jecorina] pir||TVTQGR phosphoglycerate kinase (EC 2.7.2.3) - fungus (Trichoderma reesei) sp|P14228|PGK_TRIRE Phosphoglycerate kinase	e-99	Phosphoglycerate kinase [IPR001576]; PHGLYCKINASE [PR00477]; PGK [PF00162]; Phosphoglycerate kinase [SSF53748];
L02T34P103R09694	AJ896121	hypothetical protein MG09509.4 [Magnaporthe grisea 70-15] ref|XP_364664.1| hypothetical protein MG09509.4 [Magnaporthe grisea 70-15]	7e-24	dsRNA-binding domain-like [SSF54768];
L02T34P103R09695	AJ896122
L02T34P103R09697	AJ896124
L02T34P103R09701	AJ896128	putative protein [Neurospora crassa] ref|XP_327027.1| hypothetical protein [Neurospora crassa] gb|EAA34277.1| hypothetical protein [Neurospora crassa]	3e-37	Cytochrome oxidase c, subunit VIb [IPR003213]; Q873A4_NEUCR_Q873A4	[PD015172]; COX6B [PF02297]; Cytochrome c oxidase subunit h [SSF47694]; Cytochrome c oxidase subunit h [SSF47694]; Cytochrome c oxidase subunit h [SSF47694]; Cytochrome c oxidase subunit h [SSF47694];
L02T34P103R09705	AJ896132	conserved hypothetical protein [Gibberella zeae PH-1] ref|XP_386342.1| conserved hypothetical protein [Gibberella zeae PH-1]	7e-89	Rab GDI protein [IPR000806]; RABGDI [PR00892]; Rab GTPase activator [IPR002005]; GDI [PF00996]; FAD-linked reductases, C-terminal domain [SSF54373]; FAD-linked reductases, C-terminal domain [SSF54373]; FAD-linked reductases, C-terminal domain [SSF54373]; FAD-linked reductases, C-terminal domain [SSF54373];
L02T34P103R09707	AJ896134	GTP-binding nuclear protein GSP1/Ran ref|XP_331661.1| GTP-BINDING NUCLEAR PROTEIN SPI1 [Neurospora crassa] gb|EAA35468.1| GTP-BINDING NUCLEAR PROTEIN SPI1 [Neurospora crassa]	5e-99	Ras GTPase [IPR001806]; RASTRNSFRMNG [PR00449]; Ras [PF00071]; GTP-binding nuclear protein Ran [IPR002041]; GTPRANTC4 [PR00627]; no description [SM00176]; RAN [PS01115]; Ras small GTPase, Ras type [IPR003577]; no description [SM00173]; Ras small GTPase, Rho type [IPR003578]; no description [SM00174]; Ras small GTPase, Rab type [IPR003579]; no description [SM00175]; Small GTP-binding protein domai…
L02T34P103R09712	AJ896138
L02T34P103R09713	AJ896139
L02T34P103R09714	AJ896140
L02T34P103R09716	AJ896142	ACSA_EMENI Acetyl-coenzyme A synthetase (Acetate--CoA ligase) (Acyl-activating enzyme) [Aspergillus nidulans FGSC A4] ref|XP_663230.1| acetyl-coenzyme A synthetase [Aspergillus nidulans FGSC A4] ref|XP_409763.1| ACSA_EMENI Acetyl-coenzyme A synthetase (Ac	2e-10
L02T34P103R09724	AJ896149
L02T34P103R09725	AJ896150	hypothetical protein FG10866.1 [Gibberella zeae PH-1] ref|XP_391042.1| hypothetical protein FG10866.1 [Gibberella zeae PH-1]	4e-20
L02T34P103R09729	AJ896152	conserved hypothetical protein [Gibberella zeae PH-1] ref|XP_387389.1| conserved hypothetical protein [Gibberella zeae PH-1]	8e-31	Dolichol phosphate-mannose biosynthesis regulatory [IPR009914]; DPM2 [PF07297];
L02T34P103R09731	AJ896154	hypothetical protein FG00434.1 [Gibberella zeae PH-1] ref|XP_380610.1| hypothetical protein FG00434.1 [Gibberella zeae PH-1]	1e-07
L02T34P103R09732	AJ896155
L02T34P103R09739	AJ896162
L02T34P103R09740	AJ896163			H+-transporting two-sector ATPase, alpha/beta subunit, central region [IPR000194]; ATPASE_ALPHA_BETA [PS00152];
L02T34P103R09743	AJ896166	glucoamylase [Hypocrea lixii]	3e-69	Glycoside hydrolase, starch-binding [IPR002044]; Q9C1V4_TALEM_Q9C1V4	[PD001568]; CBM_20 [PF00686]; Six-hairpin glycosidase [IPR008928]; Six-hairpin glycosyltransferases [SSF48208]; Glycoside transferase, six-hairpin, subgroup [IPR012343]; Starch-binding domain [SSF49452]; Prokaryotic molybdopterin oxidoreductase [IPR006655]; MOLYBDOPTERIN_PROK_1 [PS00551];
L02T34P103R09747	AJ896169	hypothetical protein FG04003.1 [Gibberella zeae PH-1] ref|XP_384179.1| hypothetical protein FG04003.1 [Gibberella zeae PH-1]	4e-46	PRICHEXTENSN [PR01217];
L02T34P103R09748	AJ896170	Cellobiohydrolase II Core Protein (E.C.3.2.1.91) (CBHII)	3e-98	Glycoside hydrolase, family 6 [IPR001524]; GUX2_TRIRE_P07987	[PD003733]; GLHYDRLASE6 [PR00733]; Glyco_hydro_6 [PF01341]; GLYCOSYL_HYDROL_F6_1 [PS00655]; GLYCOSYL_HYDROL_F6_2 [PS00656]; Cellulases [SSF51989]; Cellulases [SSF51989]; Cellulases [SSF51989]; Cellulases [SSF51989];
L02T34P103R09752	AJ896173	multiprotein bridging factor [Gibberella fujikuroi]	4e-46	Helix-turn-helix type 3 [IPR001387]; HTH_3 [PF01381]; no description [SM00530]; HTH_CROC1 [PS50943]; Lambda repressor-like, DNA-binding [IPR010982]; lambda repressor-like DNA-binding domains [SSF47413]; Rhodopsin-like GPCR superfamily [IPR000276]; G_PROTEIN_RECEP_F1_1 [PS00237]; PAK-box/P21-Rho-binding [IPR000095]; CRIB [PS50108];
L02T34P103R09753	AJ896174
L02T34P103R09754	AJ896175	lacZ [Cloning vector pTG8]	8e-06
L02T34P103R09755	AJ896176	glyceraldehyde-3-phosphate dehydrogenase (phosphorylating) (EC 1.2.1.12) - fungus (Trichoderma koningii) prf||1908209B glyceraldehyde-3-phosphate dehydrogenase:ISOTYPE=II	3e-76	Glyceraldehyde 3-phosphate dehydrogenase [IPR000173]; G3PDHDRGNASE [PR00078]; Gp_dh_N [PF00044]; Gp_dh_C [PF02800]; GAPDH [PS00071]; NAD(P)-binding Rossmann-fold domains [SSF51735]; Glyceraldehyde-3-phosphate dehydrogenase-like, C-terminal domain [SSF55347]; NAD(P)-binding Rossmann-fold domains [SSF51735]; Glyceraldehyde-3-phosphate dehydrogenase-like, C-terminal domain [SSF55347]; NAD(P)-binding…
L02T34P103R09756	AJ896177	hypothetical protein FG00314.1 [Gibberella zeae PH-1] ref|XP_380490.1| hypothetical protein FG00314.1 [Gibberella zeae PH-1]	2e-50	(Trans)glycosidases [SSF51445]; (Trans)glycosidases [SSF51445]; (Trans)glycosidases [SSF51445]; (Trans)glycosidases [SSF51445];
L02T34P103R09757	AJ896178	hypothetical protein FG01850.1 [Gibberella zeae PH-1] ref|XP_382026.1| hypothetical protein FG01850.1 [Gibberella zeae PH-1]	4e-19
L02T34P103R09763	AJ896182	hypothetical protein MG05133.4 [Magnaporthe grisea 70-15] ref|XP_359644.1| hypothetical protein MG05133.4 [Magnaporthe grisea 70-15]	2e-30	C2H2 and C2HC zinc fingers [SSF57667];
L02T34P103R09765	AJ896183	hypothetical protein FG05234.1 [Gibberella zeae PH-1] ref|XP_385410.1| hypothetical protein FG05234.1 [Gibberella zeae PH-1]	2e-52	CoA-binding [IPR003781]; CoA_binding [PF02629]; NAD(P)-binding Rossmann-fold domains [SSF51735]; NAD(P)-binding Rossmann-fold domains [SSF51735]; NAD(P)-binding Rossmann-fold domains [SSF51735]; NAD(P)-binding Rossmann-fold domains [SSF51735];
L02T34P104R09773	AJ896187
L02T34P104R09774	AJ896188	hypothetical protein [Neurospora crassa] gb|EAA36403.1| hypothetical protein [Neurospora crassa]	1e-44	Like-Sm ribonucleoprotein, core [IPR001163]; LSM [PF01423]; Like-Sm ribonucleoprotein, eukaryotic and archaea-type, core [IPR006649]; Q9FI15_ARATH_Q9FI15	[PD020287]; no description [SM00651]; Like-Sm ribonucleoprotein-related, core [IPR010920]; Sm-like ribonucleoproteins [SSF50182];
L02T34P104R09777	AJ896191	hypothetical protein FG06154.1 [Gibberella zeae PH-1] ref|XP_386330.1| hypothetical protein FG06154.1 [Gibberella zeae PH-1]	2e-54	Heat shock protein 70 [IPR013126]; HSP70 [PF00012]; Heat shock protein 70kD (HSP70), C-terminal substrate-binding fragment [SSF56778]; Proteinase inhibitor, PMP and SGCI [IPR009041]; PMP inhibitors [SSF57283]; Heat shock protein 70kD (HSP70), C-terminal substrate-binding fragment [SSF56778]; Heat shock protein 70kD (HSP70), C-terminal substrate-binding fragment [SSF56778]; Heat shock protein 70kD…
L02T34P104R09778	AJ896192
L02T34P104R09781	AJ896195
L02T34P104R09782	AJ896196
L02T34P104R09787	AJ896201	hypothetical protein FG06157.1 [Gibberella zeae PH-1] ref|XP_386333.1| hypothetical protein FG06157.1 [Gibberella zeae PH-1]	8e-85	SNF2-related [IPR000330]; SNF2_N [PF00176]; P-loop containing nucleoside triphosphate hydrolases [SSF52540]; P-loop containing nucleoside triphosphate hydrolases [SSF52540]; P-loop containing nucleoside triphosphate hydrolases [SSF52540]; P-loop containing nucleoside triphosphate hydrolases [SSF52540];
L02T34P104R09788	AJ896202	cAMP-dependent protein kinase-like, putative [Aspergillus fumigatus Af293] ref|XP_750389.1| cAMP-dependent protein kinase-like [Aspergillus fumigatus Af293]	1e-13	C2 calcium/lipid-binding region, CaLB [IPR008973]; C2 domain (Calcium/lipid-binding domain, CaLB) [SSF49562];
L02T34P104R09791	AJ896205
L02T34P104R09795	AJ896209	hypothetical protein FG05575.1 [Gibberella zeae PH-1] ref|XP_385751.1| hypothetical protein FG05575.1 [Gibberella zeae PH-1]	3e-64	Dephospho-CoA kinase [IPR001977]; YJL1_SCHPO_O74414	[PD003329]; CoaE [PF01121]; TIGR00152: dephospho-CoA kinase [TIGR00152]; P-loop containing nucleoside triphosphate hydrolases [SSF52540]; Homeobox [IPR001356]; HOMEOBOX [PR00024]; P-loop containing nucleoside triphosphate hydrolases [SSF52540]; P-loop containing nucleoside triphosphate hydrolases [SSF52540]; P-loop containing nucleoside triphosphate hydrolases [SSF52540];
L02T34P104R09796	AJ896210	hypothetical protein FG01941.1 [Gibberella zeae PH-1] ref|XP_382117.1| hypothetical protein FG01941.1 [Gibberella zeae PH-1]	9e-34	ETC complex I subunit [IPR006806]; ETC_C1_NDUFA5 [PF04716];
L02T34P104R09797	AJ896211
L02T34P104R09798	AJ896212	hypothetical protein FG09747.1 [Gibberella zeae PH-1] ref|XP_389923.1| hypothetical protein FG09747.1 [Gibberella zeae PH-1]	1e-38
L02T34P104R09800	AJ896214	hypothetical protein FG06470.1 [Gibberella zeae PH-1] ref|XP_386646.1| hypothetical protein FG06470.1 [Gibberella zeae PH-1]	1e-15	Snake toxin-like [SSF57302]; Snake toxin-like [SSF57302]; Snake toxin-like [SSF57302]; Snake toxin-like [SSF57302];
L02T34P104R09802	AJ896216	hypothetical protein FG06675.1 [Gibberella zeae PH-1] ref|XP_386851.1| hypothetical protein FG06675.1 [Gibberella zeae PH-1]	8e-80	Isocitrate/isopropylmalate dehydrogenase [IPR001804]; Iso_dh [PF00180]; IDH_IMDH [PS00470]; Isocitrate/Isopropylmalate dehydrogenases [SSF53659];
L02T34P104R09804	AJ896218	hypothetical protein FG00455.1 [Gibberella zeae PH-1] ref|XP_380631.1| hypothetical protein FG00455.1 [Gibberella zeae PH-1]	2e-16	Immunoglobulin [SSF48726]; Immunoglobulin [SSF48726]; Immunoglobulin [SSF48726]; Immunoglobulin [SSF48726];
L02T34P104R09809	AJ896223	hypothetical protein MG02960.4 [Magnaporthe grisea 70-15] ref|XP_366884.1| hypothetical protein MG02960.4 [Magnaporthe grisea 70-15]	3e-73	Zinc finger, RING-type [IPR001841]; zf-C3HC4 [PF00097]; no description [SM00184]; ZF_RING_2 [PS50089]; ZF_RING_1 [PS00518]; RING/U-box [SSF57850]; RING/U-box [SSF57850]; RING/U-box [SSF57850]; RING/U-box [SSF57850];
L02T34P104R09810	AJ896224	hypothetical protein PB000410.03.0 [Plasmodium berghei] emb|CAH99654.1| hypothetical protein PB000410.03.0 [Plasmodium berghei]	2e-06
L02T34P104R09812	AJ896226	hypothetical protein FG08904.1 [Gibberella zeae PH-1] ref|XP_389080.1| hypothetical protein FG08904.1 [Gibberella zeae PH-1]	4e-90	Pleckstrin-like [IPR001849]; PH [PF00169]; no description [SM00233]; PH_DOMAIN [PS50003]; Pleckstrin homology-type [IPR011993]; PH domain-like [SSF50729]; PH domain-like [SSF50729]; PH domain-like [SSF50729]; PH domain-like [SSF50729];
L02T34P104R09817	AJ896231	hypothetical protein FG02044.1 [Gibberella zeae PH-1] ref|XP_382220.1| hypothetical protein FG02044.1 [Gibberella zeae PH-1]	7e-58	Generic methyltransferase [IPR001601]; MET_TRANS [PS50124]; S-adenosyl-L-methionine-dependent methyltransferases [SSF53335];
L02T34P104R09818	AJ896232
L02T34P104R09820	AJ896234
L02T34P104R09822	AJ896236			Terpenoid synthase [IPR008949]; Terpenoid synthases [SSF48576];
L02T34P104R09827	AJ896241
L02T34P104R09829	AJ896243	hypothetical protein FG07332.1 [Gibberella zeae PH-1] ref|XP_387508.1| hypothetical protein FG07332.1 [Gibberella zeae PH-1]	8e-19
L02T34P104R09833	AJ896247
L02T34P104R09835	AJ896249	hypothetical protein FG10227.1 [Gibberella zeae PH-1] ref|XP_390403.1| hypothetical protein FG10227.1 [Gibberella zeae PH-1]	1e-68	P-loop containing nucleoside triphosphate hydrolases [SSF52540]; Ribosomal protein S14 [IPR001209]; RIBOSOMAL_S14 [PS00527]; P-loop containing nucleoside triphosphate hydrolases [SSF52540]; P-loop containing nucleoside triphosphate hydrolases [SSF52540]; P-loop containing nucleoside triphosphate hydrolases [SSF52540];
L02T34P104R09836	AJ896250	hypothetical protein [Neurospora crassa] gb|EAA29849.1| hypothetical protein [Neurospora crassa]	5e-12
L02T34P104R09844	AJ896257	glycolipid 2-alpha-mannosyltransferase-like protein [Magnaporthe grisea] gb|EAA51170.1| hypothetical protein MG08692.4 [Magnaporthe grisea 70-15] ref|XP_363108.1| hypothetical protein MG08692.4 [Magnaporthe grisea 70-15]	9e-28	Glycosyl transferase, family 15 [IPR002685]; Glyco_transf_15 [PF01793];
L02T34P104R09845	AJ896258
L02T34P104R09849	AJ896262
L02T34P104R09852	AJ896265	ACTZ_NEUCR Actin-like protein (Centractin) [Gibberella zeae PH-1] ref|XP_390561.1| ACTZ_NEUCR Actin-like protein (Centractin) [Gibberella zeae PH-1]	3e-49	Actin/actin-like [IPR004000]; ACTIN [PR00190]; Actin [PF00022]; Actin-like ATPase domain [SSF53067]; Actin-like ATPase domain [SSF53067]; Actin-like ATPase domain [SSF53067]; Actin-like ATPase domain [SSF53067];
L02T34P104R09853	AJ896266
L02T34P104R09855	AJ896268	hypothetical protein FG08788.1 [Gibberella zeae PH-1] ref|XP_388964.1| hypothetical protein FG08788.1 [Gibberella zeae PH-1]	2e-14
L02T34P104R09865	AJ896273
L02T34P125R10932	AJ896281
L02T34P125R10933	AJ896282			Histone H2B [IPR000558]; Q875B7_PODAN_Q875B7	[PD000497]; HISTONEH2B [PR00621];
L02T34P125R10934	AJ896283	related to small nuclear ribonucleoprotein snRNP U1A [Neurospora crassa] ref|XP_328740.1| hypothetical protein [Neurospora crassa] gb|EAA33468.1| hypothetical protein [Neurospora crassa]	4e-48	RNA-binding region RNP-1 (RNA recognition motif) [IPR000504]; RRM_1 [PF00076]; no description [SM00360]; RRM [PS50102]; Nucleotide-binding, alpha-beta plait [IPR012677]; RNA-binding domain, RBD [SSF54928]; RNA-binding domain, RBD [SSF54928]; RNA-binding domain, RBD [SSF54928]; RNA-binding domain, RBD [SSF54928];
L02T34P125R10937	AJ896286	hypothetical protein FG06165.1 [Gibberella zeae PH-1] ref|XP_386341.1| hypothetical protein FG06165.1 [Gibberella zeae PH-1]	7e-84
L02T34P125R10941	AJ896289
L02T34P125R10944	AJ896291	hypothetical protein MG06088.4 [Magnaporthe grisea 70-15] ref|XP_369376.1| hypothetical protein MG06088.4 [Magnaporthe grisea 70-15]	1e-21	Glutathione-dependent formaldehyde-activating, GFA [IPR006913]; DUF636 [PF04828];
L02T34P125R10945	AJ896292	transcription factor [Hypocrea jecorina]	2e-16
L02T34P125R10957	AJ896304	hypothetical protein FG02455.1 [Gibberella zeae PH-1] ref|XP_382631.1| hypothetical protein FG02455.1 [Gibberella zeae PH-1]	1e-28
L02T34P125R10958	AJ896305	hypothetical protein FG06264.1 [Gibberella zeae PH-1] ref|XP_386440.1| hypothetical protein FG06264.1 [Gibberella zeae PH-1]	9e-16
L02T34P125R10961	AJ896308
L02T34P125R10970	AJ896316	conserved hypothetical protein [Gibberella zeae PH-1] ref|XP_381568.1| conserved hypothetical protein [Gibberella zeae PH-1]	1e-77	Isocitrate/isopropylmalate dehydrogenase [IPR001804]; Iso_dh [PF00180]; Isocitrate/Isopropylmalate dehydrogenases [SSF53659]; Isocitrate/Isopropylmalate dehydrogenases [SSF53659]; Isocitrate/Isopropylmalate dehydrogenases [SSF53659]; Isocitrate/Isopropylmalate dehydrogenases [SSF53659];
L02T34P125R10979	AJ896323
L02T34P125R10981	AJ896325	conserved hypothetical protein [Gibberella zeae PH-1] ref|XP_388300.1| conserved hypothetical protein [Gibberella zeae PH-1]	3e-08
L02T34P125R10982	AJ896326
L02T34P125R10987	AJ896330	predicted protein [Gibberella zeae PH-1] ref|XP_388411.1| predicted protein [Gibberella zeae PH-1]	5e-07
L02T34P125R10990	AJ896332	hypothetical protein [Neurospora crassa] gb|EAA35319.1| hypothetical protein [Neurospora crassa]	2e-61	Amino acid/polyamine transporter I [IPR002293]; AMINO_ACID_PERMEASE_2 [PS50285]; Amino acid permease-associated region [IPR004841]; AA_permease [PF00324];
L02T34P125R10992	AJ896334	Malate synthase, glyoxysomal ref|XP_322865.1| MALATE SYNTHASE, GLYOXYSOMAL [Neurospora crassa] gb|EAA30217.1| MALATE SYNTHASE, GLYOXYSOMAL [Neurospora crassa]	8e-34	Malate synthase [IPR001465]; Malate_synthase [PF01274]; Malate synthase-like [IPR011076]; Malate synthase G [SSF51645];
L02T34P125R10993	AJ896335	hypothetical protein FG05327.1 [Gibberella zeae PH-1] ref|XP_385503.1| hypothetical protein FG05327.1 [Gibberella zeae PH-1]	2e-30	Ribosomal protein S4 [IPR001912]; RIBOSOMAL_S4 [PS00632]; RNA-binding S4 [IPR002942]; S4 [PF01479]; no description [SM00363]; S4 [PS50889]; Alpha-L RNA-binding motif [SSF55174]; Alpha-L RNA-binding motif [SSF55174]; Alpha-L RNA-binding motif [SSF55174]; Alpha-L RNA-binding motif [SSF55174];
L02T34P125R10995	AJ896337	calmodulin [Dugesia japonica] dbj|BAD88634.1| calmodulin [Dugesia japonica] sp|O16305|CALM_CAEEL Calmodulin (CaM) gb|AAB65364.1| Calmodulin protein 1 [Caenorhabditis elegans] emb|CAE58025.1| Hypothetical protein CBG01097 [Caenorhabditis briggsae] ref|NP_5	8e-11	Recoverin [IPR001125]; RECOVERIN [PR00450]; Calcium-binding EF-hand [IPR002048]; Q96HY3_HUMAN_Q96HY3	[PD000012]; efhand [PF00036]; no description [SM00054]; EF_HAND_2 [PS50222]; EF_HAND_1 [PS00018]; EF-Hand type [IPR011992]; EF-hand [SSF47473]; EF-hand [SSF47473]; EF-hand [SSF47473]; EF-hand [SSF47473];
L02T34P125R10999	AJ896340
L02T34P125R11000	AJ896341	hypothetical protein FG08463.1 [Gibberella zeae PH-1] ref|XP_388639.1| hypothetical protein FG08463.1 [Gibberella zeae PH-1]	3e-52	FAD-binding [IPR003097]; FAD_binding_1 [PF00667]; Riboflavin synthase domain-like [SSF63380]; Riboflavin synthase domain-like [SSF63380]; Riboflavin synthase domain-like [SSF63380]; Riboflavin synthase domain-like [SSF63380];
L02T34P125R11002	AJ896343	predicted protein [Neurospora crassa] gb|EAA32034.1| predicted protein [Neurospora crassa]	1e-14
L02T34P125R11005	AJ896346	beta-mannosidase [Aspergillus niger] sp|Q9UUZ3|MANBA_ASPNG Beta-mannosidase precursor (Mannanase) (Mannase)	5e-10
L02T34P125R11007	AJ896348
L02T34P125R11011	AJ896351	hypothetical protein FG06138.1 [Gibberella zeae PH-1] ref|XP_386314.1| hypothetical protein FG06138.1 [Gibberella zeae PH-1]	7e-31
L02T34P125R11015	AJ896354
L02T34P126R11023	AJ896361	H3_NEUCR Histone H3 [Gibberella zeae PH-1] ref|XP_384466.1| H3_NEUCR Histone H3 [Gibberella zeae PH-1]	8e-29	Histone H3 [IPR000164]; HISTONEH3 [PR00622]; no description [SM00428]; Histone-fold/TFIID-TAF/NF-Y [IPR007124]; HIST_TAF [PS50028]; Histone core [IPR007125]; Histone [PF00125]; Histone-fold [IPR009072]; Histone-fold [SSF47113];
L02T34P126R11024	AJ896362	conserved hypothetical protein [Gibberella zeae PH-1] ref|XP_387019.1| conserved hypothetical protein [Gibberella zeae PH-1]	8e-98	Protein synthesis factor, GTP-binding [IPR000795]; GTP_EFTU [PF00009]; P-loop containing nucleoside triphosphate hydrolases [SSF52540]; P-loop containing nucleoside triphosphate hydrolases [SSF52540]; P-loop containing nucleoside triphosphate hydrolases [SSF52540]; P-loop containing nucleoside triphosphate hydrolases [SSF52540];
L02T34P126R11033	AJ896369	hypothetical protein FG05329.1 [Gibberella zeae PH-1] ref|XP_385505.1| hypothetical protein FG05329.1 [Gibberella zeae PH-1]	7e-14	PRICHEXTENSN [PR01217]; Nudix [SSF55811]; PRICHEXTENSN [PR01217]; Nudix [SSF55811]; PRICHEXTENSN [PR01217]; Nudix [SSF55811]; PRICHEXTENSN [PR01217]; Nudix [SSF55811];
L02T34P126R11034	AJ896370
L02T34P126R11035	AJ896371	hypothetical protein FG10794.1 [Gibberella zeae PH-1] ref|XP_390970.1| hypothetical protein FG10794.1 [Gibberella zeae PH-1]	9e-54	H+-transporting two-sector ATPase, alpha/beta subunit, central region [IPR000194]; ATPASE_ALPHA_BETA [PS00152];
L02T34P126R11041	AJ896376	ATP-binding cassette transporter ABC4 [Venturia inaequalis]	3e-29
L02T34P126R11043	AJ896378	hypothetical protein FG08130.1 [Gibberella zeae PH-1] ref|XP_388306.1| hypothetical protein FG08130.1 [Gibberella zeae PH-1]	1e-35	Flavocytochrome C3, N-terminal cytochrome [IPR012286];
L02T34P126R11044	AJ896379
L02T34P126R11046	AJ896381	hypothetical protein FG09512.1 [Gibberella zeae PH-1] ref|XP_389688.1| hypothetical protein FG09512.1 [Gibberella zeae PH-1]	2e-48	Aminotransferase, class IV [IPR001544]; Aminotran_4 [PF01063]; D-aminoacid aminotransferase-like PLP-dependent enzymes [SSF56752];
L02T34P126R11048	AJ896383	hypothetical protein FG06154.1 [Gibberella zeae PH-1] ref|XP_386330.1| hypothetical protein FG06154.1 [Gibberella zeae PH-1]	4e-75	Heat shock protein Hsp70 [IPR001023]; HEATSHOCK70 [PR00301]; Heat shock protein 70 [IPR013126]; HSP70 [PF00012]; HSP70_1 [PS00297]; Actin-like ATPase domain [SSF53067]; Actin-like ATPase domain [SSF53067]; Actin-like ATPase domain [SSF53067]; Actin-like ATPase domain [SSF53067];
L02T34P126R11049	AJ896384	glycerol-3-phosphate dehydrogenase (NAD+) [Trichoderma atroviride]	1e-91	NAD-dependent glycerol-3-phosphate dehydrogenase, C-terminal [IPR006109]; Q9C473_EMENI_Q9C473	[PD001278]; NAD_Gly3P_dh_C [PF07479]; NAD-dependent glycerol-3-phosphate dehydrogenase [IPR006168]; GPDHDRGNASE [PR00077]; NAD_G3PDH [PS00957]; 6-phosphogluconate dehydrogenase, C-terminal-like [IPR008927]; 6-phosphogluconate dehydrogenase C-terminal domain-like [SSF48179];
L02T34P126R11050	AJ896385
L02T34P126R11053	AJ896388
L02T34P126R11054	AJ896389	hypothetical protein FG05135.1 [Gibberella zeae PH-1] ref|XP_385311.1| hypothetical protein FG05135.1 [Gibberella zeae PH-1]	1e-79
L02T34P126R11058	AJ896393
L02T34P126R11060	AJ896395	hypothetical protein ( (AJ296278) putative 60s ribosomal protein [Colletotrichum gloeosporioides f. sp. aeschynomene] ) [Neurospora crassa] gb|EAA36011.1| hypothetical protein ( (AJ296278) putative 60s ribosomal protein [Colletotrichum gloeosporioides f.	1e-08	Ribosomal protein L31e [IPR000054]; Ribosomal_L31e [PF01198];
L02T34P126R11061	AJ896396	glucan 1,3-beta-glucosidase GLUC78 precursor [Trichoderma atroviride]	3e-15
L02T34P126R11070	AJ896405	hypothetical protein FG09986.1 [Gibberella zeae PH-1] ref|XP_390162.1| hypothetical protein FG09986.1 [Gibberella zeae PH-1]	3e-61
L02T34P126R11076	AJ896410
L02T34P126R11077	AJ896411	hypothetical protein FG09008.1 [Gibberella zeae PH-1] ref|XP_389184.1| hypothetical protein FG09008.1 [Gibberella zeae PH-1]	3e-52	Ribosomal protein S14 [IPR001209]; RIBOSOMAL_S14 [PS00527];
L02T34P126R11079	AJ896413	conserved hypothetical protein [Neurospora crassa] ref|XP_322962.1| hypothetical protein ( (AL451013) conserved hypothetical protein [Neurospora crassa] ) gb|EAA31504.1| hypothetical protein ( (AL451013) conserved hypothetical protein [Neurospora crassa]	1e-15
L02T34P126R11083	AJ896417	hypothetical protein FG06837.1 [Gibberella zeae PH-1] ref|XP_387013.1| hypothetical protein FG06837.1 [Gibberella zeae PH-1]	4e-59
L02T34P126R11085	AJ896419
L02T34P126R11087	AJ896421	hypothetical protein [Neurospora crassa] gb|EAA27204.1| hypothetical protein [Neurospora crassa]	1e-57
L02T34P126R11095	AJ896429	Axe2 [Hypocrea jecorina]	1e-55	Esterase/lipase/thioesterase [IPR000379]; ESTERASE [PS50187]; Cutinase [IPR000675]; Cutinase [PF01083]; Lipase, active site [IPR008262]; LIPASE_SER [PS00120]; Cutinase-like [SSF52259];
L02T34P126R11108	AJ896442	hypothetical protein FG03028.1 [Gibberella zeae PH-1] ref|XP_383204.1| hypothetical protein FG03028.1 [Gibberella zeae PH-1]	5e-29
L02T34P126R11114	AJ896447
L02T34P127R11118	AJ896451	hypothetical protein FG01373.1 [Gibberella zeae PH-1] ref|XP_381549.1| hypothetical protein FG01373.1 [Gibberella zeae PH-1]	1e-66	TRAM, LAG1 and CLN8 homology [IPR006634]; TLC [PS50922]; Protein of unknown function DUF887, TLC-like [IPR010283]; DUF887 [PF05967]; MscS Mechanosensitive ion channel, transmembrane [IPR011014]; Mechanosensitive channel protein MscS (YggB), transmembrane region [SSF82861]; Pentaxin [IPR001759]; PENTAXIN [PS00289];
L02T34P127R11120	AJ896453	unnamed protein product [Kluyveromyces lactis NRRL Y-1140] ref|XP_453852.1| unnamed protein product [Kluyveromyces lactis]	2e-09
L02T34P127R11122	AJ896455	hypothetical protein FG04985.1 [Gibberella zeae PH-1] ref|XP_385161.1| hypothetical protein FG04985.1 [Gibberella zeae PH-1]	3e-94	Cellular retinaldehyde-binding/triple function, C-terminal [IPR001251]; CRAL_TRIO [PF00650]; no description [SM00516]; CRAL_TRIO [PS50191]; C-terminal domain of phosphatidylinositol transfer protein sec14p [SSF52087];
L02T34P127R11123	AJ896456	hypothetical protein Afu8g01860 [Aspergillus fumigatus Af293] ref|XP_747020.1| hypothetical protein Afu8g01860 [Aspergillus fumigatus Af293]	2e-23	Cupin, RmlC-type [IPR011051]; RmlC-like cupins [SSF51182]; Ribosomal protein S7 [IPR000235]; RIBOSOMAL_S7 [PS00052];
L02T34P127R11125	AJ896458	conserved hypothetical protein [Gibberella zeae PH-1] ref|XP_380714.1| conserved hypothetical protein [Gibberella zeae PH-1]	3e-25	Surfeit locus 4 [IPR002995]; SURF4 [PF02077];
L02T34P127R11127	AJ896460	hypothetical protein FG04338.1 [Gibberella zeae PH-1] ref|XP_384514.1| hypothetical protein FG04338.1 [Gibberella zeae PH-1]	2e-12	Aldo/keto reductase [IPR001395]; ALDOKETO_REDUCTASE_3 [PS00063];
L02T34P127R11134	AJ896467	hypothetical protein FG06662.1 [Gibberella zeae PH-1] ref|XP_386838.1| hypothetical protein FG06662.1 [Gibberella zeae PH-1]	1e-12	WW/Rsp5/WWP [IPR001202]; WW [PF00397]; no description [SM00456]; WW_DOMAIN_2 [PS50020]; WW_DOMAIN_1 [PS01159]; WW domain [SSF51045];
L02T34P127R11135	AJ896468	hypothetical protein MG06874.4 [Magnaporthe grisea 70-15] ref|XP_370377.1| hypothetical protein MG06874.4 [Magnaporthe grisea 70-15]	1e-22
L02T34P127R11140	AJ896473	hypothetical protein FG05024.1 [Gibberella zeae PH-1] ref|XP_385200.1| hypothetical protein FG05024.1 [Gibberella zeae PH-1]	5e-34
L02T34P127R11141	AJ896474	conserved hypothetical protein [Gibberella zeae PH-1] ref|XP_390922.1| conserved hypothetical protein [Gibberella zeae PH-1]	3e-76	Aminotransferase, class I and II [IPR004839]; Aminotran_1_2 [PF00155]; PLP-dependent transferases [SSF53383]; PLP-dependent transferases [SSF53383]; PLP-dependent transferases [SSF53383]; PLP-dependent transferases [SSF53383];
L02T34P127R11142	AJ896475	hypothetical protein FG08543.1 [Gibberella zeae PH-1] ref|XP_388719.1| hypothetical protein FG08543.1 [Gibberella zeae PH-1]	9e-82	AMP-dependent synthetase and ligase [IPR000873]; AMPBINDING [PR00154]; AMP-binding [PF00501]; AMP_BINDING [PS00455]; Acetyl-CoA synthetase-like [SSF56801];
L02T34P127R11143	AJ896476	hypothetical protein FG01322.1 [Gibberella zeae PH-1] ref|XP_381498.1| hypothetical protein FG01322.1 [Gibberella zeae PH-1]	6e-36	Ubiquitin [IPR000626]; ubiquitin [PF00240]; no description [SM00213]; UBIQUITIN_2 [PS50053]; Ubiquitin-like [SSF54236];
L02T34P127R11149	AJ896482	hypothetical protein FG00400.1 [Gibberella zeae PH-1] ref|XP_380576.1| hypothetical protein FG00400.1 [Gibberella zeae PH-1]	2e-24
L02T34P127R11156	AJ896487
L02T34P127R11157	AJ896488
L02T34P127R11160	AJ896491	hypothetical protein FG06671.1 [Gibberella zeae PH-1] ref|XP_386847.1| hypothetical protein FG06671.1 [Gibberella zeae PH-1]	1e-39
L02T34P127R11169	AJ896500
L02T34P127R11170	AJ896501
L02T34P127R11172	AJ896503
L02T34P127R11178	AJ896509	hypothetical protein [Neurospora crassa] gb|EAA35730.1| hypothetical protein [Neurospora crassa]	2e-42	Major facilitator superfamily [IPR007114]; MFS [PS50850]; Major facilitator superfamily MFS_1 [IPR011701]; MFS_1 [PF07690];
L02T34P127R11182	AJ896513	hypothetical protein FG04161.1 [Gibberella zeae PH-1] ref|XP_384337.1| hypothetical protein FG04161.1 [Gibberella zeae PH-1]	1e-71	Peptidase M, neutral zinc metallopeptidases, zinc-binding site [IPR006025]; ZINC_PROTEASE [PS00142];
L02T34P127R11183	AJ896514
L02T34P127R11191	AJ896520	hypothetical protein FG09002.1 [Gibberella zeae PH-1] ref|XP_389178.1| hypothetical protein FG09002.1 [Gibberella zeae PH-1]	1e-52	PEBP-like [SSF49777];
L02T34P127R11193	AJ896522	hypothetical protein FG10744.1 [Gibberella zeae PH-1] ref|XP_390920.1| hypothetical protein FG10744.1 [Gibberella zeae PH-1]	7e-29	Ribosomal protein L28 [IPR001383]; Ribosomal_L28 [PF00830];
L02T34P127R11196	AJ896525	hypothetical protein FG04103.1 [Gibberella zeae PH-1] ref|XP_384279.1| hypothetical protein FG04103.1 [Gibberella zeae PH-1]	3e-79	AMP-dependent synthetase and ligase [IPR000873]; AMP-binding [PF00501]; Acetyl-CoA synthetase-like [SSF56801]; Acetyl-CoA synthetase-like [SSF56801]; Acetyl-CoA synthetase-like [SSF56801]; Acetyl-CoA synthetase-like [SSF56801];
L02T34P127R11198	AJ896527	hypothetical protein FG04270.1 [Gibberella zeae PH-1] ref|XP_384446.1| hypothetical protein FG04270.1 [Gibberella zeae PH-1]	2e-75	Nucleoside phosphatase GDA1/CD39 [IPR000407]; GDA1_CD39 [PF01150];
L02T34P127R11200	AJ896529	related to 26S proteasome subunit RPN4 [Neurospora crassa] ref|XP_328079.1| hypothetical protein [Neurospora crassa] gb|EAA26772.1| hypothetical protein [Neurospora crassa]	9e-13
L02T34P128R11214	AJ896540	beta-1,3 exoglucanase (EC 3.2.1.-) precursor - fungus (Trichoderma harzianum) emb|CAA05375.1| beta-1,3 exoglucanase [Hypocrea lixii]	6e-14	Carbohydrate-binding WSC [IPR002889]; WSC [PF01822]; no description [SM00321]; Scorpion toxin-like [SSF57095]; Scorpion toxin-like [SSF57095]; Scorpion toxin-like [SSF57095]; Scorpion toxin-like [SSF57095];
L02T34P128R11216	AJ896542
L02T34P128R11220	AJ896546	MSF transporter, putative [Aspergillus fumigatus Af293] ref|XP_755225.1| MFS transporter [Aspergillus fumigatus Af293]	3e-09
L02T34P128R11221	AJ896547	hypothetical protein FG10739.1 [Gibberella zeae PH-1] ref|XP_390915.1| hypothetical protein FG10739.1 [Gibberella zeae PH-1]	5e-73	Coproporphyrinogen III oxidase [IPR001260]; COPRGNOXDASE [PR00073]; Coprogen_oxidas [PF01218];
L02T34P128R11222	AJ896548	hypothetical protein FG07337.1 [Gibberella zeae PH-1] ref|XP_387513.1| hypothetical protein FG07337.1 [Gibberella zeae PH-1]	1e-11
L02T34P128R11223	AJ896549	hypothetical protein FG05007.1 [Gibberella zeae PH-1] ref|XP_385183.1| hypothetical protein FG05007.1 [Gibberella zeae PH-1]	1e-29	Class I glutamine amidotransferase-like [SSF52317]; Class I glutamine amidotransferase-like [SSF52317]; Class I glutamine amidotransferase-like [SSF52317]; Class I glutamine amidotransferase-like [SSF52317];
L02T34P128R11226	AJ896552
L02T34P128R11227	AJ896553
L02T34P128R11233	AJ896559	hypothetical protein FG01555.1 [Gibberella zeae PH-1] ref|XP_381731.1| hypothetical protein FG01555.1 [Gibberella zeae PH-1]	1e-67	Basic-leucine zipper (bZIP) transcription factor [IPR004827]; no description [SM00338]; BZIP [PS50217]; BZIP_BASIC [PS00036]; Eukaryotic transcription factor, DNA-binding [IPR008917]; A DNA-binding domain in eukaryotic transcription factors [SSF47454]; bZIP transcription factor, bZIP_1 [IPR011616]; bZIP_1 [PF00170];
L02T34P128R11237	AJ896562	hypothetical protein FG10308.1 [Gibberella zeae PH-1] ref|XP_390484.1| hypothetical protein FG10308.1 [Gibberella zeae PH-1]	7e-60	Protein of unknown function DUF676, hydrolase-like [IPR007751]; DUF676 [PF05057]; Cytochrome P450 [IPR001128]; CYTOCHROME_P450 [PS00086];
L02T34P128R11239	AJ896564	conserved hypothetical protein [Gibberella zeae PH-1] ref|XP_382961.1| conserved hypothetical protein [Gibberella zeae PH-1]	9e-82	Heat shock protein DnaJ, N-terminal [IPR001623]; DnaJ [PF00226]; no description [SM00271]; DNAJ_2 [PS50076]; DNAJ_1 [PS00636]; Chaperone J-domain [SSF46565];
L02T34P128R11240	AJ896565	hypothetical protein FG00374.1 [Gibberella zeae PH-1] ref|XP_380550.1| hypothetical protein FG00374.1 [Gibberella zeae PH-1]	8e-43
L02T34P128R11241	AJ896566			EGF-like region [IPR013032]; EGF_2 [PS01186];
L02T34P128R11243	AJ896568	hypothetical protein FG05384.1 [Gibberella zeae PH-1] ref|XP_385560.1| hypothetical protein FG05384.1 [Gibberella zeae PH-1]	8e-43
L02T34P128R11244	AJ896569	hypothetical protein FG08663.1 [Gibberella zeae PH-1] ref|XP_388839.1| hypothetical protein FG08663.1 [Gibberella zeae PH-1]	3e-33
L02T34P128R11248	AJ896573	hypothetical protein FG07158.1 [Gibberella zeae PH-1] ref|XP_387334.1| hypothetical protein FG07158.1 [Gibberella zeae PH-1]	4e-07
L02T34P128R11251	AJ896576	hypothetical protein FG06256.1 [Gibberella zeae PH-1] ref|XP_386432.1| hypothetical protein FG06256.1 [Gibberella zeae PH-1]	2e-19
L02T34P128R11252	AJ896577	hypothetical protein FG05248.1 [Gibberella zeae PH-1] ref|XP_385424.1| hypothetical protein FG05248.1 [Gibberella zeae PH-1]	3e-28	Acyl-CoA N-acyltransferases (Nat) [SSF55729]; Acyl-CoA N-acyltransferases (Nat) [SSF55729]; Acyl-CoA N-acyltransferases (Nat) [SSF55729]; Acyl-CoA N-acyltransferases (Nat) [SSF55729];
L02T34P128R11255	AJ896580	short chain dehydrogenase/reductase family protein, putative [Aspergillus fumigatus Af293] ref|XP_753015.1| short chain dehydrogenase/reductase family protein [Aspergillus fumigatus Af293]	8e-27	Short-chain dehydrogenase/reductase SDR [IPR002198]; SDRFAMILY [PR00080]; adh_short [PF00106]; Glucose/ribitol dehydrogenase [IPR002347]; GDHRDH [PR00081]; NAD(P)-binding Rossmann-fold domains [SSF51735]; NAD(P)-binding Rossmann-fold domains [SSF51735]; NAD(P)-binding Rossmann-fold domains [SSF51735]; NAD(P)-binding Rossmann-fold domains [SSF51735];
L02T34P128R11256	AJ896581	hypothetical protein AN3537.2 [Aspergillus nidulans FGSC A4] ref|XP_661141.1| hypothetical protein AN3537_2 [Aspergillus nidulans FGSC A4] ref|XP_407674.1| hypothetical protein AN3537.2 [Aspergillus nidulans FGSC A4]	7e-21	S-adenosyl-L-methionine-dependent methyltransferases [SSF53335]; S-adenosyl-L-methionine-dependent methyltransferases [SSF53335]; S-adenosyl-L-methionine-dependent methyltransferases [SSF53335]; S-adenosyl-L-methionine-dependent methyltransferases [SSF53335];
L02T34P128R11257	AJ896582	hypothetical protein FG03991.1 [Gibberella zeae PH-1] ref|XP_384167.1| hypothetical protein FG03991.1 [Gibberella zeae PH-1]	1e-08	H+-transporting two-sector ATPase, alpha/beta subunit, central region [IPR000194]; ATPASE_ALPHA_BETA [PS00152]; DSS1/SEM1 [IPR007834]; DSS1_SEM1 [PF05160]; Gonadotropin, beta chain [IPR001545]; GLYCO_HORMONE_BETA_1 [PS00261];
L02T34P128R11259	AJ896584
L02T34P128R11262	AJ896587
L02T34P128R11264	AJ896588	hypothetical protein FG05268.1 [Gibberella zeae PH-1] ref|XP_385444.1| hypothetical protein FG05268.1 [Gibberella zeae PH-1]	7e-81	Zinc finger, AN1-type [IPR000058]; zf-AN1 [PF01428]; no description [SM00154]; ZF_AN1 [PS51039];
L02T34P128R11267	AJ896591
L02T34P128R11269	AJ896593	hypothetical protein FG06681.1 [Gibberella zeae PH-1] ref|XP_386857.1| hypothetical protein FG06681.1 [Gibberella zeae PH-1]	1e-50	Putative esterase [IPR000801]; Esterase [PF00756]; alpha/beta-Hydrolases [SSF53474]; alpha/beta-Hydrolases [SSF53474]; alpha/beta-Hydrolases [SSF53474]; alpha/beta-Hydrolases [SSF53474];
L02T34P128R11272	AJ896596
L02T34P128R11277	AJ896600			HMG-I and HMG-Y, DNA-binding [IPR000637]; ATHOOK [PR00929];
L02T34P128R11279	AJ896602	translation elongation factor 1a [Hypocrea jecorina] sp|P34825|EF1A_TRIRE Elongation factor 1-alpha (EF-1-alpha) prf||2004295A elongation factor 1alpha	6e-73	Protein synthesis factor, GTP-binding [IPR000795]; ELONGATNFCT [PR00315]; GTP_EFTU [PF00009]; EFACTOR_GTP [PS00301]; P-loop containing nucleoside triphosphate hydrolases [SSF52540]; Ankyrin [IPR002110]; ANKYRIN [PR01415]; P-loop containing nucleoside triphosphate hydrolases [SSF52540]; P-loop containing nucleoside triphosphate hydrolases [SSF52540]; P-loop containing nucleoside triphosphate hydro…
L02T34P128R11282	AJ896605
L02T34P128R11284	AJ896607
L02T34P128R11285	AJ896608			Blue (type 1) copper domain [IPR000923]; COPPER_BLUE [PS00196];
L02T34P128R11286	AJ896609	hypothetical protein FG01849.1 [Gibberella zeae PH-1] ref|XP_382025.1| hypothetical protein FG01849.1 [Gibberella zeae PH-1]	1e-43	DNase I-like [SSF56219]; DNase I-like [SSF56219]; DNase I-like [SSF56219]; DNase I-like [SSF56219];
L02T34P128R11287	AJ896610
L02T34P128R11288	AJ896611
L02T34P128R11295	AJ896618
L02T34P128R11296	AJ896619	hypothetical protein MG05597.4 [Magnaporthe grisea 70-15] ref|XP_360223.1| hypothetical protein MG05597.4 [Magnaporthe grisea 70-15]	9e-26
L02T34P128R11297	AJ896620	sar1 [Hypocrea jecorina] sp|P78976|SAR1_TRIRE GTP-binding protein SAR1	2e-62	Ras GTPase [IPR001806]; RASTRNSFRMNG [PR00449]; GTP-binding protein SAR1 [IPR006687]; no description [SM00178]; ADP-ribosylation factor [IPR006688]; no description [SM00177]; ARF/SAR superfamily [IPR006689]; SAR1GTPBP [PR00328]; Arf [PF00025]; P-loop containing nucleoside triphosphate hydrolases [SSF52540]; P-loop containing nucleoside triphosphate hydrolases [SSF52540]; P-loop containing nucleos…
L02T34P128R11298	AJ896621	probable ALCOHOL DEHYDROGENASE I-ADH1 [Neurospora crassa] sp|Q9P6C8|ADH1_NEUCR Alcohol dehydrogenase I ref|XP_328193.1| ALCOHOL DEHYDROGENASE I [MIPS] [Neurospora crassa] gb|EAA27941.1| ALCOHOL DEHYDROGENASE I [MIPS] [Neurospora crassa]	6e-23	GroES-like [IPR011032]; GroES-like [SSF50129]; Alcohol dehydrogenase GroES-like [IPR013154]; ADH_N [PF08240];
L02T34P128R11299	AJ896622	glyceraldehydephosphate dehydrogenase [Trichoderma koningii] sp|P17730|G3P2_TRIKO Glyceraldehyde-3-phosphate dehydrogenase 2 (GAPDH2)	5e-38	Glyceraldehyde 3-phosphate dehydrogenase [IPR000173]; Gp_dh_C [PF02800]; Glyceraldehyde-3-phosphate dehydrogenase-like, C-terminal domain [SSF55347]; Glyceraldehyde-3-phosphate dehydrogenase-like, C-terminal domain [SSF55347]; Glyceraldehyde-3-phosphate dehydrogenase-like, C-terminal domain [SSF55347]; Glyceraldehyde-3-phosphate dehydrogenase-like, C-terminal domain [SSF55347];
L02T34P128R11302	AJ896625	hypothetical protein FG05966.1 [Gibberella zeae PH-1] ref|XP_386142.1| hypothetical protein FG05966.1 [Gibberella zeae PH-1]	1e-45
L02T34P128R11306	AJ896628	isocitrate lyase (acu-3) [Neurospora crassa] sp|P28299|ACEA_NEUCR Isocitrate lyase (Isocitrase) (Isocitratase) (ICL) ref|XP_323570.1| ISOCITRATE LYASE (ISOCITRATASE) (ICL) [MIPS] [Neurospora crassa] gb|EAA31618.1| ISOCITRATE LYASE (ISOCITRATASE) (ICL) [MI	5e-58	Isocitrate lyase and phosphorylmutase [IPR000918]; ACEA_NEUCR_P28299	[PD001857]; ICL [PF00463]; Phosphoenolpyruvate/pyruvate domain [SSF51621]; Phosphoenolpyruvate/pyruvate domain [SSF51621]; Phosphoenolpyruvate/pyruvate domain [SSF51621]; Phosphoenolpyruvate/pyruvate domain [SSF51621];
L03T34P014R01250	AJ896631
L03T34P014R01252	AJ896633	hypothetical protein FG07331.1 [Gibberella zeae PH-1] ref|XP_387507.1| hypothetical protein FG07331.1 [Gibberella zeae PH-1]	9e-68	Porin, eukaryotic type [IPR001925]; Porin_3 [PF01459];
L03T34P014R01253	AJ896634
L03T34P014R01254	AJ896635	hypothetical protein FG00259.1 [Gibberella zeae PH-1] ref|XP_380435.1| hypothetical protein FG00259.1 [Gibberella zeae PH-1]	2e-80	Cobalamin (vitamin B12)-binding domain [SSF52242]; Cobalamin (vitamin B12)-binding domain [SSF52242]; Cobalamin (vitamin B12)-binding domain [SSF52242]; Cobalamin (vitamin B12)-binding domain [SSF52242];
L03T34P014R01255	AJ896636	beta-galactosidase [Expression vector pBSII-LUCINT]	2e-30	Galactose-binding like [IPR008979]; Galactose-binding domain-like [SSF49785];
L03T34P014R01257	AJ896637	beta-galactosidase [Cloning vector pUG7]	9e-33	Galactose-binding like [IPR008979]; Galactose-binding domain-like [SSF49785];
L03T34P014R01258	AJ896638	beta-galactosidase [Expression vector pBSII-LUCINT]	1e-30	Galactose-binding like [IPR008979]; Galactose-binding domain-like [SSF49785];
L03T34P014R01259	AJ896639	beta-galactosidase [Expression vector pBSII-LUCINT]	2e-30	Galactose-binding like [IPR008979]; Galactose-binding domain-like [SSF49785]; TonB box, N-terminal [IPR010916]; TONB_DEPENDENT_REC_1 [PS00430];
L03T34P014R01266	AJ896645	beta-galactosidase [Expression vector pBSII-LUCINT]	2e-30	Galactose-binding like [IPR008979]; Galactose-binding domain-like [SSF49785];
L03T34P014R01268	AJ896647	hypothetical protein MG06177.4 [Magnaporthe grisea 70-15] ref|XP_369287.1| hypothetical protein MG06177.4 [Magnaporthe grisea 70-15]	7e-17	Acyl-coA-binding protein, ACBP [IPR000582]; ACBP_CAEEL_O01805	[PD351532]; ACOABINDINGP [PR00689]; ACBP [PF00887]; Acyl-CoA binding protein [SSF47027]; Acyl-CoA binding protein [SSF47027]; Acyl-CoA binding protein [SSF47027]; Acyl-CoA binding protein [SSF47027];
L03T34P014R01270	AJ896649	hypothetical protein FG02077.1 [Gibberella zeae PH-1] ref|XP_382253.1| hypothetical protein FG02077.1 [Gibberella zeae PH-1]	4e-16	CFEM [IPR008427]; CFEM [PF05730]; no description [SM00747]; no description [SM00747]; no description [SM00747]; no description [SM00747];
L03T34P014R01276	AJ896654	hypothetical protein FG00802.1 [Gibberella zeae PH-1] ref|XP_380978.1| hypothetical protein FG00802.1 [Gibberella zeae PH-1]	3e-12	Ribosomal protein L14b/L23e [IPR000218]; RL23_YEAST_P04451	[PD001093]; Ribosomal_L14 [PF00238]; Ribosomal protein L14 [SSF50193];
L03T34P014R01281	AJ896659	hypothetical protein FG04327.1 [Gibberella zeae PH-1] ref|XP_384503.1| hypothetical protein FG04327.1 [Gibberella zeae PH-1]	4e-90	Ras GTPase [IPR001806]; RASTRNSFRMNG [PR00449]; Ras [PF00071]; GTP-binding nuclear protein Ran [IPR002041]; no description [SM00176]; Ras small GTPase, Ras type [IPR003577]; no description [SM00173]; Ras small GTPase, Rho type [IPR003578]; no description [SM00174]; Ras small GTPase, Rab type [IPR003579]; no description [SM00175]; Small GTP-binding protein domain [IPR005225]; small_GTP: small GTP-…
L03T34P014R01283	AJ896661	hypothetical protein [Neurospora crassa] gb|EAA28783.1| hypothetical protein [Neurospora crassa]	4e-97	Concanavalin A-like lectin/glucanase [IPR008985]; Concanavalin A-like lectins/glucanases [SSF49899]; Concanavalin A-like lectin/glucanase, subgroup [IPR013320];
L03T34P014R01287	AJ896665	beta-galactosidase [Expression vector pBSII-LUCINT]	2e-30	Galactose-binding like [IPR008979]; Galactose-binding domain-like [SSF49785];
L03T34P014R01290	AJ896668			Thioredoxin-related [IPR006662]; THIOREDOXIN [PS00194];
L03T34P014R01291	AJ896669	hypothetical protein FG06852.1 [Gibberella zeae PH-1] ref|XP_387028.1| hypothetical protein FG06852.1 [Gibberella zeae PH-1]	4e-43	6-phosphogluconate dehydrogenase, C-terminal-like [IPR008927]; 6-phosphogluconate dehydrogenase C-terminal domain-like [SSF48179];
L03T34P014R01292	AJ896670
L03T34P014R01293	AJ896671	putative protein [Neurospora crassa] ref|XP_327027.1| hypothetical protein [Neurospora crassa] gb|EAA34277.1| hypothetical protein [Neurospora crassa]	5e-42	Galactose-binding like [IPR008979]; Galactose-binding domain-like [SSF49785]; Cytochrome oxidase c, subunit VIb [IPR003213]; Q873A4_NEUCR_Q873A4	[PD015172]; COX6B [PF02297]; Cytochrome c oxidase subunit h [SSF47694]; Cytochrome c oxidase subunit h [SSF47694]; Cytochrome c oxidase subunit h [SSF47694]; Cytochrome c oxidase subunit h [SSF47694];
L03T34P014R01295	AJ896673	lacZ' [Cloning vector pGreen]	2e-21	Galactose-binding like [IPR008979]; Galactose-binding domain-like [SSF49785]; Amidohydrolase 1 [IPR006680]; Amidohydro_1 [PF01979]; Metallo-dependent hydrolase, composite [IPR011059]; Composite domain of metallo-dependent hydrolases [SSF51338];
L03T34P014R01299	AJ896677	hypothetical protein FG05633.1 [Gibberella zeae PH-1] ref|XP_385809.1| hypothetical protein FG05633.1 [Gibberella zeae PH-1]	1e-42	Glutelin [IPR000480]; GLUTELIN [PR00211];
L03T34P014R01302	AJ896679	hypothetical protein FG10150.1 [Gibberella zeae PH-1] ref|XP_390326.1| hypothetical protein FG10150.1 [Gibberella zeae PH-1]	7e-11
L03T34P014R01303	AJ896680	hypothetical protein AN2932.2 [Aspergillus nidulans FGSC A4] ref|XP_660536.1| hypothetical protein AN2932_2 [Aspergillus nidulans FGSC A4] ref|XP_407069.1| hypothetical protein AN2932.2 [Aspergillus nidulans FGSC A4]	1e-17	P-loop containing nucleoside triphosphate hydrolases [SSF52540]; P-loop containing nucleoside triphosphate hydrolases [SSF52540]; P-loop containing nucleoside triphosphate hydrolases [SSF52540]; P-loop containing nucleoside triphosphate hydrolases [SSF52540];
L03T34P014R01305	AJ896682	hypothetical protein AN1396.2 [Aspergillus nidulans FGSC A4] ref|XP_659000.1| hypothetical protein AN1396_2 [Aspergillus nidulans FGSC A4] ref|XP_405533.1| hypothetical protein AN1396.2 [Aspergillus nidulans FGSC A4]	5e-21
L03T34P014R01308	AJ896685	conserved hypothetical protein [Gibberella zeae PH-1] ref|XP_387649.1| conserved hypothetical protein [Gibberella zeae PH-1]	3e-40	Ras GTPase [IPR001806]; RASTRNSFRMNG [PR00449]; Ras [PF00071]; Ras small GTPase, Ras type [IPR003577]; no description [SM00173]; Ras small GTPase, Rab type [IPR003579]; no description [SM00175]; P-loop containing nucleoside triphosphate hydrolases [SSF52540]; P-loop containing nucleoside triphosphate hydrolases [SSF52540]; P-loop containing nucleoside triphosphate hydrolases [SSF52540]; P-loop co…
L03T34P014R01309	AJ896686	hypothetical protein [Neurospora crassa] gb|EAA27599.1| hypothetical protein [Neurospora crassa]	3e-97	Band 7 protein [IPR001107]; Band_7 [PF01145]; no description [SM00244]; Stomatin [IPR001972]; STOMATIN [PR00721]; Clavaminate synthase-like [SSF51197];
L03T34P014R01310	AJ896687	hypothetical protein FG01250.1 [Gibberella zeae PH-1] ref|XP_381426.1| hypothetical protein FG01250.1 [Gibberella zeae PH-1]	4e-15
L03T34P014R01316	AJ896692	beta-galactosidase [Cloning vector pUG7]	2e-23	Nucleic acid-binding, OB-fold [IPR008994]; Nucleic acid-binding proteins [SSF50249]; Galactose-binding like [IPR008979]; Galactose-binding domain-like [SSF49785];
L03T34P014R01323	AJ896699	mitochondrial F1 ATPase subunit alpha, putative [Aspergillus fumigatus Af293] ref|XP_747334.1| mitochondrial F1 ATPase subunit alpha [Aspergillus fumigatus Af293]	e-114	H+-transporting two-sector ATPase, alpha/beta subunit, central region [IPR000194]; ATP-synt_ab [PF00006]; ATPASE_ALPHA_BETA [PS00152]; P-loop containing nucleoside triphosphate hydrolases [SSF52540];
L03T34P014R01324	AJ896700	hypothetical protein FG04758.1 [Gibberella zeae PH-1] ref|XP_384934.1| hypothetical protein FG04758.1 [Gibberella zeae PH-1]	9e-18	Peptidase A1, pepsin [IPR001461]; Asp [PF00026]; Peptidase aspartic, catalytic [IPR009007]; Acid proteases [SSF50630];
L03T34P014R01325	AJ896701	RL2A_ERYGR 60S ribosomal protein L27a (L29) [Gibberella zeae PH-1] ref|XP_388032.1| RL2A_ERYGR 60S ribosomal protein L27a (L29) [Gibberella zeae PH-1]	8e-19	Ribosomal protein L15 [IPR001196]; L15 [PF00256]; Ribosomal proteins L15p and L18e [SSF52080]; Ribosomal proteins L15p and L18e [SSF52080]; Ribosomal proteins L15p and L18e [SSF52080]; Ribosomal proteins L15p and L18e [SSF52080];
L03T34P014R01329	AJ896705	PSA2_NEUCR Probable proteasome subunit alpha type 2 [Gibberella zeae PH-1] ref|XP_384586.1| PSA2_NEUCR Probable proteasome subunit alpha type 2 [Gibberella zeae PH-1]	2e-81	20S proteasome, A and B subunits [IPR001353]; Proteasome [PF00227]; PROTEASOME_PROTEASE [PS50247]; N-terminal nucleophile aminohydrolases (Ntn hydrolases) [SSF56235]; EGF-like region [IPR013032]; EGF_1 [PS00022]; N-terminal nucleophile aminohydrolases (Ntn hydrolases) [SSF56235]; N-terminal nucleophile aminohydrolases (Ntn hydrolases) [SSF56235]; N-terminal nucleophile aminohydrolases (Ntn hydrol…
L03T34P014R01330	AJ896706	EF1A_TRIRE ELONGATION FACTOR 1-ALPHA (EF-1-ALPHA) [Gibberella zeae PH-1] ref|XP_388987.1| EF1A_TRIRE ELONGATION FACTOR 1-ALPHA (EF-1-ALPHA) [Gibberella zeae PH-1]	8e-57	Elongation factor Tu, C-terminal [IPR004160]; GTP_EFTU_D3 [PF03143]; EF-Tu/eEF-1alpha/eIF2-gamma, C-terminal [IPR009001]; EF-Tu/eEF-1alpha/eIF2-gamma C-terminal domain [SSF50465];
L03T34P014R01331	AJ896707
L03T34P014R01332	AJ896708
L03T34P014R01333	AJ896709
L03T34P014R01334	AJ896710
L03T34P014R01335	AJ896711	non-functional lacZ alpha peptide	4e-12	Galactose-binding like [IPR008979]; Galactose-binding domain-like [SSF49785];
L03T34P014R01341	AJ896716	unnamed protein product [Candida glabrata CBS138] ref|XP_445631.1| unnamed protein product [Candida glabrata]	2e-29	Ubiquitin [IPR000626]; UBIQUITIN [PR00348]; ubiquitin [PF00240]; no description [SM00213]; UBIQUITIN_2 [PS50053]; UBIQUITIN_1 [PS00299]; Ubiquitin-like [SSF54236]; Ubiquitin-like [SSF54236]; Ubiquitin-like [SSF54236]; Ubiquitin-like [SSF54236];
L03T34P014R01343	AJ896717	hypothetical protein FG01379.1 [Gibberella zeae PH-1] ref|XP_381555.1| hypothetical protein FG01379.1 [Gibberella zeae PH-1]	5e-37
L03T34P016R01446	AJ896723
L03T34P016R01447	AJ896724	hypothetical protein FG10089.1 [Gibberella zeae PH-1] ref|XP_390265.1| hypothetical protein FG10089.1 [Gibberella zeae PH-1]	3e-07
L03T34P016R01448	AJ896725	hypothetical protein FG10887.1 [Gibberella zeae PH-1] ref|XP_391063.1| hypothetical protein FG10887.1 [Gibberella zeae PH-1]	4e-50	HesB/YadR/YfhF [IPR000361]; Q9P390_NEUCR_Q9P390	[PD002183]; Fe-S_biosyn [PF01521]; TIGR00049: Iron-sulfur cluster assembly acc [TIGR00049]; HESB [PS01152]; Hypothetical protein Aq 1857 [SSF89360]; Hypothetical protein Aq 1857 [SSF89360]; Hypothetical protein Aq 1857 [SSF89360]; Hypothetical protein Aq 1857 [SSF89360];
L03T34P016R01449	AJ896726	hypothetical protein FG00592.1 [Gibberella zeae PH-1] ref|XP_380768.1| hypothetical protein FG00592.1 [Gibberella zeae PH-1]	3e-18
L03T34P016R01459	AJ896735	hypothetical protein MG10957.4 [Magnaporthe grisea 70-15] ref|XP_361880.1| hypothetical protein MG10957.4 [Magnaporthe grisea 70-15]	8e-44	TGS-like [IPR012676]; TGS-like [SSF81271]; Protein of unknown function DUF933 [IPR013029]; DUF933 [PF06071];
L03T34P016R01469	AJ896745			Histone H5 [IPR005819]; HISTONEH5 [PR00624];
L03T34P016R01472	AJ896748	hypothetical protein FG08366.1 [Gibberella zeae PH-1] ref|XP_388542.1| hypothetical protein FG08366.1 [Gibberella zeae PH-1]	3e-09
L03T34P016R01474	AJ896750	hypothetical protein FG10054.1 [Gibberella zeae PH-1] ref|XP_390230.1| hypothetical protein FG10054.1 [Gibberella zeae PH-1]	2e-82	WD-40 repeat [IPR001680]; Q8YZI2_ANASP_Q8YZI2	[PD000018]; GPROTEINBRPT [PR00320]; WD40 [PF00400]; no description [SM00320]; WD_REPEATS_2 [PS50082]; WD_REPEATS_REGION [PS50294]; WD_REPEATS_1 [PS00678]; Quinonprotein alcohol dehydrogenase-like [IPR011047]; Quinoprotein alcohol dehydrogenase-like [SSF50998];
L03T34P016R01478	AJ896754	hypothetical protein [Neurospora crassa] gb|EAA28296.1| hypothetical protein [Neurospora crassa]	3e-41	Glucose/ribitol dehydrogenase [IPR002347]; GDHRDH [PR00081]; NAD(P)-binding Rossmann-fold domains [SSF51735]; NAD(P)-binding Rossmann-fold domains [SSF51735]; NAD(P)-binding Rossmann-fold domains [SSF51735]; NAD(P)-binding Rossmann-fold domains [SSF51735];
L03T34P016R01479	AJ896755
L03T34P016R01480	AJ896756	hypothetical protein MG10676.4 [Magnaporthe grisea 70-15] ref|XP_367046.1| hypothetical protein MG10676.4 [Magnaporthe grisea 70-15]	2e-14	ARF/SAR superfamily [IPR006689]; Arf [PF00025]; Aldehyde dehydrogenase [IPR002086]; ALDEHYDE_DEHYDR_CYS [PS00070];
L03T34P016R01482	AJ896758	lacZ' [Cloning vector pGreen]	4e-28	Galactose-binding like [IPR008979]; Galactose-binding domain-like [SSF49785];
L03T34P016R01484	AJ896760	beta-galactosidase [Cloning vector pUG7]	3e-12
L03T34P016R01486	AJ896762	hypothetical protein FG09544.1 [Gibberella zeae PH-1] ref|XP_389720.1| hypothetical protein FG09544.1 [Gibberella zeae PH-1]	1e-49	WD-40 repeat [IPR001680]; GPROTEINBRPT [PR00320]; WD40 [PF00400]; no description [SM00320]; WD_REPEATS_2 [PS50082]; WD_REPEATS_REGION [PS50294]; Diisopropylfluorophosphatase (phosphotriesterase, DFP) [SSF63829];
L03T34P016R01487	AJ896763	hypothetical protein FG01163.1 [Gibberella zeae PH-1] ref|XP_381339.1| hypothetical protein FG01163.1 [Gibberella zeae PH-1]	4e-26
L03T34P016R01488	AJ896764	hypothetical protein FG01883.1 [Gibberella zeae PH-1] ref|XP_382059.1| hypothetical protein FG01883.1 [Gibberella zeae PH-1]	7e-77	Cation efflux protein [IPR002524]; Cation_efflux [PF01545];
L03T34P016R01489	AJ896765	lacZ' [Cloning vector pGreen]	1e-09
L03T34P016R01499	AJ896774
L03T34P016R01504	AJ896779	Putative D-arabinono-1,4-lactone oxidase (ALO) (L-galactono-gamma-lactone oxidase) ref|XP_330624.1| hypothetical protein [Neurospora crassa] gb|EAA36052.1| hypothetical protein [Neurospora crassa]	3e-85	D-arabinono-1,4-lactone oxidase [IPR007173]; ALO [PF04030]; FAD-linked oxidases, C-terminal domain [SSF55103]; FAD-linked oxidases, C-terminal domain [SSF55103]; FAD-linked oxidases, C-terminal domain [SSF55103]; FAD-linked oxidases, C-terminal domain [SSF55103];
L03T34P016R01505	AJ896780
L03T34P016R01506	AJ896781	lacZ' [Cloning vector pGreen]	3e-35	Galactose-binding like [IPR008979]; Galactose-binding domain-like [SSF49785];
L03T34P016R01507	AJ896782	hypothetical protein FG08600.1 [Gibberella zeae PH-1] ref|XP_388776.1| hypothetical protein FG08600.1 [Gibberella zeae PH-1]	2e-13
L03T34P016R01510	AJ896785
L03T34P016R01515	AJ896790	beta-galactosidase [Expression vector pBSII-LUCINT]	3e-30	Galactose-binding like [IPR008979]; Galactose-binding domain-like [SSF49785];
L03T34P016R01516	AJ896791	hypothetical protein FG06751.1 [Gibberella zeae PH-1] ref|XP_386927.1| hypothetical protein FG06751.1 [Gibberella zeae PH-1]	5e-11	PLP-dependent transferases [SSF53383]; PLP-dependent transferases [SSF53383]; PLP-dependent transferases [SSF53383]; PLP-dependent transferases [SSF53383];
L03T34P016R01522	AJ896797
L03T34P016R01527	AJ896801	putative L-aminoacid oxidase [Hypocrea lixii]	2e-25	Amine oxidase [IPR002937]; Amino_oxidase [PF01593]; Galactose-binding like [IPR008979]; Galactose-binding domain-like [SSF49785];
L03T34P016R01534	AJ896806	cellulose signalling related protein OOC1 [Hypocrea jecorina]	3e-35
L03T34P022R02023	AJ896815	hypothetical protein FG02522.1 [Gibberella zeae PH-1] ref|XP_382698.1| hypothetical protein FG02522.1 [Gibberella zeae PH-1]	9e-69	SUR2-type hydroxylase/desaturase, catalytic region [IPR006087]; SUR2_DOMAIN [PS50242]; Sterol desaturase [IPR006088]; Sterol_desat [PF01598];
L03T34P022R02024	AJ896816	beta-galactosidase [Cloning vector pUG7]	6e-29	Galactose-binding like [IPR008979]; Galactose-binding domain-like [SSF49785];
L03T34P022R02027	AJ896818	beta-galactosidase [Cloning vector pUG7]	2e-32	Galactose-binding like [IPR008979]; Galactose-binding domain-like [SSF49785];
L03T34P022R02030	AJ896821
L03T34P022R02039	AJ896829
L03T34P022R02040	AJ896830	probable glutamate--tRNA ligase [Neurospora crassa] ref|XP_331286.1| hypothetical protein [Neurospora crassa] gb|EAA29596.1| hypothetical protein [Neurospora crassa]	2e-21
L03T34P022R02041	AJ896831	hypothetical protein FG04043.1 [Gibberella zeae PH-1] ref|XP_384219.1| hypothetical protein FG04043.1 [Gibberella zeae PH-1]	3e-16
L03T34P022R02042	AJ896832	hypothetical protein FG08955.1 [Gibberella zeae PH-1] ref|XP_389131.1| hypothetical protein FG08955.1 [Gibberella zeae PH-1]	8e-24	WD-40 repeat [IPR001680]; Q91WQ5_MOUSE_Q91WQ5	[PD000018]; GPROTEINBRPT [PR00320]; WD40 [PF00400]; no description [SM00320]; WD_REPEATS_2 [PS50082]; WD_REPEATS_REGION [PS50294]; WD40-like [IPR011046]; WD40-repeat [SSF50978];
L03T34P022R02046	AJ896836
L03T34P022R02048	AJ896838	hypothetical protein FG04096.1 [Gibberella zeae PH-1] ref|XP_384272.1| hypothetical protein FG04096.1 [Gibberella zeae PH-1]	2e-23
L03T34P022R02053	AJ896842	hypothetical protein FG09879.1 [Gibberella zeae PH-1] ref|XP_390055.1| hypothetical protein FG09879.1 [Gibberella zeae PH-1]	2e-13
L03T34P022R02054	AJ896843
L03T34P022R02055	AJ896844	hypothetical protein FG06277.1 [Gibberella zeae PH-1] ref|XP_386453.1| hypothetical protein FG06277.1 [Gibberella zeae PH-1]	9e-12	Tetratricopeptide-like helical [IPR011990];
L03T34P022R02056	AJ896845
L03T34P022R02065	AJ896854	hypothetical protein FG05186.1 [Gibberella zeae PH-1] ref|XP_385362.1| hypothetical protein FG05186.1 [Gibberella zeae PH-1]	2e-12	Glucocorticoid receptor-like (DNA-binding domain) [SSF57716]; Glucocorticoid receptor-like (DNA-binding domain) [SSF57716]; Glucocorticoid receptor-like (DNA-binding domain) [SSF57716]; Glucocorticoid receptor-like (DNA-binding domain) [SSF57716];
L03T34P022R02066	AJ896855	hypothetical protein FG00666.1 [Gibberella zeae PH-1] ref|XP_380842.1| hypothetical protein FG00666.1 [Gibberella zeae PH-1]	7e-73	Src homology-3 [IPR001452]; PEXD_YEAST_P80667	[PD000066]; SH3DOMAIN [PR00452]; no description [SM00326]; SH3 [PS50002]; SH3-domain [SSF50044]; Peroxin 13, N-terminal [IPR007223]; Peroxin-13_N [PF04088]; Variant SH3 [IPR011511]; SH3_2 [PF07653];
L03T34P022R02069	AJ896858	lacZ' [Cloning vector pGreen]	2e-34	Galactose-binding like [IPR008979]; Galactose-binding domain-like [SSF49785];
L03T34P022R02070	AJ896859
L03T34P022R02075	AJ896864	hypothetical protein MG09396.4 [Magnaporthe grisea 70-15] ref|XP_364530.1| hypothetical protein MG09396.4 [Magnaporthe grisea 70-15]	2e-66
L03T34P022R02078	AJ896867	conserved hypothetical protein [Gibberella zeae PH-1] ref|XP_382100.1| conserved hypothetical protein [Gibberella zeae PH-1]	1e-61	Acyltransferase ChoActase/COT/CPT [IPR000542]; Carn_acyltransf [PF00755]; CoA-dependent acyltransferases [SSF52777]; CoA-dependent acyltransferases [SSF52777]; CoA-dependent acyltransferases [SSF52777]; CoA-dependent acyltransferases [SSF52777];
L03T34P022R02080	AJ896869	hypothetical protein FG08743.1 [Gibberella zeae PH-1] ref|XP_388919.1| hypothetical protein FG08743.1 [Gibberella zeae PH-1]	1e-16
L03T34P022R02084	AJ896872	hypothetical protein [Neurospora crassa] gb|EAA35319.1| hypothetical protein [Neurospora crassa]	3e-48	Amino acid/polyamine transporter I [IPR002293]; AMINO_ACID_PERMEASE_2 [PS50285]; Amino acid permease [IPR004840]; AMINO_ACID_PERMEASE_1 [PS00218]; Amino acid permease-associated region [IPR004841]; AA_permease [PF00324];
L03T34P022R02085	AJ896873	putative iron transferase [Claviceps purpurea]	1e-32	Iron permease FTR1 [IPR004923]; FTR1 [PF03239];
L03T34P022R02087	AJ896875	hypothetical protein MG10926.4 [Magnaporthe grisea 70-15] ref|XP_361243.1| hypothetical protein MG10926.4 [Magnaporthe grisea 70-15]	2e-17
L03T34P022R02089	AJ896877	hypothetical protein FG07212.1 [Gibberella zeae PH-1] ref|XP_387388.1| hypothetical protein FG07212.1 [Gibberella zeae PH-1]	2e-14
L03T34P022R02091	AJ896879	beta-galactosidase [Expression vector pBSII-LUCINT]	4e-28	Galactose-binding like [IPR008979]; Galactose-binding domain-like [SSF49785];
L03T34P022R02092	AJ896880	CT1B_FUSSO CUTINASE TRANSCRIPTION FACTOR 1 BETA [Gibberella zeae PH-1] ref|XP_387368.1| CT1B_FUSSO CUTINASE TRANSCRIPTION FACTOR 1 BETA [Gibberella zeae PH-1]	1e-92
L03T34P022R02094	AJ896882	hydrophobin [Hypocrea jecorina] sp|P79073|HYP2_TRIRE Hydrophobin II precursor (HFBII)	6e-16	Hydrophobin 2 [IPR010636]; Hydrophobin_2 [PF06766];
L03T34P022R02096	AJ896884	hypothetical protein [Neurospora crassa] gb|EAA30758.1| hypothetical protein [Neurospora crassa]	1e-53
L03T34P022R02098	AJ896885	unnamed protein product [Candida glabrata CBS138] ref|XP_445058.1| unnamed protein product [Candida glabrata]	2e-91	Actin-binding, actinin-type [IPR001589]; ACTININ_1 [PS00019]; Calponin-like actin-binding [IPR001715]; CH [PF00307]; no description [SM00033]; CH [PS50021]; Calponin-homology domain, CH-domain [SSF47576]; Calponin-homology domain, CH-domain [SSF47576]; Calponin-homology domain, CH-domain [SSF47576]; Calponin-homology domain, CH-domain [SSF47576];
L03T34P022R02099	AJ896886	hypothetical protein FG06947.1 [Gibberella zeae PH-1] ref|XP_387123.1| hypothetical protein FG06947.1 [Gibberella zeae PH-1]	4e-99	Oxidoreductase FAD/NAD(P)-binding [IPR001433]; NAD_binding_1 [PF00175]; NADH:cytochrome b5 reductase (CBR) [IPR001834]; CYTB5RDTASE [PR00406]; Oxidoreductase FAD-binding region [IPR008333]; FAD_binding_6 [PF00970]; Ferredoxin reductase-like, C-terminal NADP-linked domain [SSF52343]; Riboflavin synthase domain-like [SSF63380];
L03T34P022R02100	AJ896887	hypothetical protein FG06893.1 [Gibberella zeae PH-1] ref|XP_387069.1| hypothetical protein FG06893.1 [Gibberella zeae PH-1]	2e-34	Galactose-binding like [IPR008979]; Galactose-binding domain-like [SSF49785]; Ribosomal protein S13 [IPR001892]; RS18_YEAST_P35271	[PD001363]; Ribosomal_S13 [PF00416]; RIBOSOMAL_S13_2 [PS50159]; RIBOSOMAL_S13_1 [PS00646]; Ribosomal protein S13-like, H2TH [IPR010979]; S13-like H2TH domain [SSF46946];
L03T34P022R02101	AJ896888			Histone H5 [IPR005819]; HISTONEH5 [PR00624];
L03T34P022R02106	AJ896892	hypothetical protein FG06893.1 [Gibberella zeae PH-1] ref|XP_387069.1| hypothetical protein FG06893.1 [Gibberella zeae PH-1]	8e-25	Ribosomal protein S13 [IPR001892]; RS18_YEAST_P35271	[PD001363]; Ribosomal_S13 [PF00416]; RIBOSOMAL_S13_2 [PS50159]; RIBOSOMAL_S13_1 [PS00646]; Ribosomal protein S13-like, H2TH [IPR010979]; S13-like H2TH domain [SSF46946];
L03T34P022R02108	AJ896894
L03T34P022R02111	AJ896897	histone H3 [Hypocrea jecorina] emb|CAD21510.1| histone H3 [Neurospora crassa] dbj|BAD90806.1| histone 3 [Conocephalum conicum] dbj|BAD90803.1| histone 3 [Conocephalum conicum] dbj|BAD90799.1| histone 3 [Conocephalum conicum] dbj|BAD90797.1| histone 3 [Mar	2e-40	Histone H3 [IPR000164]; HISTONEH3 [PR00622]; no description [SM00428]; HISTONE_H3_2 [PS00959]; Histone-fold/TFIID-TAF/NF-Y [IPR007124]; HIST_TAF [PS50028]; Histone core [IPR007125]; Histone [PF00125]; Histone-fold [IPR009072]; Histone-fold [SSF47113];
L03T34P022R02112	AJ896898	beta-galactosidase [Expression vector pBSII-LUCINT]	2e-30	Galactose-binding like [IPR008979]; Galactose-binding domain-like [SSF49785];
L03T34P023R02119	AJ896904	hypothetical protein FG09319.1 [Gibberella zeae PH-1] ref|XP_389495.1| hypothetical protein FG09319.1 [Gibberella zeae PH-1]	1e-70	Protein of unknown function DUF59 [IPR002744]; DUF59 [PF01883];
L03T34P023R02122	AJ896907	beta-galactosidase [Expression vector pBSII-LUCINT]	1e-30	Galactose-binding like [IPR008979]; Galactose-binding domain-like [SSF49785];
L03T34P023R02123	AJ896908	hypothetical protein FG08532.1 [Gibberella zeae PH-1] ref|XP_388708.1| hypothetical protein FG08532.1 [Gibberella zeae PH-1]	5e-23
L03T34P023R02124	AJ896909	hypothetical protein FG04024.1 [Gibberella zeae PH-1] ref|XP_384200.1| hypothetical protein FG04024.1 [Gibberella zeae PH-1]	3e-26	D-isomer specific 2-hydroxyacid dehydrogenase, catalytic region [IPR006139]; 2-Hacid_dh [PF00389]; Formate/glycerate dehydrogenase catalytic domain-like [SSF52283];
L03T34P023R02126	AJ896911	hypothetical protein MG06174.4 [Magnaporthe grisea 70-15] ref|XP_369290.1| hypothetical protein MG06174.4 [Magnaporthe grisea 70-15]	2e-49
L03T34P023R02132	AJ896916	lacZ' [Cloning vector pGreen]	2e-12	Galactose-binding like [IPR008979]; Galactose-binding domain-like [SSF49785];
L03T34P023R02136	AJ896919
L03T34P023R02138	AJ896921	hypothetical protein [Neurospora crassa] gb|EAA36323.1| hypothetical protein [Neurospora crassa]	2e-13	Band 4.1 [IPR000299]; FERM_1 [PS00660];
L03T34P023R02149	AJ896930
L03T34P023R02155	AJ896934	hypothetical protein FG05079.1 [Gibberella zeae PH-1] ref|XP_385255.1| hypothetical protein FG05079.1 [Gibberella zeae PH-1]	1e-60	Histidine acid phosphatase [IPR000560]; Acid_phosphat_A [PF00328];
L03T34P023R02166	AJ896942	hypothetical protein [Neurospora crassa] gb|EAA29074.1| hypothetical protein [Neurospora crassa]	1e-58	Formyl transferase, N-terminal [IPR002376]; Formyltransferase [SSF53328]; Amino acid-binding ACT [IPR002912]; ACT [PF01842]; Formyltetrahydrofolate deformylase [IPR004810]; FFH4HYDRLASE [PR01575]; Regulatory domain in the aminoacid metabolism [SSF55021]; Regulatory domain in the aminoacid metabolism [SSF55021]; Regulatory domain in the aminoacid metabolism [SSF55021]; Regulatory domain in the ami…
L03T34P023R02183	AJ896950	hypothetical protein AN2310.2 [Aspergillus nidulans FGSC A4] ref|XP_659914.1| hypothetical protein AN2310_2 [Aspergillus nidulans FGSC A4] ref|XP_406447.1| hypothetical protein AN2310.2 [Aspergillus nidulans FGSC A4]	2e-87	Pentatricopeptide repeat [IPR002885]; PPR [PF01535]; PPR: pentatricopeptide repeat domain [TIGR00756]; Protein prenyltransferase [IPR008940]; Protein prenylyltransferase [SSF48439];
L03T34P023R02184	AJ896951	hypothetical protein FG08420.1 [Gibberella zeae PH-1] ref|XP_388596.1| hypothetical protein FG08420.1 [Gibberella zeae PH-1]	2e-32
L03T34P023R02185	AJ896952	hypothetical protein FG10270.1 [Gibberella zeae PH-1] ref|XP_390446.1| hypothetical protein FG10270.1 [Gibberella zeae PH-1]	2e-34	Cytochrome c and b562 [IPR010980];
L03T34P023R02189	AJ896955	probable enolase [Neurospora crassa] ref|XP_329060.1| hypothetical protein [Neurospora crassa] gb|EAA36265.1| hypothetical protein [Neurospora crassa]	3e-67	Enolase [IPR000941]; ENO1_YEAST_P00924	[PD000902]; ENOLASE [PR00148]; Enolase_C [PF00113]; Enolase_N [PF03952]; Enolase C-terminal domain-like [SSF51604]; Enolase N-terminal domain-like [SSF54826]; Enolase C-terminal domain-like [SSF51604]; Enolase N-terminal domain-like [SSF54826]; Enolase C-terminal domain-like [SSF51604]; Enolase N-terminal domain-like [SSF54826]; Enolase C-terminal domain-like [SSF51604]; Enolase N-terminal domain…
L03T34P023R02192	AJ896958	high affinity methionine permease [Aspergillus fumigatus Af293] ref|XP_754122.1| high affinity methionine permease [Aspergillus fumigatus Af293]	2e-29	Amino acid/polyamine transporter I [IPR002293]; AMINO_ACID_PERMEASE_2 [PS50285];
L03T34P023R02195	AJ896961
L03T34P023R02197	AJ896963	hypothetical protein FG05070.1 [Gibberella zeae PH-1] ref|XP_385246.1| hypothetical protein FG05070.1 [Gibberella zeae PH-1]	9e-54
L03T34P023R02198	AJ896964	histone H4-like protein [Magnaporthe grisea]	3e-13	Histone H4 [IPR001951]; H4_NEUCR_P04914	[PD001827]; HISTONEH4 [PR00623]; no description [SM00417]; Histone-fold [IPR009072]; Histone-fold [SSF47113];
L03T34P023R02204	AJ896970	conserved hypothetical protein [Gibberella zeae PH-1] ref|XP_380654.1| conserved hypothetical protein [Gibberella zeae PH-1]	2e-79	DAHP synthetase I/KDSA [IPR006218]; DAHP_synth_1 [PF00793]; Phospho-2-dehydro-3-deoxyheptonate aldolase, subtype 1 [IPR006219]; aroFGH: phospho-2-dehydro-3-deoxyheptonate a [TIGR00034]; Aldolase [SSF51569]; Aldolase [SSF51569]; Aldolase [SSF51569]; Aldolase [SSF51569];
L03T34P023R02206	AJ896972	conserved hypothetical protein [Neurospora crassa] ref|XP_326941.1| predicted protein [Neurospora crassa] gb|EAA31464.1| predicted protein [Neurospora crassa]	3e-70	Esterase/lipase/thioesterase [IPR000379]; ESTERASE [PS50187]; Protein of unknown function DUF676, hydrolase-like [IPR007751]; DUF676 [PF05057]; Lipase, active site [IPR008262]; LIPASE_SER [PS00120]; alpha/beta-Hydrolases [SSF53474]; alpha/beta-Hydrolases [SSF53474]; alpha/beta-Hydrolases [SSF53474]; alpha/beta-Hydrolases [SSF53474];
L03T34P023R02208	AJ896974
L03T34P024R02209	AJ896975	hypothetical protein FG01732.1 [Gibberella zeae PH-1] ref|XP_381908.1| hypothetical protein FG01732.1 [Gibberella zeae PH-1]	1e-45	Permease for cytosine/purines, uracil, thiamine, allantoin [IPR001248]; Transp_cyt_pur [PF02133]; TRANSP_CYT_PUR [PS50284];
L03T34P024R02218	AJ896981	hypothetical protein FG06150.1 [Gibberella zeae PH-1] ref|XP_386326.1| hypothetical protein FG06150.1 [Gibberella zeae PH-1]	2e-54	Glutathione peroxidase [IPR000889]; GLUTPROXDASE [PR01011]; GSHPx [PF00255]; GLUTATHIONE_PEROXID_1 [PS00460]; GLUTATHIONE_PEROXID_2 [PS00763]; Thioredoxin fold [IPR012335]; Thioredoxin-like fold [IPR012336]; Thioredoxin-like [SSF52833]; Glutathione peroxidase [PIRSF000303]; Glutathione peroxidase [PIRSF000303]; Glutathione peroxidase [PIRSF000303]; Glutathione peroxidase [PIRSF000303];
L03T34P024R02224	AJ896986
L03T34P024R02228	AJ896990
L03T34P024R02232	AJ896993	hypothetical protein FG01697.1 [Gibberella zeae PH-1] ref|XP_381873.1| hypothetical protein FG01697.1 [Gibberella zeae PH-1]	1e-33	Peptidase M, neutral zinc metallopeptidases, zinc-binding site [IPR006025]; ZINC_PROTEASE [PS00142];
L03T34P024R02239	AJ896997	hypothetical protein MG04156.4 [Magnaporthe grisea 70-15] ref|XP_361682.1| hypothetical protein MG04156.4 [Magnaporthe grisea 70-15]	7e-25	Aspartate/other aminotransferase [IPR000796]; TRANSAMINASE [PR00799]; Aminotransferase, class I and II [IPR004839]; Aminotran_1_2 [PF00155]; PLP-dependent transferases [SSF53383]; PLP-dependent transferases [SSF53383]; PLP-dependent transferases [SSF53383]; PLP-dependent transferases [SSF53383];
L03T34P024R02240	AJ896998	probable atp-specific succinyl-coa synthetase alpha subunit [Neurospora crassa] ref|XP_326720.1| hypothetical protein ( probable atp-specific succinyl-coa synthetase alpha subunit [imported] - Neurospora crassa ) gb|EAA32357.1| hypothetical protein ( prob	2e-86	CoA-binding [IPR003781]; CoA_binding [PF02629]; Succinyl-CoA ligase, alpha subunit [IPR005810]; SCOASYNTHASE [PR01798]; SUCCINYL_COA_LIG_1 [PS01216]; ATP-citrate lyase/succinyl-CoA ligase [IPR005811]; Ligase_CoA [PF00549]; NAD(P)-binding Rossmann-fold domains [SSF51735]; Succinyl-CoA synthetase domains [SSF52210]; NAD(P)-binding Rossmann-fold domains [SSF51735]; Succinyl-CoA synthetase domains [S…
L03T34P024R02241	AJ896999	putative protein [Neurospora crassa] ref|XP_327020.1| predicted protein [Neurospora crassa] gb|EAA34270.1| predicted protein [Neurospora crassa]	8e-52
L03T34P024R02244	AJ897002	hypothetical protein FG09204.1 [Gibberella zeae PH-1] ref|XP_389380.1| hypothetical protein FG09204.1 [Gibberella zeae PH-1]	5e-47	Peptidase C14, caspase catalytic subunit p20 [IPR011600]; Peptidase_C14 [PF00656]; Caspase-like [SSF52129]; Caspase-like [SSF52129]; Caspase-like [SSF52129]; Caspase-like [SSF52129];
L03T34P024R02246	AJ897003	hypothetical protein FG09014.1 [Gibberella zeae PH-1] ref|XP_389190.1| hypothetical protein FG09014.1 [Gibberella zeae PH-1]	2e-50	Fungal specific transcription factor [IPR007219]; Fungal_trans [PF04082];
L03T34P024R02256	AJ897011	beta-galactosidase [Cloning vector pUG7]	1e-09
L03T34P024R02257	AJ897012	hypothetical protein FG02096.1 [Gibberella zeae PH-1] ref|XP_382272.1| hypothetical protein FG02096.1 [Gibberella zeae PH-1]	4e-35	Chalcone isomerase [SSF54626]; Galactose-binding like [IPR008979]; Galactose-binding domain-like [SSF49785]; Chalcone isomerase [SSF54626]; Chalcone isomerase [SSF54626]; Chalcone isomerase [SSF54626];
L03T34P024R02260	AJ897014	hypothetical protein FG10855.1 [Gibberella zeae PH-1] ref|XP_391031.1| hypothetical protein FG10855.1 [Gibberella zeae PH-1]	1e-39	GroES-like [IPR011032]; GroES-like [SSF50129]; Alcohol dehydrogenase, zinc-binding [IPR013149]; ADH_zinc_N [PF00107]; Alcohol dehydrogenase GroES-like [IPR013154]; ADH_N [PF08240];
L03T34P024R02261	AJ897015	hypothetical protein [Gibberella fujikuroi]	3e-29
L03T34P024R02264	AJ897017	conserved hypothetical protein [Gibberella zeae PH-1] ref|XP_386175.1| conserved hypothetical protein [Gibberella zeae PH-1]	6e-69	Ribosomal protein L27e [IPR001141]; Q872T5_NEUCR_Q872T5	[PD009396]; Ribosomal_L27e [PF01777]; RIBOSOMAL_L27E [PS01107]; KOW [IPR005824]; KOW [PF00467]; S-adenosyl-L-methionine-dependent methyltransferases [SSF53335]; S-adenosyl-L-methionine-dependent methyltransferases [SSF53335]; S-adenosyl-L-methionine-dependent methyltransferases [SSF53335]; S-adenosyl-L-methionine-dependent methyltransferases [SSF53335];
L03T34P024R02274	AJ897026	hypothetical protein FG04265.1 [Gibberella zeae PH-1] ref|XP_384441.1| hypothetical protein FG04265.1 [Gibberella zeae PH-1]	8e-44
L03T34P024R02278	AJ897030
L03T34P024R02281	AJ897033	hypothetical protein FG04090.1 [Gibberella zeae PH-1] ref|XP_384266.1| hypothetical protein FG04090.1 [Gibberella zeae PH-1]	1e-63	Zinc finger, RING-type [IPR001841]; ZF_RING_2 [PS50089]; RINGv [IPR011016]; no description [SM00744]; RING/U-box [SSF57850]; RING/U-box [SSF57850]; RING/U-box [SSF57850]; RING/U-box [SSF57850];
L03T34P024R02282	AJ897034
L03T34P024R02284	AJ897036	hypothetical protein FG07925.1 [Gibberella zeae PH-1] ref|XP_388101.1| hypothetical protein FG07925.1 [Gibberella zeae PH-1]	4e-22
L03T34P024R02291	AJ897040	hypothetical protein FG02001.1 [Gibberella zeae PH-1] ref|XP_382177.1| hypothetical protein FG02001.1 [Gibberella zeae PH-1]	3e-58
L03T34P024R02292	AJ897041	hypothetical protein FG08662.1 [Gibberella zeae PH-1] ref|XP_388838.1| hypothetical protein FG08662.1 [Gibberella zeae PH-1]	1e-32
L03T34P024R02293	AJ897042	hypothetical protein FG08662.1 [Gibberella zeae PH-1] ref|XP_388838.1| hypothetical protein FG08662.1 [Gibberella zeae PH-1]	1e-29
L03T34P024R02294	AJ897043	hypothetical protein FG08300.1 [Gibberella zeae PH-1] ref|XP_388476.1| hypothetical protein FG08300.1 [Gibberella zeae PH-1]	1e-21	Galactose-binding like [IPR008979]; Galactose-binding domain-like [SSF49785];
L03T34P024R02300	AJ897049
L03T34P024Rb2232	AJ897052	hypothetical protein FG01697.1 [Gibberella zeae PH-1] ref|XP_381873.1| hypothetical protein FG01697.1 [Gibberella zeae PH-1]	1e-19	Ubiquitin-like [SSF54236]; Whey acidic protein, core region [IPR008197]; 4DISULPHCORE [PR00003]; Ubiquitin-like [SSF54236]; Ubiquitin-like [SSF54236]; Ubiquitin-like [SSF54236];
L03T34P045R04114	AJ919126	hypothetical protein FG02894.1 [Gibberella zeae PH-1] ref|XP_383070.1| hypothetical protein FG02894.1 [Gibberella zeae PH-1]	5e-78	FAD dependent oxidoreductase [IPR006076]; DAO [PF01266]; FAD/NAD(P)-binding domain [SSF51905]; FAD-linked reductases, C-terminal domain [SSF54373]; FAD/NAD(P)-binding domain [SSF51905]; FAD-linked reductases, C-terminal domain [SSF54373]; FAD/NAD(P)-binding domain [SSF51905]; FAD-linked reductases, C-terminal domain [SSF54373]; FAD/NAD(P)-binding domain [SSF51905]; FAD-linked reductases, C-termin…
L03T34P045R04116	AJ919128	hypothetical protein FG08275.1 [Gibberella zeae PH-1] ref|XP_388451.1| hypothetical protein FG08275.1 [Gibberella zeae PH-1]	7e-76	PRTase-like [SSF53271]; PRTase-like [SSF53271]; PRTase-like [SSF53271]; PRTase-like [SSF53271];
L03T34P045R04118	AJ919130	hypothetical protein FG11454.1 [Gibberella zeae PH-1] ref|XP_391630.1| hypothetical protein FG11454.1 [Gibberella zeae PH-1]	6e-59	Alcohol dehydrogenase, zinc-binding [IPR013149]; ADH_zinc_N [PF00107]; NAD(P)-binding Rossmann-fold domains [SSF51735]; NAD(P)-binding Rossmann-fold domains [SSF51735]; NAD(P)-binding Rossmann-fold domains [SSF51735]; NAD(P)-binding Rossmann-fold domains [SSF51735];
L03T34P045R04121	AJ919132			Peptidase aspartic, catalytic [IPR009007]; Acid proteases [SSF50630];
L03T34P045R04125	AJ919136
L03T34P045R04131	AJ919139	beta-galactosidase [Expression vector pBSII-LUCINT]	1e-30	Galactose-binding like [IPR008979]; Galactose-binding domain-like [SSF49785];
L03T34P045R04136	AJ919142	hypothetical protein [Gibberella fujikuroi]	5e-37
L03T34P045R04137	AJ919143	hypothetical protein FG09955.1 [Gibberella zeae PH-1] ref|XP_390131.1| hypothetical protein FG09955.1 [Gibberella zeae PH-1]	1e-14
L03T34P045R04138	AJ919144	hypothetical protein FG06384.1 [Gibberella zeae PH-1] ref|XP_386560.1| hypothetical protein FG06384.1 [Gibberella zeae PH-1]	1e-66	Sec23/Sec24 helical region [IPR006900]; Sec23_helical [PF04815]; Gelsolin region [IPR007123]; Gelsolin [PF00626]; Helical domain of Sec23/24 [SSF81811]; C-terminal, gelsolin-like domain of Sec23/24 [SSF82754];
L03T34P045R04139	AJ919145	predicted protein [Neurospora crassa] gb|EAA33578.1| predicted protein [Neurospora crassa]	1e-19	Zinc finger, DHHC-type [IPR001594]; ZF_DHHC [PS50216];
L03T34P045R04143	AJ919147	LacZalpha [Shuttle vector pNG168]	6e-06
L03T34P045R04144	AJ919148	hypothetical protein FG06755.1 [Gibberella zeae PH-1] ref|XP_386931.1| hypothetical protein FG06755.1 [Gibberella zeae PH-1]	6e-53	HMG-I and HMG-Y, DNA-binding [IPR000637]; ATHOOK [PR00929];
L03T34P045R04145	AJ919149	hypothetical protein MG09072.4 [Magnaporthe grisea 70-15] ref|XP_364227.1| hypothetical protein MG09072.4 [Magnaporthe grisea 70-15]	4e-95	Glucose-methanol-choline oxidoreductase [IPR000172]; GMC_oxred_N [PF00732]; GMC oxidoreductase [IPR007867]; GMC_oxred_C [PF05199]; FAD-linked reductases, C-terminal domain [SSF54373];
L03T34P045R04147	AJ919150	hypothetical protein MG04043.4 [Magnaporthe grisea 70-15] ref|XP_361569.1| hypothetical protein MG04043.4 [Magnaporthe grisea 70-15]	1e-86	Amino acid/polyamine transporter I [IPR002293]; AMINO_ACID_PERMEASE_2 [PS50285]; Amino acid permease-associated region [IPR004841]; AA_permease [PF00324];
L03T34P045R04148	AJ919151	beta-galactosidase [Expression vector pBSII-LUCINT]	2e-30	Amidohydrolase 2 [IPR006992]; Amidohydro_2 [PF04909]; Metallo-dependent hydrolases [SSF51556]; Galactose-binding like [IPR008979]; Galactose-binding domain-like [SSF49785];
L03T34P045R04150	AJ919153	beta-galactosidase [Expression vector pBSII-LUCINT]	2e-30	Galactose-binding like [IPR008979]; Galactose-binding domain-like [SSF49785];
L03T34P045R04151	AJ919154	beta-galactosidase [Expression vector pBSII-LUCINT]	1e-30	Galactose-binding like [IPR008979]; Galactose-binding domain-like [SSF49785]; Ketose-bisphosphate aldolase, class-II [IPR000771]; Q9C2U0_KLULA_Q9C2U0	[PD002376]; F_bP_aldolase [PF01116]; Aldolase [SSF51569]; Aldolase [SSF51569]; Aldolase [SSF51569]; Aldolase [SSF51569];
L03T34P045R04155	AJ919157	hypothetical protein FG01883.1 [Gibberella zeae PH-1] ref|XP_382059.1| hypothetical protein FG01883.1 [Gibberella zeae PH-1]	8e-38	Cation efflux protein [IPR002524]; Cation_efflux [PF01545];
L03T34P045R04156	AJ919158	hypothetical protein FG10866.1 [Gibberella zeae PH-1] ref|XP_391042.1| hypothetical protein FG10866.1 [Gibberella zeae PH-1]	7e-19
L03T34P045R04158	AJ919159	hypothetical protein [Neurospora crassa] gb|EAA35319.1| hypothetical protein [Neurospora crassa]	2e-44	Amino acid/polyamine transporter I [IPR002293]; AMINO_ACID_PERMEASE_2 [PS50285]; Amino acid permease [IPR004840]; AMINO_ACID_PERMEASE_1 [PS00218]; Amino acid permease-associated region [IPR004841]; AA_permease [PF00324];
L03T34P045R04161	AJ919162
L03T34P045R04165	AJ919165	beta-galactosidase [Expression vector pBSII-LUCINT]	1e-30	Galactose-binding like [IPR008979]; Galactose-binding domain-like [SSF49785];
L03T34P045R04166	AJ919166
L03T34P045R04167	AJ919167	hypothetical protein FG05434.1 [Gibberella zeae PH-1] ref|XP_385610.1| hypothetical protein FG05434.1 [Gibberella zeae PH-1]	7e-78	Protein of unknown function DUF803 [IPR008521]; DUF803 [PF05653];
L03T34P045R04169	AJ919169	hypothetical protein FG02077.1 [Gibberella zeae PH-1] ref|XP_382253.1| hypothetical protein FG02077.1 [Gibberella zeae PH-1]	3e-16	CFEM [IPR008427]; CFEM [PF05730]; no description [SM00747]; no description [SM00747]; no description [SM00747]; no description [SM00747];
L03T34P045R04171	AJ919170	beta-galactosidase [Cloning vector pUG7]	2e-29	Galactose-binding like [IPR008979]; Galactose-binding domain-like [SSF49785];
L03T34P045R04174	AJ919172	hypothetical protein FG04478.1 [Gibberella zeae PH-1] ref|XP_384654.1| hypothetical protein FG04478.1 [Gibberella zeae PH-1]	4e-12
L03T34P045R04178	AJ919175	influenza virus hemagglutinin 5' epitope tag [synthetic construct]	4e-07
L03T34P045R04183	AJ919179	histidine kinase FIK [Fusarium solani f. sp. pisi] pir||T29109 histidine kinase FIK - fungus (Nectria haematococca)	1e-19
L03T34P045R04188	AJ919183	hypothetical protein FG04108.1 [Gibberella zeae PH-1] ref|XP_384284.1| hypothetical protein FG04108.1 [Gibberella zeae PH-1]	6e-42
L03T34P045R04189	AJ919184
L03T34P045R04191	AJ919185	hypothetical protein FG09359.1 [Gibberella zeae PH-1] ref|XP_389535.1| hypothetical protein FG09359.1 [Gibberella zeae PH-1]	7e-99	NLI interacting factor [IPR004274]; NIF [PF03031]; no description [SM00577]; FCP1 [PS50969]; HAD-like [SSF56784];
L03T34P045R04192	AJ919186	influenza virus hemagglutinin 5' epitope tag [synthetic construct]	7e-06
L03T34P045R04194	AJ919187
L03T34P045R04197	AJ919190	hypothetical protein FG06353.1 [Gibberella zeae PH-1] ref|XP_386529.1| hypothetical protein FG06353.1 [Gibberella zeae PH-1]	7e-19
L03T34P045R04199	AJ919191			Protein kinase-like [IPR011009]; Protein kinase-like (PK-like) [SSF56112];
L03T34P045R04200	AJ919192
L03T34P045R04207	AJ919197	hypothetical protein FG09253.1 [Gibberella zeae PH-1] ref|XP_389429.1| hypothetical protein FG09253.1 [Gibberella zeae PH-1]	2e-26	Smr protein/MutS2 C-terminal [IPR002625]; Smr [PF01713]; SMR [PS50828];
L03T34P045R04208	AJ919198	hypothetical protein FG09253.1 [Gibberella zeae PH-1] ref|XP_389429.1| hypothetical protein FG09253.1 [Gibberella zeae PH-1]	2e-13
L03T34P045R04209	AJ919199	beta-galactosidase [Cloning vector pUG7]	4e-18	Transketolase, C-terminal-like [IPR009014]; TK C-terminal domain-like [SSF52922];
L03T34P046R04212	AJ919201	hypothetical protein FG05133.1 [Gibberella zeae PH-1] ref|XP_385309.1| hypothetical protein FG05133.1 [Gibberella zeae PH-1]	8e-61	Chaperone DnaJ, C-terminal [IPR002939]; DnaJ_C [PF01556]; Heat shock protein DnaJ [IPR003095]; DNAJPROTEIN [PR00625]; HSP40/DnaJ peptide-binding [IPR008971]; HSP40/DnaJ peptide-binding domain [SSF49493];
L03T34P046R04214	AJ919203	hypothetical protein FG07312.1 [Gibberella zeae PH-1] ref|XP_387488.1| hypothetical protein FG07312.1 [Gibberella zeae PH-1]	8e-17	Pleckstrin-like [IPR001849]; PH [PF00169]; PH_DOMAIN [PS50003]; Pleckstrin homology-type [IPR011993]; PH domain-like [SSF50729]; PH domain-like [SSF50729]; PH domain-like [SSF50729]; PH domain-like [SSF50729];
L03T34P046R04215	AJ919204	hypothetical protein FG01311.1 [Gibberella zeae PH-1] ref|XP_381487.1| hypothetical protein FG01311.1 [Gibberella zeae PH-1]	1e-55
L03T34P046R04216	AJ919205	hypothetical protein FG06172.1 [Gibberella zeae PH-1] ref|XP_386348.1| hypothetical protein FG06172.1 [Gibberella zeae PH-1]	2e-76
L03T34P046R04217	AJ919206	hypothetical protein FG01964.1 [Gibberella zeae PH-1] ref|XP_382140.1| hypothetical protein FG01964.1 [Gibberella zeae PH-1]	8e-89	Fungal chitin synthase [IPR004835]; Chitin_synth_2 [PF03142];
L03T34P046R04218	AJ919207	beta-galactosidase [Expression vector pBSII-LUCINT]	1e-30	Galactose-binding like [IPR008979]; Galactose-binding domain-like [SSF49785];
L03T34P046R04221	AJ919209	hypothetical protein FG02738.1 [Gibberella zeae PH-1] ref|XP_382914.1| hypothetical protein FG02738.1 [Gibberella zeae PH-1]	2e-14
L03T34P046R04224	AJ919212
L03T34P046R04229	AJ919216
L03T34P046R04231	AJ919217	hypothetical protein FG00727.1 [Gibberella zeae PH-1] ref|XP_380903.1| hypothetical protein FG00727.1 [Gibberella zeae PH-1]	6e-17
L03T34P046R04238	AJ919221
L03T34P046R04243	AJ919226	hypothetical protein FG06499.1 [Gibberella zeae PH-1] ref|XP_386675.1| hypothetical protein FG06499.1 [Gibberella zeae PH-1]	3e-17
L03T34P046R04244	AJ919227	hypothetical protein FG07938.1 [Gibberella zeae PH-1] ref|XP_388114.1| hypothetical protein FG07938.1 [Gibberella zeae PH-1]	1e-31	SAC3/GANP [IPR005062]; SAC3_GANP [PF03399];
L03T34P046R04245	AJ919228
L03T34P046R04246	AJ919229			N-6 Adenine-specific DNA methylase [IPR002052]; N6_MTASE [PS00092];
L03T34P046R04249	AJ919231			C2H2 and C2HC zinc fingers [SSF57667];
L03T34P046R04251	AJ919233	hypothetical protein FG00273.1 [Gibberella zeae PH-1] ref|XP_380449.1| hypothetical protein FG00273.1 [Gibberella zeae PH-1]	1e-10
L03T34P046R04252	AJ919234	probable acetoacetyl-CoA thiolase [Neurospora crassa] ref|XP_331770.1| hypothetical protein [Neurospora crassa] gb|EAA36466.1| hypothetical protein [Neurospora crassa]	3e-44	Thiolase [IPR002155]; Thiolase_N [PF00108]; Thiolase_C [PF02803]; THIOLASE_3 [PS00099]; THIOLASE_2 [PS00737]; Thiolase-like [SSF53901]; Thiolase-like [SSF53901]; Thiolase-like [SSF53901]; Thiolase-like [SSF53901];
L03T34P046R04268	AJ919242
L03T34P046R04270	AJ919243	hypothetical protein [Neurospora crassa] gb|EAA34981.1| hypothetical protein [Neurospora crassa]	3e-37
L03T34P046R04274	AJ919246	hypothetical protein [Neurospora crassa] gb|EAA33454.1| hypothetical protein [Neurospora crassa]	3e-45	ABC transporter related [IPR003439]; ABC_TRANSPORTER_1 [PS00211];
L03T34P046R04277	AJ919248	hypothetical protein FG07437.1 [Gibberella zeae PH-1] ref|XP_387613.1| hypothetical protein FG07437.1 [Gibberella zeae PH-1]	2e-49	Peptidase M19, renal dipeptidase [IPR008257]; Peptidase_M19 [PF01244]; Metallo-dependent hydrolases [SSF51556]; Aldehyde dehydrogenase [IPR002086]; ALDEHYDE_DEHYDR_GLU [PS00687];
L03T34P046R04279	AJ919250	beta-galactosidase [Expression vector pBSII-LUCINT]	1e-30	Galactose-binding like [IPR008979]; Galactose-binding domain-like [SSF49785];
L03T34P046R04284	AJ919253
L03T34P046R04285	AJ919254
L03T34P046R04287	AJ919256	hypothetical protein FG06252.1 [Gibberella zeae PH-1] ref|XP_386428.1| hypothetical protein FG06252.1 [Gibberella zeae PH-1]	5e-36
L03T34P046R04289	AJ919258	hypothetical protein [Neurospora crassa] gb|EAA33140.1| hypothetical protein [Neurospora crassa]	2e-63	Fibronectin, type I [IPR000083]; FN1_1 [PS01253]; Phospholipase D/nuclease [SSF56024]; Phospholipase D/nuclease [SSF56024]; Phospholipase D/nuclease [SSF56024]; Phospholipase D/nuclease [SSF56024];
L03T34P046R04290	AJ919259	conserved hypothetical protein [Gibberella zeae PH-1] ref|XP_385630.1| conserved hypothetical protein [Gibberella zeae PH-1]	5e-83	Dehydrogenase, E1 component [IPR001017]; E1_dh [PF00676]; Thiamin diphosphate-binding fold (THDP-binding) [SSF52518]; Thiamin diphosphate-binding fold (THDP-binding) [SSF52518]; Thiamin diphosphate-binding fold (THDP-binding) [SSF52518]; Thiamin diphosphate-binding fold (THDP-binding) [SSF52518];
L03T34P046R04292	AJ919260	predicted protein [Neurospora crassa] gb|EAA32034.1| predicted protein [Neurospora crassa]	1e-16	WD-40 repeat [IPR001680]; WD_REPEATS_1 [PS00678];
L03T34P046R04300	AJ919264	glycosyl transferase, putative [Aspergillus fumigatus Af293] ref|XP_746999.1| glycosyl transferase [Aspergillus fumigatus Af293]	7e-26
L03T34P046R04304	AJ919267	hypothetical protein FG08870.1 [Gibberella zeae PH-1] ref|XP_389046.1| hypothetical protein FG08870.1 [Gibberella zeae PH-1]	1e-44	RNA-binding region RNP-1 (RNA recognition motif) [IPR000504]; RRM_1 [PF00076]; no description [SM00360]; RRM [PS50102]; Nucleotide-binding, alpha-beta plait [IPR012677]; RNA-binding domain, RBD [SSF54928]; RNA-binding domain, RBD [SSF54928]; RNA-binding domain, RBD [SSF54928]; RNA-binding domain, RBD [SSF54928];
L03T34P046R04305	AJ919268	lacZ' [Cloning vector pGreen]	9e-32	Galactose-binding like [IPR008979]; Galactose-binding domain-like [SSF49785];
L03T34P047R04306	AJ897054
L03T34P047R04307	AJ897055	hypothetical protein MG00518.4 [Magnaporthe grisea 70-15] ref|XP_368726.1| hypothetical protein MG00518.4 [Magnaporthe grisea 70-15]	3e-86	Proliferating cell nuclear antigen, PCNA [IPR000730]; PCNA_SCHPO_Q03392	[PD002673]; PCNACYCLIN [PR00339]; DNA polymerase sliding clamp [PIRSF002090]; PCNA_N [PF00705]; PCNA_C [PF02747]; pcna: proliferating cell nuclear antigen (pc [TIGR00590]; PCNA_2 [PS00293]; PCNA_1 [PS01251]; DNA clamp [SSF55979]; YggU-like [SSF69786];
L03T34P047R04309	AJ897057	acid phosphatase, putative [Cryptococcus neoformans var. neoformans JEC21] ref|XP_569758.1| acid phosphatase, putative [Cryptococcus neoformans var. neoformans JEC21]	9e-39	Histidine acid phosphatase [IPR000560]; Acid_phosphat_A [PF00328]; Phosphoglycerate mutase-like [SSF53254]; Phosphoglycerate mutase-like [SSF53254]; Phosphoglycerate mutase-like [SSF53254]; Phosphoglycerate mutase-like [SSF53254];
L03T34P047R04313	AJ897060	hypothetical protein FG04071.1 [Gibberella zeae PH-1] ref|XP_384247.1| hypothetical protein FG04071.1 [Gibberella zeae PH-1]	2e-24	CI-2 family of serine protease inhibitors [SSF54654];
L03T34P047R04314	AJ897061	transposase [Vibrio vulnificus YJ016] dbj|BAC93295.1| transposase [Vibrio vulnificus YJ016]	2e-83	Endoplasmic reticulum targeting sequence [IPR000886]; ER_TARGET [PS00014]; Transposase, IS4 [IPR002559]; Transposase_11 [PF01609];
L03T34P047R04324	AJ897070	hypothetical protein FG07426.1 [Gibberella zeae PH-1] ref|XP_387602.1| hypothetical protein FG07426.1 [Gibberella zeae PH-1]	1e-21
L03T34P047R04325	AJ897071
L03T34P047R04328	AJ897073	proteindisulfidisomerase [Alternaria alternata] gb|AAB40401.1| putative protein disulfide isomerase [Alternaria alternata]	8e-64	Thioredoxin-related [IPR006662]; THIOREDOXIN [PR00421]; Thioredoxin [PF00085]; THIOREDOXIN [PS00194]; Thioredoxin domain 2 [IPR006663]; THIOREDOXIN_2 [PS50223]; Thioredoxin fold [IPR012335]; Thioredoxin-like fold [IPR012336]; Thioredoxin-like [SSF52833]; Protein disulphide-isomerase [PIRSF001487]; Protein disulphide-isomerase [PIRSF001487]; Protein disulphide-isomerase [PIRSF001487]; Protein disu…
L03T34P047R04330	AJ897075	predicted protein [Neurospora crassa] gb|EAA31083.1| predicted protein [Neurospora crassa]	3e-20
L03T34P047R04333	AJ897078	LacZalpha [Shuttle vector pNG168]	6e-06
L03T34P047R04343	AJ897087	hypothetical protein FG10528.1 [Gibberella zeae PH-1] ref|XP_390704.1| hypothetical protein FG10528.1 [Gibberella zeae PH-1]	7e-57	Chorismate mutase [IPR002701]; Chorismate mutase II [SSF48600];
L03T34P047R04345	AJ897089	hypothetical protein FG08063.1 [Gibberella zeae PH-1] ref|XP_388239.1| hypothetical protein FG08063.1 [Gibberella zeae PH-1]	9e-41	Thioredoxin-related [IPR006662]; THIOREDOXIN [PR00421]; Thioredoxin domain 2 [IPR006663]; THIOREDOXIN_2 [PS50223]; Thioredoxin fold [IPR012335]; Thioredoxin-like fold [IPR012336]; Thioredoxin-like [SSF52833];
L03T34P047R04347	AJ897091	translation elongation factor 1a [Hypocrea jecorina] sp|P34825|EF1A_TRIRE Elongation factor 1-alpha (EF-1-alpha) prf||2004295A elongation factor 1alpha	e-117	Protein synthesis factor, GTP-binding [IPR000795]; ELONGATNFCT [PR00315]; GTP_EFTU [PF00009]; Elongation factor Tu, domain 2 [IPR004161]; GTP_EFTU_D2 [PF03144]; P-loop containing nucleoside triphosphate hydrolases [SSF52540]; P-loop containing nucleoside triphosphate hydrolases [SSF52540]; P-loop containing nucleoside triphosphate hydrolases [SSF52540]; P-loop containing nucleoside triphosphate h…
L03T34P047R04348	AJ897092	hypothetical protein FG06418.1 [Gibberella zeae PH-1] ref|XP_386594.1| hypothetical protein FG06418.1 [Gibberella zeae PH-1]	8e-10	Cerato-platanin [IPR010829]; Cerato-platanin [PF07249];
L03T34P047R04349	AJ897093	hypothetical protein FG09037.1 [Gibberella zeae PH-1] ref|XP_389213.1| hypothetical protein FG09037.1 [Gibberella zeae PH-1]	1e-50
L03T34P047R04351	AJ897095	beta-galactosidase [Expression vector pBSII-LUCINT]	1e-30	Galactose-binding like [IPR008979]; Galactose-binding domain-like [SSF49785];
L03T34P047R04352	AJ897096	hypothetical protein [Neurospora crassa] gb|EAA28550.1| hypothetical protein [Neurospora crassa]	8e-30	Galactose-binding like [IPR008979]; Galactose-binding domain-like [SSF49785]; Ribosomal L29e protein [IPR002673]; RL29_YEAST_P05747	[PD010314]; Ribosomal_L29e [PF01779];
L03T34P047R04353	AJ897097	hypothetical protein FG10224.1 [Gibberella zeae PH-1] ref|XP_390400.1| hypothetical protein FG10224.1 [Gibberella zeae PH-1]	4e-09
L03T34P047R04355	AJ897099	beta-galactosidase [Expression vector pBSII-LUCINT]	1e-30	Galactose-binding like [IPR008979]; Galactose-binding domain-like [SSF49785];
L03T34P047R04357	AJ897101	hypothetical protein FG00778.1 [Gibberella zeae PH-1] ref|XP_380954.1| hypothetical protein FG00778.1 [Gibberella zeae PH-1]	5e-59	RNA polymerase Rpc34 subunit [IPR007832]; RNA_pol_Rpc34 [PF05158];
L03T34P047R04359	AJ897103
L03T34P047R04360	AJ897104
L03T34P047R04365	AJ897109	hypothetical protein FG00492.1 [Gibberella zeae PH-1] ref|XP_380668.1| hypothetical protein FG00492.1 [Gibberella zeae PH-1]	2e-22
L03T34P047R04367	AJ897111	Chain D, Alpha-1,2-Mannosidase From Trichoderma Reesei pdb|1HCU|C Chain C, Alpha-1,2-Mannosidase From Trichoderma Reesei pdb|1HCU|B Chain B, Alpha-1,2-Mannosidase From Trichoderma Reesei pdb|1HCU|A Chain A, Alpha-1,2-Mannosidase From Trichoderma Reesei	8e-54	Glycoside hydrolase, family 47 [IPR001382]; Glyco_hydro_47 [PF01532]; Seven-hairpin glycosyltransferases [SSF48225];
L03T34P047R04368	AJ897112	beta-galactosidase [Expression vector pBSII-LUCINT]	9e-24	Galactose-binding like [IPR008979]; Galactose-binding domain-like [SSF49785];
L03T34P047R04376	AJ897120	hypothetical protein FG00854.1 [Gibberella zeae PH-1] ref|XP_381030.1| hypothetical protein FG00854.1 [Gibberella zeae PH-1]	4e-45	Aldehyde dehydrogenase [IPR002086]; Aldedh [PF00171]; ALDEHYDE_DEHYDR_GLU [PS00687]; ALDH-like [SSF53720]; ALDH-like [SSF53720]; ALDH-like [SSF53720]; ALDH-like [SSF53720];
L03T34P047R04378	AJ897122	hypothetical protein ( (AL451014) hypothetical protein [Neurospora crassa] ) gb|EAA32238.1| hypothetical protein ( (AL451014) hypothetical protein [Neurospora crassa] )	2e-08
L03T34P047R04381	AJ897125	L-xylulose reductase [Hypocrea jecorina] sp|Q8NK50|DCXR_TRIRE L-xylulose reductase (XR)	6e-77	Short-chain dehydrogenase/reductase SDR [IPR002198]; adh_short [PF00106]; Glucose/ribitol dehydrogenase [IPR002347]; GDHRDH [PR00081]; NAD(P)-binding Rossmann-fold domains [SSF51735]; NAD(P)-binding Rossmann-fold domains [SSF51735]; NAD(P)-binding Rossmann-fold domains [SSF51735]; NAD(P)-binding Rossmann-fold domains [SSF51735];
L03T34P047R04386	AJ897130	hypothetical protein FG00791.1 [Gibberella zeae PH-1] ref|XP_380967.1| hypothetical protein FG00791.1 [Gibberella zeae PH-1]	4e-10	EGF-like region [IPR013032]; EGF_1 [PS00022];
L03T34P047R04388	AJ897132	beta-galactosidase [Cloning vector pUG7]	9e-33	Galactose-binding like [IPR008979]; Galactose-binding domain-like [SSF49785];
L03T34P047R04390	AJ897134	beta-galactosidase [Expression vector pBSII-LUCINT]	1e-30	Galactose-binding like [IPR008979]; Galactose-binding domain-like [SSF49785];
L03T34P047R04394	AJ897138
L03T34P047R04395	AJ897139	hypothetical protein FG07433.1 [Gibberella zeae PH-1] ref|XP_387609.1| hypothetical protein FG07433.1 [Gibberella zeae PH-1]	4e-51	Helix-turn-helix, Fis-type [IPR002197]; HTHFIS [PR01590];
L03T34P047R04397	AJ897141	beta-galactosidase [Expression vector pBSII-LUCINT]	1e-30	Galactose-binding like [IPR008979]; Galactose-binding domain-like [SSF49785];
L03T34P047R04398	AJ897142	hypothetical protein FG10244.1 [Gibberella zeae PH-1] ref|XP_390420.1| hypothetical protein FG10244.1 [Gibberella zeae PH-1]	2e-16
L03T34P047R04399	AJ897143	hypothetical protein FG08813.1 [Gibberella zeae PH-1] ref|XP_388989.1| hypothetical protein FG08813.1 [Gibberella zeae PH-1]	2e-62	MAGE protein [IPR002190]; MAGE [PS50838];
L03T34P047R04400	AJ897144	hypothetical protein FG01150.1 [Gibberella zeae PH-1] ref|XP_381326.1| hypothetical protein FG01150.1 [Gibberella zeae PH-1]	6e-74	Metallo-dependent phosphatases [SSF56300]; Metallo-dependent phosphatases [SSF56300]; Metallo-dependent phosphatases [SSF56300]; Metallo-dependent phosphatases [SSF56300];
L03T34P048R04401	AJ897145
L03T34P048R04404	AJ897148	H3_NEUCR Histone H3 [Gibberella zeae PH-1] ref|XP_384466.1| H3_NEUCR Histone H3 [Gibberella zeae PH-1]	9e-40	Galactose-binding like [IPR008979]; Galactose-binding domain-like [SSF49785]; Histone H3 [IPR000164]; HISTONEH3 [PR00622]; no description [SM00428]; HISTONE_H3_2 [PS00959]; Histone-fold/TFIID-TAF/NF-Y [IPR007124]; HIST_TAF [PS50028]; Histone core [IPR007125]; Histone [PF00125]; Histone-fold [IPR009072]; Histone-fold [SSF47113];
L03T34P048R04405	AJ897149	hypothetical protein MG06182.4 [Magnaporthe grisea 70-15] ref|XP_369282.1| hypothetical protein MG06182.4 [Magnaporthe grisea 70-15]	2e-75	Aldo/keto reductase [IPR001395]; O23016_ARATH_O23016	[PD000288]; Aldo_ket_red [PF00248]; KCNAB voltage-gated K+ channel, beta subunit [IPR005399]; KCNABCHANNEL [PR01577]; NAD(P)-linked oxidoreductase [SSF51430]; NAD(P)-linked oxidoreductase [SSF51430]; NAD(P)-linked oxidoreductase [SSF51430]; NAD(P)-linked oxidoreductase [SSF51430];
L03T34P048R04409	AJ897153	hypothetical protein FG09983.1 [Gibberella zeae PH-1] ref|XP_390159.1| hypothetical protein FG09983.1 [Gibberella zeae PH-1]	2e-70
L03T34P048R04418	AJ897160	enolase [Penicillium chrysogenum]	1e-22	Enolase [IPR000941]; ENO_CLAHE_P42040	[PD000902]; Enolase_C [PF00113]; Enolase C-terminal domain-like [SSF51604]; Enolase C-terminal domain-like [SSF51604]; Enolase C-terminal domain-like [SSF51604]; Enolase C-terminal domain-like [SSF51604];
L03T34P048R04419	AJ897161	beta-galactosidase [Expression vector pBSII-LUCINT]	2e-30	Galactose-binding like [IPR008979]; Galactose-binding domain-like [SSF49785];
L03T34P048R04422	AJ897163	hypothetical protein FG08986.1 [Gibberella zeae PH-1] ref|XP_389162.1| hypothetical protein FG08986.1 [Gibberella zeae PH-1]	2e-33
L03T34P048R04423	AJ897164	beta-galactosidase [Expression vector pBSII-LUCINT]	1e-30	Galactose-binding like [IPR008979]; Galactose-binding domain-like [SSF49785];
L03T34P048R04426	AJ897167	hypothetical protein [Neurospora crassa]	2e-36
L03T34P048R04427	AJ897168	conserved hypothetical protein [Gibberella zeae PH-1] ref|XP_381294.1| conserved hypothetical protein [Gibberella zeae PH-1]	6e-36	Ubiquitin [IPR000626]; UBIQUITIN [PR00348]; ubiquitin [PF00240]; no description [SM00213]; UBIQUITIN_2 [PS50053]; Ubiquitin-like [SSF54236]; Ubiquitin-like [SSF54236]; Ubiquitin-like [SSF54236]; Ubiquitin-like [SSF54236];
L03T34P048R04428	AJ897169
L03T34P048R04429	AJ897170
L03T34P048R04430	AJ897171	predicted protein [Neurospora crassa] gb|EAA36563.1| predicted protein [Neurospora crassa]	1e-69	Metallo-hydrolase/oxidoreductase [SSF56281]; Helix-turn-helix, Fis-type [IPR002197]; HTHFIS [PR01590]; Metallo-hydrolase/oxidoreductase [SSF56281]; Metallo-hydrolase/oxidoreductase [SSF56281]; Metallo-hydrolase/oxidoreductase [SSF56281];
L03T34P048R04433	AJ897174	hypothetical protein MG09371.4 [Magnaporthe grisea 70-15] ref|XP_364555.1| hypothetical protein MG09371.4 [Magnaporthe grisea 70-15]	1e-98	Phosphatidate cytidylyltransferase [IPR000374]; CTP_transf_1 [PF01148]; CDS [PS01315];
L03T34P048R04434	AJ897175	polyubiquitin [Candida albicans]	3e-21	Ubiquitin [IPR000626]; UBIQUITIN [PR00348]; ubiquitin [PF00240]; no description [SM00213]; UBIQUITIN_2 [PS50053]; UBIQUITIN_1 [PS00299]; Ubiquitin-like [SSF54236]; Ubiquitin-like [SSF54236]; Ubiquitin-like [SSF54236]; Ubiquitin-like [SSF54236];
L03T34P048R04436	AJ897177	hypothetical protein FG04136.1 [Gibberella zeae PH-1] ref|XP_384312.1| hypothetical protein FG04136.1 [Gibberella zeae PH-1]	4e-14	Ribosomal protein S9 [IPR000754]; RS16_HUMAN_P17008	[PD001627]; Ribosomal_S9 [PF00380]; Ribosomal protein S5 domain 2-like [SSF54211]; Hydrophobin 2 [IPR010636]; Hydrophobin_2 [PF06766]; Ribosomal protein S5 domain 2-like [SSF54211]; Ribosomal protein S5 domain 2-like [SSF54211]; Ribosomal protein S5 domain 2-like [SSF54211];
L03T34P048R04439	AJ897179	LacZ alpha peptide [Cloning vector pBBR1MCS-5] gb|AAB06692.1| LacZ alpha peptide [Cloning vector pBBR1MCS-4] gb|AAB06689.1| LacZ alpha peptide [Cloning vector pBBR1MCS-3] gb|AAB05989.1| beta galactosidase [Cloning vector pBBR1MCS-2] gb|AAM28614.1| beta ga	4e-06
L03T34P048R04440	AJ897180	lacZ' [Cloning vector pGreen]	3e-32	Galactose-binding like [IPR008979]; Galactose-binding domain-like [SSF49785];
L03T34P048R04442	AJ897182
L03T34P048R04444	AJ897184	beta-galactosidase [Expression vector pBSII-LUCINT]	1e-30	Galactose-binding like [IPR008979]; Galactose-binding domain-like [SSF49785];
L03T34P048R04445	AJ897185	predicted protein [Neurospora crassa] gb|EAA31083.1| predicted protein [Neurospora crassa]	3e-20
L03T34P048R04446	AJ897186	hypothetical protein FG01307.1 [Gibberella zeae PH-1] ref|XP_381483.1| hypothetical protein FG01307.1 [Gibberella zeae PH-1]	2e-35
L03T34P048R04447	AJ897187	beta-galactosidase [Expression vector pBSII-LUCINT]	3e-28	Galactose-binding like [IPR008979]; Galactose-binding domain-like [SSF49785];
L03T34P048R04449	AJ897189
L03T34P048R04450	AJ897190	hypothetical protein FG04071.1 [Gibberella zeae PH-1] ref|XP_384247.1| hypothetical protein FG04071.1 [Gibberella zeae PH-1]	3e-24	CI-2 family of serine protease inhibitors [SSF54654]; CI-2 family of serine protease inhibitors [SSF54654]; CI-2 family of serine protease inhibitors [SSF54654]; CI-2 family of serine protease inhibitors [SSF54654];
L03T34P048R04470	AJ897193
L03T34P048R04481	AJ897194
L03T34P059R05461	AJ897201
L03T34P059R05462	AJ897202	hypothetical protein FG01970.1 [Gibberella zeae PH-1] ref|XP_382146.1| hypothetical protein FG01970.1 [Gibberella zeae PH-1]	7e-62	Ribonuclease III [IPR000999]; RNase III endonuclease catalytic domain [SSF69065]; Double-stranded RNA binding [IPR001159]; dsrm [PF00035]; no description [SM00358]; dsRNA-binding domain-like [SSF54768];
L03T34P059R05464	AJ897203	hypothetical protein FG10132.1 [Gibberella zeae PH-1] ref|XP_390308.1| hypothetical protein FG10132.1 [Gibberella zeae PH-1]	2e-44	Peptidase aspartic, active site [IPR001969]; ASP_PROTEASE [PS00141];
L03T34P059R05469	AJ897207
L03T34P059R05470	AJ897208	THI4_FUSOX Thiazole biosynthetic enzyme, mitochondrial precursor (Stress-inducible protein sti35) [Gibberella zeae PH-1] ref|XP_382645.1| THI4_FUSOX Thiazole biosynthetic enzyme, mitochondrial precursor (Stress-inducible protein sti35) [Gibberella zeae PH	2e-31	Ubiquitin [IPR000626]; UBIQUITIN [PR00348]; ubiquitin [PF00240]; no description [SM00213]; UBIQUITIN_2 [PS50053]; Ubiquitin-like [SSF54236]; Thiamine biosynthesis Thi4 protein [IPR002922]; Thi4 [PF01946]; Ubiquitin-like [SSF54236]; Ubiquitin-like [SSF54236]; Ubiquitin-like [SSF54236];
L03T34P059R05471	AJ897209
L03T34P059R05482	AJ897219	hypothetical protein FG01969.1 [Gibberella zeae PH-1] ref|XP_382145.1| hypothetical protein FG01969.1 [Gibberella zeae PH-1]	5e-89	Lysophospholipase, catalytic region [IPR002642]; PLA2_B [PF01735]; FabD/lysophospholipase-like [SSF52151]; FabD/lysophospholipase-like [SSF52151]; FabD/lysophospholipase-like [SSF52151]; FabD/lysophospholipase-like [SSF52151];
L03T34P059R05489	AJ897225	hypothetical protein FG08125.1 [Gibberella zeae PH-1] ref|XP_388301.1| hypothetical protein FG08125.1 [Gibberella zeae PH-1]	2e-51	GroES-like [IPR011032]; GroES-like [SSF50129]; Alcohol dehydrogenase, zinc-binding [IPR013149]; ADH_zinc_N [PF00107]; Alcohol dehydrogenase GroES-like [IPR013154]; ADH_N [PF08240]; NAD(P)-binding Rossmann-fold domains [SSF51735]; NAD(P)-binding Rossmann-fold domains [SSF51735]; NAD(P)-binding Rossmann-fold domains [SSF51735]; NAD(P)-binding Rossmann-fold domains [SSF51735];
L03T34P059R05491	AJ897227	QID3 [Hypocrea lixii] pir||S42579 QID3 protein - fungus (Trichoderma harzianum) sp|P52755|QID3_TRIHA Cell wall protein qid3 precursor	1e-26	Zinc finger, C2H2-type [IPR007087]; ZINC_FINGER_C2H2_1 [PS00028]; Phospholipase A2, active site [IPR013090]; PA2_HIS [PS00118]; Hydrophobin 2 [IPR010636]; Hydrophobin_2 [PF06766];
L03T34P059R05492	AJ897228	hypothetical protein FG04002.1 [Gibberella zeae PH-1] ref|XP_384178.1| hypothetical protein FG04002.1 [Gibberella zeae PH-1]	2e-83	BTB [IPR000210]; BTB [PS50097]; POZ domain [SSF54695]; POZ domain [SSF54695]; POZ domain [SSF54695]; POZ domain [SSF54695];
L03T34P059R05493	AJ897229
L03T34P059R05494	AJ897230
L03T34P059R05498	AJ897233
L03T34P059R05501	AJ897236	histone H4-like protein [Magnaporthe grisea]	7e-38	Histone H4 [IPR001951]; H4_NEUCR_P04914	[PD001827]; HISTONEH4 [PR00623]; no description [SM00417]; Histone-fold/TFIID-TAF/NF-Y [IPR007124]; HIST_TAF [PS50028]; Histone core [IPR007125]; Histone [PF00125]; Histone-fold [IPR009072]; Histone-fold [SSF47113];
L03T34P059R05502	AJ897237	hypothetical protein [Neurospora crassa] gb|EAA32787.1| hypothetical protein [Neurospora crassa]	3e-21
L03T34P059R05509	AJ897244	hydrophobin [Hypocrea jecorina] sp|P79073|HYP2_TRIRE Hydrophobin II precursor (HFBII)	1e-07	Hydrophobin 2 [IPR010636]; Hydrophobin_2 [PF06766];
L03T34P059R05512	AJ897246	lacZ' [Cloning vector pGreen]	2e-34	Galactose-binding like [IPR008979]; Galactose-binding domain-like [SSF49785];
L03T34P059R05520	AJ897254	hypothetical protein FG10246.1 [Gibberella zeae PH-1] ref|XP_390422.1| hypothetical protein FG10246.1 [Gibberella zeae PH-1]	3e-12	Ribosomal protein L10E [IPR001197]; Ribosomal_L10e [PF00826]; Ribosomal protein L10e [SSF54686]; Ribosomal protein L10e [SSF54686]; Ribosomal protein L10e [SSF54686]; Ribosomal protein L10e [SSF54686];
L03T34P059R05526	AJ897260
L03T34P059R05528	AJ897261	hypothetical protein FG07953.1 [Gibberella zeae PH-1] ref|XP_388129.1| hypothetical protein FG07953.1 [Gibberella zeae PH-1]	2e-58	Aconitate hydratase, C-terminal [IPR000573]; Aconitase_C [PF00694]; Aconitase [SSF52016]; Aconitase [SSF52016]; Aconitase [SSF52016]; Aconitase [SSF52016]; Aconitase [SSF52016]; Aconitase [SSF52016]; Aconitase [SSF52016]; Aconitase [SSF52016];
L03T34P059R05530	AJ897263
L03T34P059R05546	AJ897277	hypothetical protein MG07704.4 [Magnaporthe grisea 70-15] ref|XP_367800.1| hypothetical protein MG07704.4 [Magnaporthe grisea 70-15]	3e-29	Peptidase M14, carboxypeptidase A [IPR000834]; Peptidase_M14 [PF00246]; Zn-dependent exopeptidases [SSF53187]; Zn-dependent exopeptidases [SSF53187]; Zn-dependent exopeptidases [SSF53187]; Zn-dependent exopeptidases [SSF53187];
L03T34P059R05549	AJ897280
L03T34P059R05550	AJ897281
L03T34P060R05553	AJ897284	beta-galactosidase [Expression vector pBSII-LUCINT]	1e-30	Galactose-binding like [IPR008979]; Galactose-binding domain-like [SSF49785];
L03T34P060R05556	AJ897286	hypothetical protein FG11492.1 [Gibberella zeae PH-1] ref|XP_391668.1| hypothetical protein FG11492.1 [Gibberella zeae PH-1]	6e-16
L03T34P060R05563	AJ897293	lacZ' [Cloning vector pGreen]	3e-22	Galactose-binding like [IPR008979]; Galactose-binding domain-like [SSF49785];
L03T34P060R05567	AJ897297
L03T34P060R05572	AJ897302	hypothetical protein FG09669.1 [Gibberella zeae PH-1] ref|XP_389845.1| hypothetical protein FG09669.1 [Gibberella zeae PH-1]	4e-12	Defensin-like [SSF57392]; DnaJ central region [IPR001305]; DNAJ_CXXCXGXG [PS00637]; Defensin-like [SSF57392]; Defensin-like [SSF57392]; Defensin-like [SSF57392];
L03T34P060R05590	AJ897318	hypothetical protein FG01409.1 [Gibberella zeae PH-1] ref|XP_381585.1| hypothetical protein FG01409.1 [Gibberella zeae PH-1]	3e-17	RPEL repeat [IPR004018]; RPEL [PS51073];
L03T34P060R05591	AJ897319
L03T34P060R05593	AJ897321
L03T34P060R05595	AJ897323	hypothetical protein [Neurospora crassa]	3e-61	Nuclear protein SET [IPR001214]; SET [PS50280]; SET-related region [IPR003616]; POST_SET [PS50868]; SET domain [SSF82199]; SET domain [SSF82199]; SET domain [SSF82199]; SET domain [SSF82199];
L03T34P060R05599	AJ897327	lacZ' [Cloning vector pGreen]	6e-32	Galactose-binding like [IPR008979]; Galactose-binding domain-like [SSF49785];
L03T34P060R05600	AJ897328	lacZ' [Cloning vector pGreen]	3e-35	Galactose-binding like [IPR008979]; Galactose-binding domain-like [SSF49785];
L03T34P060R05603	AJ897331	hypothetical protein FG03359.1 [Gibberella zeae PH-1] ref|XP_383535.1| hypothetical protein FG03359.1 [Gibberella zeae PH-1]	2e-07
L03T34P060R05604	AJ897332	hypothetical protein FG04113.1 [Gibberella zeae PH-1] ref|XP_384289.1| hypothetical protein FG04113.1 [Gibberella zeae PH-1]	9e-74
L03T34P060R05607	AJ897335	beta-galactosidase [Expression vector pBSII-LUCINT]	2e-30	Galactose-binding like [IPR008979]; Galactose-binding domain-like [SSF49785];
L03T34P060R05608	AJ897336	lacZ' [Cloning vector pGreen]	3e-29	Galactose-binding like [IPR008979]; Galactose-binding domain-like [SSF49785];
L03T34P060R05609	AJ897337	hypothetical protein FG08125.1 [Gibberella zeae PH-1] ref|XP_388301.1| hypothetical protein FG08125.1 [Gibberella zeae PH-1]	3e-13	GroES-like [IPR011032]; GroES-like [SSF50129];
L03T34P060R05610	AJ897338	hypothetical protein FG04570.1 [Gibberella zeae PH-1] ref|XP_384746.1| hypothetical protein FG04570.1 [Gibberella zeae PH-1]	1e-09
L03T34P060R05611	AJ897339
L03T34P060R05616	AJ897344	hypothetical protein FG08864.1 [Gibberella zeae PH-1] ref|XP_389040.1| hypothetical protein FG08864.1 [Gibberella zeae PH-1]	3e-36	CHCH [IPR010625]; CHCH [PF06747]; p8-MTCP1 [SSF47072];
L03T34P060R05617	AJ897345	beta-galactosidase [Expression vector pBSII-LUCINT]	2e-07
L03T34P060R05630	AJ897357	UBC1_COLGL Ubiquitin-conjugating enzyme E2-16 kDa (Ubiquitin-protein ligase) (Ubiquitin carrier protein) (Colletotrichum hard-surface-induced protein 1) [Aspergillus nidulans FGSC A4] ref|XP_660365.1| ubiquitin-protein ligase [Aspergillus nidulans FGSC A4	4e-36	Ubiquitin-conjugating enzyme, E2 [IPR000608]; O94098_METAN_O94098	[PD000461]; UQ_con [PF00179]; no description [SM00212]; UBIQUITIN_CONJUGAT_2 [PS50127]; UBC-like [SSF54495]; UBC-like [SSF54495]; UBC-like [SSF54495]; UBC-like [SSF54495];
L03T34P060R05631	AJ897358	hypothetical protein FG02661.1 [Gibberella zeae PH-1] ref|XP_382837.1| hypothetical protein FG02661.1 [Gibberella zeae PH-1]	1e-14	Vacuolar (H+)-ATPase G subunit [IPR005124]; V-ATPase_G [PF03179];
L03T34P060R05633	AJ897360
L03T34P060R05634	AJ897361
L03T34P060R05637	AJ897364	phosphatidylserine synthase [Triticum aestivum]	1e-69	CDP-alcohol phosphatidyltransferase [IPR000462]; CDP-OH_P_transf [PF01066]; CDP_ALCOHOL_P_TRANS_2 [PS50291]; CDP_ALCOHOL_P_TRANSF [PS00379]; CDP-diacylglycerol--serine O-phosphatidyltransferase [IPR004533]; pssA: CDP-diacylglycerol--serine O-phosphati [TIGR00473];
L03T34P060R05644	AJ897371	EF1-alpha translation elongation factor [Sordaria macrospora] sp|Q09069|EF1A_SORMA Elongation factor 1-alpha (EF-1-alpha)	5e-23	Elongation factor Tu, C-terminal [IPR004160]; GTP_EFTU_D3 [PF03143]; EF-Tu/eEF-1alpha/eIF2-gamma, C-terminal [IPR009001]; EF-Tu/eEF-1alpha/eIF2-gamma C-terminal domain [SSF50465];
L03T34P060R05647	AJ897374	hypothetical protein [Neurospora crassa] gb|EAA32871.1| hypothetical protein [Neurospora crassa]	2e-88	Glycolipid anchored surface protein GAS1 [IPR004886]; Glyco_hydro_72 [PF03198]; (Trans)glycosidases [SSF51445]; (Trans)glycosidases [SSF51445]; (Trans)glycosidases [SSF51445]; (Trans)glycosidases [SSF51445];
L03T34P061R05649	AJ897376
L03T34P061R05656	AJ897382	hypothetical protein FG01228.1 [Gibberella zeae PH-1] ref|XP_381404.1| hypothetical protein FG01228.1 [Gibberella zeae PH-1]	2e-50	Calycin-like [IPR011038]; Lipocalins [SSF50814];
L03T34P061R05663	AJ897389	hypothetical protein FG01068.1 [Gibberella zeae PH-1] ref|XP_381244.1| hypothetical protein FG01068.1 [Gibberella zeae PH-1]	3e-07
L03T34P061R05666	AJ897392	hypothetical protein FG01259.1 [Gibberella zeae PH-1] ref|XP_381435.1| hypothetical protein FG01259.1 [Gibberella zeae PH-1]	7e-53
L03T34P061R05669	AJ897395	hypothetical protein FG03173.1 [Gibberella zeae PH-1] ref|XP_383349.1| hypothetical protein FG03173.1 [Gibberella zeae PH-1]	8e-27	alpha/beta-Hydrolases [SSF53474]; alpha/beta-Hydrolases [SSF53474]; alpha/beta-Hydrolases [SSF53474]; alpha/beta-Hydrolases [SSF53474];
L03T34P061R05671	AJ897397	phosphoglycerate kinase [Hypocrea jecorina] pir||TVTQGR phosphoglycerate kinase (EC 2.7.2.3) - fungus (Trichoderma reesei) sp|P14228|PGK_TRIRE Phosphoglycerate kinase	6e-82	Phosphoglycerate kinase [IPR001576]; PHGLYCKINASE [PR00477]; PGK [PF00162]; Phosphoglycerate kinase [SSF53748];
L03T34P061R05672	AJ897398
L03T34P061R05674	AJ897400
L03T34P061R05677	AJ897403
L03T34P061R05678	AJ897404
L03T34P061R05686	AJ897412	beta-galactosidase [Expression vector pBSII-LUCINT]	1e-30	Galactose-binding like [IPR008979]; Galactose-binding domain-like [SSF49785];
L03T34P061R05690	AJ897416
L03T34P061R05695	AJ897421	hypothetical protein FG01228.1 [Gibberella zeae PH-1] ref|XP_381404.1| hypothetical protein FG01228.1 [Gibberella zeae PH-1]	2e-42	Calycin-like [IPR011038]; Lipocalins [SSF50814];
L03T34P061R05697	AJ897423	hypothetical protein FG10356.1 [Gibberella zeae PH-1] ref|XP_390532.1| hypothetical protein FG10356.1 [Gibberella zeae PH-1]	9e-31
L03T34P061R05700	AJ897426	hypothetical protein FG01419.1 [Gibberella zeae PH-1] ref|XP_381595.1| hypothetical protein FG01419.1 [Gibberella zeae PH-1]	2e-86	AMP-dependent synthetase and ligase [IPR000873]; AMP-binding [PF00501]; Acetyl-CoA synthetase-like [SSF56801]; Somatomedin B [IPR001212]; SOMATOMEDINB [PR00022];
L03T34P061R05701	AJ897427
L03T34P061R05712	AJ897437
L03T34P061R05715	AJ897440	hypothetical protein FG00492.1 [Gibberella zeae PH-1] ref|XP_380668.1| hypothetical protein FG00492.1 [Gibberella zeae PH-1]	4e-07
L03T34P061R05717	AJ897442	hypothetical protein FG06267.1 [Gibberella zeae PH-1] ref|XP_386443.1| hypothetical protein FG06267.1 [Gibberella zeae PH-1]	5e-26
L03T34P061R05718	AJ897443			Regulator of chromosome condensation, RCC1 [IPR000408]; RCC1_2 [PS00626];
L03T34P061R05719	AJ897444			Eggshell protein [IPR002952]; EGGSHELL [PR01228]; PRICHEXTENSN [PR01217]; PRICHEXTENSN [PR01217]; Pistil-specific extensin-like protein [IPR003882]; PSTLEXTENSIN [PR01218]; Vinculin/alpha-catenin [IPR006077]; VINCULIN [PR00806]; PRICHEXTENSN [PR01217]; PRICHEXTENSN [PR01217]; PRICHEXTENSN [PR01217]; PRICHEXTENSN [PR01217]; PRICHEXTENSN [PR01217]; PRICHEXTENSN [PR01217]; PRICHEXTENSN [PR01217]; PR…
L03T34P061R05721	AJ897446	beta transducin-like protein HET-D2Y [Podospora anserina]	3e-18	Helix-turn-helix, Fis-type [IPR002197]; HTHFIS [PR01590]; WD-40 repeat [IPR001680]; SCOB_EMENI_Q00659	[PD000018]; GPROTEINBRPT [PR00320]; WD40 [PF00400]; no description [SM00320]; WD_REPEATS_2 [PS50082]; WD_REPEATS_REGION [PS50294]; WD_REPEATS_1 [PS00678]; WD40-like [IPR011046]; WD40-repeat [SSF50978];
L03T34P061R05722	AJ897447	L-arabinitol 4-dehydrogenase [Hypocrea jecorina] gb|AAL08944.1| L-arabinitol 4-dehydrogenase [Hypocrea jecorina]	1e-57	GroES-like [IPR011032]; GroES-like [SSF50129]; Alcohol dehydrogenase, zinc-binding [IPR013149]; ADH_zinc_N [PF00107]; NAD(P)-binding Rossmann-fold domains [SSF51735]; NAD(P)-binding Rossmann-fold domains [SSF51735]; NAD(P)-binding Rossmann-fold domains [SSF51735]; NAD(P)-binding Rossmann-fold domains [SSF51735];
L03T34P061R05723	AJ897448
L03T34P061R05725	AJ897450
L03T34P061R05728	AJ897453	hypothetical protein FG05209.1 [Gibberella zeae PH-1] ref|XP_385385.1| hypothetical protein FG05209.1 [Gibberella zeae PH-1]	9e-59	T-complex 11 [IPR008862]; Tcp11 [PF05794];
L03T34P061R05729	AJ897454	hypothetical protein FG06068.1 [Gibberella zeae PH-1] ref|XP_386244.1| hypothetical protein FG06068.1 [Gibberella zeae PH-1]	1e-89	Cytochrome P450 [IPR001128]; P450 [PR00385]; p450 [PF00067]; CYTOCHROME_P450 [PS00086]; Cytochrome P450 [SSF48264]; E-class P450, group I [IPR002401]; EP450I [PR00463];
L03T34P061R05730	AJ897455
L03T34P061R05731	AJ897456	putative L-aminoacid oxidase [Hypocrea lixii]	1e-42	Amine oxidase [IPR002937]; Amino_oxidase [PF01593]; FAD-linked reductases, C-terminal domain [SSF54373]; FAD-linked reductases, C-terminal domain [SSF54373]; FAD-linked reductases, C-terminal domain [SSF54373]; FAD-linked reductases, C-terminal domain [SSF54373];
L03T34P070R06515	AJ897472	predicted protein [Neurospora crassa] gb|EAA33578.1| predicted protein [Neurospora crassa]	5e-19	Zinc finger, DHHC-type [IPR001594]; ZF_DHHC [PS50216];
L03T34P070R06516	AJ897473	hypothetical protein MG03565.4 [Magnaporthe grisea 70-15] ref|XP_361022.1| hypothetical protein MG03565.4 [Magnaporthe grisea 70-15]	8e-13	Heat shock protein DnaJ, N-terminal [IPR001623]; DnaJ [PF00226]; Chaperone J-domain [SSF46565];
L03T34P070R06520	AJ897475	hypothetical protein FG10151.1 [Gibberella zeae PH-1] ref|XP_390327.1| hypothetical protein FG10151.1 [Gibberella zeae PH-1]	3e-29	O-methyltransferase, family 3 [IPR002935]; Methyltransf_3 [PF01596]; Caffeoyl-CoA 3-O-methyltransferase [PIRSF005841]; S-adenosyl-L-methionine-dependent methyltransferases [SSF53335]; Caffeoyl-CoA 3-O-methyltransferase [PIRSF005841]; S-adenosyl-L-methionine-dependent methyltransferases [SSF53335]; Caffeoyl-CoA 3-O-methyltransferase [PIRSF005841]; S-adenosyl-L-methionine-dependent methyltransferas…
L03T34P070R06522	AJ897476	hypothetical protein FG04353.1 [Gibberella zeae PH-1] ref|XP_384529.1| hypothetical protein FG04353.1 [Gibberella zeae PH-1]	3e-25
L03T34P070R06526	AJ897479	predicted protein [Gibberella zeae PH-1] ref|XP_381635.1| predicted protein [Gibberella zeae PH-1]	4e-23
L03T34P070R06528	AJ897481	beta-galactosidase [Expression vector pBSII-LUCINT]	8e-30	Galactose-binding like [IPR008979]; Galactose-binding domain-like [SSF49785];
L03T34P070R06530	AJ897483
L03T34P070R06534	AJ897487	hypothetical protein FG05399.1 [Gibberella zeae PH-1] ref|XP_385575.1| hypothetical protein FG05399.1 [Gibberella zeae PH-1]	1e-09
L03T34P070R06535	AJ897488	ATP synthase subunit 4, mitochondrial precursor ref|XP_324682.1| hypothetical protein [Neurospora crassa] gb|EAA35070.1| hypothetical protein [Neurospora crassa]	2e-21
L03T34P070R06536	AJ897489
L03T34P070R06542	AJ897495	hypothetical protein [Neurospora crassa] gb|EAA34300.1| hypothetical protein [Neurospora crassa]	8e-31	20S proteasome, A and B subunits [IPR001353]; Proteasome [PF00227]; PROTEASOME_PROTEASE [PS50247]; N-terminal nucleophile aminohydrolases (Ntn hydrolases) [SSF56235]; N-terminal nucleophile aminohydrolases (Ntn hydrolases) [SSF56235]; N-terminal nucleophile aminohydrolases (Ntn hydrolases) [SSF56235]; N-terminal nucleophile aminohydrolases (Ntn hydrolases) [SSF56235];
L03T34P070R06544	AJ897497	beta-galactosidase [Expression vector pBSII-LUCINT]	3e-30	Galactose-binding like [IPR008979]; Galactose-binding domain-like [SSF49785];
L03T34P070R06549	AJ897502	hypothetical protein FG10422.1 [Gibberella zeae PH-1] ref|XP_390598.1| hypothetical protein FG10422.1 [Gibberella zeae PH-1]	2e-19	Cytochrome c and c1 heme-lyase [IPR000511]; Cyto_heme_lyase [PF01265];
L03T34P070R06552	AJ897505
L03T34P070R06555	AJ897508	hypothetical protein FG06821.1 [Gibberella zeae PH-1] ref|XP_386997.1| hypothetical protein FG06821.1 [Gibberella zeae PH-1]	2e-63	WD-40 repeat [IPR001680]; Q9C2I5_NEUCR_Q9C2I5	[PD000018]; WD40 [PF00400]; no description [SM00320]; WD_REPEATS_2 [PS50082]; WD_REPEATS_REGION [PS50294]; WD_REPEATS_1 [PS00678]; WD40-like [IPR011046]; WD40-repeat [SSF50978];
L03T34P070R06558	AJ897511	hypothetical protein FG06637.1 [Gibberella zeae PH-1] ref|XP_386813.1| hypothetical protein FG06637.1 [Gibberella zeae PH-1]	9e-74	Protein kinase [IPR000719]; AFC2_ARATH_P51567	[PD000001]; Pkinase [PF00069]; PROTEIN_KINASE_DOM [PS50011]; Protein kinase-like [IPR011009]; Protein kinase-like (PK-like) [SSF56112];
L03T34P070R06561	AJ897514	hypothetical protein FG07002.1 [Gibberella zeae PH-1] ref|XP_387178.1| hypothetical protein FG07002.1 [Gibberella zeae PH-1]	4e-65	Metallo-dependent phosphatases [SSF56300]; Metallo-dependent phosphatases [SSF56300]; Metallo-dependent phosphatases [SSF56300]; Metallo-dependent phosphatases [SSF56300];
L03T34P070R06562	AJ897515
L03T34P070R06563	AJ897516			HMG-I and HMG-Y, DNA-binding [IPR000637]; ATHOOK [PR00929];
L03T34P070R06566	AJ897519	hypothetical protein FG06846.1 [Gibberella zeae PH-1] ref|XP_387022.1| hypothetical protein FG06846.1 [Gibberella zeae PH-1]	1e-09
L03T34P070R06569	AJ897521
L03T34P070R06570	AJ897522
L03T34P070R06571	AJ897523
L03T34P070R06574	AJ897526
L03T34P070R06575	AJ897527	hypothetical protein FG02624.1 [Gibberella zeae PH-1] ref|XP_382800.1| hypothetical protein FG02624.1 [Gibberella zeae PH-1]	3e-21	Nitrogen-fixing NifU-like, N-terminal [IPR002871]; NifU_N [PF01592];
L03T34P070R06576	AJ897528	hypothetical protein FG05928.1 [Gibberella zeae PH-1] ref|XP_386104.1| hypothetical protein FG05928.1 [Gibberella zeae PH-1]	7e-14
L03T34P070R06577	AJ897529			GTP-binding signal recognition particle SRP54, G-domain [IPR000897]; SRP54 [PS00300];
L03T34P070R06579	AJ897531	unknown [Fusarium sporotrichioides]	2e-13
L03T34P070R06581	AJ897533	hypothetical protein FG09749.1 [Gibberella zeae PH-1] ref|XP_389925.1| hypothetical protein FG09749.1 [Gibberella zeae PH-1]	4e-26
L03T34P070R06589	AJ897538	non-functional lacZ alpha peptide	2e-08	H+-transporting two-sector ATPase, delta/epsilon subunit [IPR001469]; Epsilon subunit of F1F0-ATP synthase C-terminal domain [SSF46604];
L03T34P070R06600	AJ897546	hypothetical protein UM05244.1 [Ustilago maydis 521] gb|EAK82857.1| hypothetical protein UM05244.1 [Ustilago maydis 521] ref|XP_402859.1| hypothetical protein UM05244.1 [Ustilago maydis 521]	9e-37	Glutathione S-transferase, N-terminal [IPR004045]; GST_N [PF02798]; Thioredoxin fold [IPR012335]; Thioredoxin-like fold [IPR012336]; Thioredoxin-like [SSF52833];
L03T34P071R06612	AJ897552	PREDICTED: similar to Regulator of chromosome condensation (Cell cycle regulatory protein), partial [Bos taurus]	8e-18	Regulator of chromosome condensation, RCC1 [IPR000408]; RCCNDNSATION [PR00633]; RCC1 [PF00415]; RCC1_3 [PS50012]; RCC1_2 [PS00626]; Regulator of chromosome condensation/beta-lactamase-inhibitor protein II [IPR009091]; RCC1/BLIP-II [SSF50985];
L03T34P071R06614	AJ897554	conserved hypothetical protein [Gibberella zeae PH-1] ref|XP_385411.1| conserved hypothetical protein [Gibberella zeae PH-1]	5e-65	Calcium-binding EF-hand [IPR002048]; MLR4_SCHPO_Q09196	[PD000012]; EF-Hand type [IPR011992]; EF-hand [SSF47473]; EF-hand [SSF47473]; EF-hand [SSF47473]; EF-hand [SSF47473]; EF-hand [SSF47473]; EF-hand [SSF47473]; EF-hand [SSF47473]; EF-hand [SSF47473];
L03T34P071R06615	AJ897555
L03T34P071R06616	AJ897556
L03T34P071R06625	AJ897565	hypothetical protein MG10162.4 [Magnaporthe grisea 70-15] ref|XP_365942.1| hypothetical protein MG10162.4 [Magnaporthe grisea 70-15]	5e-23
L03T34P071R06626	AJ897566	hypothetical protein FG07892.1 [Gibberella zeae PH-1] ref|XP_388068.1| hypothetical protein FG07892.1 [Gibberella zeae PH-1]	3e-31	Glycoside hydrolase, family 12 [IPR002594]; GUN_ASPAC_P22669	[PD004316]; Concanavalin A-like lectin/glucanase [IPR008985]; Concanavalin A-like lectins/glucanases [SSF49899]; Glycoside hydrolase, families 11 and 12, catalytic core [IPR013319];
L03T34P071R06627	AJ897567
L03T34P071R06631	AJ897571	hypothetical protein FG01950.1 [Gibberella zeae PH-1] ref|XP_382126.1| hypothetical protein FG01950.1 [Gibberella zeae PH-1]	3e-46	DNA-directed DNA polymerase B [IPR006172]; DNA_POLYMERASE_B [PS00116]; Heat shock protein 70 [IPR013126]; HSP70 [PF00012]; Heat shock protein 70kD (HSP70), C-terminal substrate-binding fragment [SSF56778];
L03T34P071R06638	AJ897578	hypothetical protein FG01297.1 [Gibberella zeae PH-1] ref|XP_381473.1| hypothetical protein FG01297.1 [Gibberella zeae PH-1]	2e-59	Acetate and butyrate kinase [IPR000890]; Acetate_kinase [PF00871]; Actin-like ATPase domain [SSF53067];
L03T34P071R06641	AJ897581	hypothetical protein FG09386.1 [Gibberella zeae PH-1] ref|XP_389562.1| hypothetical protein FG09386.1 [Gibberella zeae PH-1]	7e-87	Translin [IPR002848]; Translin [PF01997]; Testis/brain RNA-binding protein (TB-RBP) [SSF74784]; Testis/brain RNA-binding protein (TB-RBP) [SSF74784]; Testis/brain RNA-binding protein (TB-RBP) [SSF74784]; Testis/brain RNA-binding protein (TB-RBP) [SSF74784];
L03T34P071R06642	AJ897582
L03T34P071R06645	AJ897585
L03T34P071R06647	AJ897587	hypothetical protein FG08400.1 [Gibberella zeae PH-1] ref|XP_388576.1| hypothetical protein FG08400.1 [Gibberella zeae PH-1]	1e-36	Galactose-binding like [IPR008979]; Galactose-binding domain-like [SSF49785]; BRCT domain [SSF52113]; BRCT domain [SSF52113]; BRCT domain [SSF52113]; BRCT domain [SSF52113];
L03T34P071R06649	AJ897589	L-arabinitol 4-dehydrogenase [Hypocrea jecorina] gb|AAL08944.1| L-arabinitol 4-dehydrogenase [Hypocrea jecorina]	3e-18
L03T34P071R06653	AJ897593	hypothetical protein FG02720.1 [Gibberella zeae PH-1] ref|XP_382896.1| hypothetical protein FG02720.1 [Gibberella zeae PH-1]	1e-07
L03T34P071R06656	AJ897596	probable 6-phosphofructokinase (EC 2.7.1.11) - fission yeast (Schizosaccharomyces pombe) (fragment) dbj|BAA13773.1| similar to Saccharomyces cerevisiae 6-phosphofructokinase alphachain, SWISS-PROT Accesion Number P16861 [Schizosaccharomyces pombe]	1e-41	Phosphofructokinase [IPR000023]; K6P1_ASPOR_Q9HGZ1	[PD000707]; PHFRCTKINASE [PR00476]; PFK [PF00365]; PHOSPHOFRUCTOKINASE [PS00433]; Phosphofructokinase [SSF53784]; Phosphofructokinase [SSF53784]; Phosphofructokinase [SSF53784]; Phosphofructokinase [SSF53784];
L03T34P071R06658	AJ897598
L03T34P071R06659	AJ897599	hypothetical protein FG08680.1 [Gibberella zeae PH-1] ref|XP_388856.1| hypothetical protein FG08680.1 [Gibberella zeae PH-1]	9e-47	Fumble [IPR011602]; Fumble [PF03630];
L03T34P071R06663	AJ897603	conserved hypothetical protein [Gibberella zeae PH-1] ref|XP_386196.1| conserved hypothetical protein [Gibberella zeae PH-1]	1e-28	S25 ribosomal protein [IPR004977]; R25Z_SCHPO_O74172	[PD012268]; Ribosomal_S25 [PF03297]; "Winged helix" DNA-binding domain [SSF46785]; "Winged helix" DNA-binding domain [SSF46785]; "Winged helix" DNA-binding domain [SSF46785]; "Winged helix" DNA-binding domain [SSF46785];
L03T34P071R06666	AJ897606	serine/threonine protein kinase, putative [Aspergillus fumigatus Af293] ref|XP_754036.1| serine/threonine protein kinase [Aspergillus fumigatus Af293]	9e-15	Protein kinase-like [IPR011009]; Protein kinase-like (PK-like) [SSF56112];
L03T34P071R06674	AJ897613
L03T34P071R06675	AJ897614	lacZ' [Cloning vector pGreen]	2e-21	Galactose-binding like [IPR008979]; Galactose-binding domain-like [SSF49785];
L03T34P071R06677	AJ897616	conserved hypothetical protein [Gibberella zeae PH-1] ref|XP_390128.1| conserved hypothetical protein [Gibberella zeae PH-1]	1e-50
L03T34P071R06678	AJ897617	hypothetical protein FG08004.1 [Gibberella zeae PH-1] ref|XP_388180.1| hypothetical protein FG08004.1 [Gibberella zeae PH-1]	2e-16
L03T34P071R06681	AJ897619
L03T34P071R06684	AJ897622	hypothetical protein FG05057.1 [Gibberella zeae PH-1] ref|XP_385233.1| hypothetical protein FG05057.1 [Gibberella zeae PH-1]	8e-59
L03T34P071R06685	AJ897623			Zinc finger, C2H2-type [IPR007087]; ZINC_FINGER_C2H2_1 [PS00028];
L03T34P071R06687	AJ897625			Calycin-like [IPR011038]; Lipocalins [SSF50814];
L03T34P071R06689	AJ897627	hypothetical protein FG06037.1 [Gibberella zeae PH-1] ref|XP_386213.1| hypothetical protein FG06037.1 [Gibberella zeae PH-1]	1e-58	Glycolipid anchored surface protein GAS1 [IPR004886]; Glyco_hydro_72 [PF03198]; (Trans)glycosidases [SSF51445]; (Trans)glycosidases [SSF51445]; (Trans)glycosidases [SSF51445]; (Trans)glycosidases [SSF51445];
L03T34P071R06690	AJ897628	hypothetical protein MG01655.4 [Magnaporthe grisea 70-15] ref|XP_363729.1| hypothetical protein MG01655.4 [Magnaporthe grisea 70-15]	1e-30	E set domains [SSF81296]; E set domains [SSF81296]; E set domains [SSF81296]; E set domains [SSF81296];
L03T34P071R06691	AJ897629
L03T34P074R06896	AJ897639	hypothetical protein FG08630.1 [Gibberella zeae PH-1] ref|XP_388806.1| hypothetical protein FG08630.1 [Gibberella zeae PH-1]	8e-17
L03T34P074R06897	AJ897640	predicted protein [Neurospora crassa] gb|EAA31083.1| predicted protein [Neurospora crassa]	3e-18
L03T34P074R06898	AJ897641	conserved hypothetical protein [Gibberella zeae PH-1] ref|XP_384652.1| conserved hypothetical protein [Gibberella zeae PH-1]	4e-49	Ribosomal protein S24e [IPR001976]; Q86ZG1_NEUCR_Q86ZG1	[PD006052]; Ribosomal_S24e [PF01282]; RIBOSOMAL_S24E [PS00529];
L03T34P074R06909	AJ897652	hypothetical protein [Neurospora crassa] gb|EAA29931.1| hypothetical protein [Neurospora crassa]	9e-77	Thioredoxin fold [IPR012335]; Thioredoxin-like fold [IPR012336]; Thioredoxin-like [SSF52833]; Protein disulphide-isomerase [PIRSF001487]; Protein disulphide-isomerase [PIRSF001487]; Protein disulphide-isomerase [PIRSF001487]; Protein disulphide-isomerase [PIRSF001487];
L03T34P074R06910	AJ897653
L03T34P074R06912	AJ897655	hypothetical protein FG05670.1 [Gibberella zeae PH-1] ref|XP_385846.1| hypothetical protein FG05670.1 [Gibberella zeae PH-1]	3e-81	Short-chain dehydrogenase/reductase SDR [IPR002198]; adh_short [PF00106]; 2,3-dihydro-2,3-dihydroxybenzoate dehydrogenase [IPR003560]; DHBDHDRGNASE [PR01397]; NAD(P)-binding Rossmann-fold domains [SSF51735]; NAD(P)-binding Rossmann-fold domains [SSF51735]; NAD(P)-binding Rossmann-fold domains [SSF51735]; NAD(P)-binding Rossmann-fold domains [SSF51735];
L03T34P074R06917	AJ897660
L03T34P074R06919	AJ897662	hypothetical protein FG04579.1 [Gibberella zeae PH-1] ref|XP_384755.1| hypothetical protein FG04579.1 [Gibberella zeae PH-1]	2e-64	Major facilitator superfamily MFS_1 [IPR011701]; MFS_1 [PF07690];
L03T34P074R06924	AJ897667
L03T34P074R06925	AJ897668
L03T34P074R06926	AJ897669	translation elongation factor 1 alpha [Hypocrea lutea]	5e-81	Elongation factor Tu, C-terminal [IPR004160]; GTP_EFTU_D3 [PF03143]; Elongation factor Tu, domain 2 [IPR004161]; GTP_EFTU_D2 [PF03144]; Translation factor [IPR009000]; Translation proteins [SSF50447]; EF-Tu/eEF-1alpha/eIF2-gamma, C-terminal [IPR009001]; EF-Tu/eEF-1alpha/eIF2-gamma C-terminal domain [SSF50465];
L03T34P074R06931	AJ897674
L03T34P074R06935	AJ897678	hypothetical protein FG02839.1 [Gibberella zeae PH-1] ref|XP_383015.1| hypothetical protein FG02839.1 [Gibberella zeae PH-1]	2e-58	TGF-beta receptor, type I/II extracellular region [IPR000109]; PTR2 [PF00854];
L03T34P074R06936	AJ897679	lacZ' [Cloning vector pGreen]	2e-12	Galactose-binding like [IPR008979]; Galactose-binding domain-like [SSF49785];
L03T34P074R06939	AJ897681	hypothetical protein MG06707.4 [Magnaporthe grisea 70-15] ref|XP_370210.1| hypothetical protein MG06707.4 [Magnaporthe grisea 70-15]	2e-26	ABC transporter related [IPR003439]; Q9P6C3_NEUCR_Q9P6C3	[PD000006]; P-loop containing nucleoside triphosphate hydrolases [SSF52540]; P-loop containing nucleoside triphosphate hydrolases [SSF52540]; P-loop containing nucleoside triphosphate hydrolases [SSF52540]; P-loop containing nucleoside triphosphate hydrolases [SSF52540];
L03T34P074R06940	AJ897682	hypothetical protein FG07539.1 [Gibberella zeae PH-1] ref|XP_387715.1| hypothetical protein FG07539.1 [Gibberella zeae PH-1]	2e-62	AMP-dependent synthetase and ligase [IPR000873]; AMP-binding [PF00501]; Acetyl-CoA synthetase-like [SSF56801]; Acetyl-CoA synthetase-like [SSF56801]; Acetyl-CoA synthetase-like [SSF56801]; Acetyl-CoA synthetase-like [SSF56801];
L03T34P074R06941	AJ897683	hypothetical protein FG09494.1 [Gibberella zeae PH-1] ref|XP_389670.1| hypothetical protein FG09494.1 [Gibberella zeae PH-1]	1e-64	Thioredoxin-related [IPR006662]; THIOREDOXIN [PR00421]; NAD-dependent epimerase/dehydratase [IPR001509]; Epimerase [PF01370]; von Willebrand factor, type A [IPR002035]; VWFADOMAIN [PR00453]; Glucose/ribitol dehydrogenase [IPR002347]; GDHRDH [PR00081]; NAD(P)-binding Rossmann-fold domains [SSF51735];
L03T34P074R06947	AJ897689
L03T34P074R06953	AJ897694	hypothetical protein UM02575_1 [Ustilago maydis 521] gb|EAK83745.1| hypothetical protein UM02575.1 [Ustilago maydis 521] ref|XP_400190.1| hypothetical protein UM02575.1 [Ustilago maydis 521]	3e-19	GroES-like [IPR011032]; GroES-like [SSF50129]; Alcohol dehydrogenase GroES-like [IPR013154]; ADH_N [PF08240];
L03T34P074R06955	AJ897696	hypothetical protein MG01485.4 [Magnaporthe grisea 70-15] ref|XP_363559.1| hypothetical protein MG01485.4 [Magnaporthe grisea 70-15]	5e-46	Major facilitator superfamily MFS_1 [IPR011701]; MFS_1 [PF07690];
L03T34P074R06958	AJ897699	hypothetical protein MG00195.4 [Magnaporthe grisea 70-15] ref|XP_369049.1| hypothetical protein MG00195.4 [Magnaporthe grisea 70-15]	7e-35
L03T34P074R06960	AJ897701	hypothetical protein FG01872.1 [Gibberella zeae PH-1] ref|XP_382048.1| hypothetical protein FG01872.1 [Gibberella zeae PH-1]	9e-23
L03T34P074R06965	AJ897706	hypothetical protein FG07002.1 [Gibberella zeae PH-1] ref|XP_387178.1| hypothetical protein FG07002.1 [Gibberella zeae PH-1]	8e-33
L03T34P074R06967	AJ897707	hypothetical protein FG02719.1 [Gibberella zeae PH-1] ref|XP_382895.1| hypothetical protein FG02719.1 [Gibberella zeae PH-1]	8e-35	Myb, DNA-binding [IPR001005]; Myb_DNA-binding [PF00249]; no description [SM00717]; Homeodomain-like [IPR009057]; Homeodomain-like [SSF46689]; Homeodomain-related [IPR012287]; Ribosomal protein L22/L17 [IPR001063]; RIBOSOMAL_L22 [PS00464];
L03T34P074R06975	AJ897715
L03T34P074R06982	AJ897721	conserved hypothetical protein [Neurospora crassa] pir||T49425 hypothetical protein B17C10.60 [imported] - Neurospora crassa	5e-91	Six-hairpin glycosidase [IPR008928]; Six-hairpin glycosyltransferases [SSF48208];
L03T34P074R06984	AJ897723	beta-galactosidase [Expression vector pBSII-LUCINT]	1e-30	Galactose-binding like [IPR008979]; Galactose-binding domain-like [SSF49785];
L03T34P074R06985	AJ897724	putative transcription factor [Acremonium chrysogenum]	5e-34
L03T34P075R06994	AJ897732	hypothetical protein FG05374.1 [Gibberella zeae PH-1] ref|XP_385550.1| hypothetical protein FG05374.1 [Gibberella zeae PH-1]	2e-77	Glucose-methanol-choline oxidoreductase [IPR000172]; GMC_oxred_N [PF00732]; GMC_OXRED_2 [PS00624]; FAD/NAD(P)-binding domain [SSF51905]; FAD/NAD(P)-binding domain [SSF51905]; FAD/NAD(P)-binding domain [SSF51905]; FAD/NAD(P)-binding domain [SSF51905];
L03T34P075R06997	AJ897735	hypothetical protein FG10445.1 [Gibberella zeae PH-1] ref|XP_390621.1| hypothetical protein FG10445.1 [Gibberella zeae PH-1]	2e-66	Pyruvate phosphate dikinase, PEP/pyruvate-binding [IPR002192]; PPDK_N [PF01326]; Glutathione synthetase ATP-binding domain-like [SSF56059]; Glutathione synthetase ATP-binding domain-like [SSF56059]; Glutathione synthetase ATP-binding domain-like [SSF56059]; Glutathione synthetase ATP-binding domain-like [SSF56059];
L03T34P075R07001	AJ897739	hypothetical protein MG04396.4 [Magnaporthe grisea 70-15] ref|XP_361951.1| hypothetical protein MG04396.4 [Magnaporthe grisea 70-15]	2e-82	Aminoacyl-tRNA synthetase, class Ia [IPR002300]; tRNA-synt_1 [PF00133]; Aminoacyl-tRNA synthetase, class 1a, anticodon-binding [IPR009080]; Anticodon-binding domain of a subclass of class I aminoacyl-tRNA synthetases [SSF47323]; tRNA synthetase, valyl/leucyl, anticodon-binding [IPR013155]; Anticodon_1 [PF08264]; Nucleotidylyl transferase [SSF52374]; Nucleotidylyl transferase [SSF52374]; Nucleotid…
L03T34P075R07004	AJ897742	related to CCR4 protein [Neurospora crassa] ref|XP_328485.1| related to CCR4 protein [MIPS] [Neurospora crassa] gb|EAA29464.1| related to CCR4 protein [MIPS] [Neurospora crassa]	7e-85	Endonuclease/exonuclease/phosphatase [IPR005135]; Exo_endo_phos [PF03372]; DNase I-like [SSF56219]; Snake toxin-like [SSF57302]; Ankyrin [IPR002110]; ANKYRIN [PR01415]; DNase I-like [SSF56219]; Snake toxin-like [SSF57302]; DNase I-like [SSF56219]; Snake toxin-like [SSF57302];
L03T34P075R07006	AJ897744	hypothetical protein FG04400.1 [Gibberella zeae PH-1] ref|XP_384576.1| hypothetical protein FG04400.1 [Gibberella zeae PH-1]	4e-49	Ras GTPase [IPR001806]; RASTRNSFRMNG [PR00449]; Ras [PF00071]; Ras small GTPase, Rho type [IPR003578]; no description [SM00174]; Ras small GTPase, Rab type [IPR003579]; no description [SM00175]; P-loop containing nucleoside triphosphate hydrolases [SSF52540]; P-loop containing nucleoside triphosphate hydrolases [SSF52540]; P-loop containing nucleoside triphosphate hydrolases [SSF52540];
L03T34P075R07009	AJ897747	stress-responsive gene product [Fusarium oxysporum] sp|P23618|THI4_FUSOX Thiazole biosynthetic enzyme, mitochondrial precursor (Stress-inducible protein sti35) gb|AAA33341.1| STI35 protein	1e-81	Thiamine biosynthesis Thi4 protein [IPR002922]; Thi4 [PF01946]; FAD/NAD(P)-binding domain [SSF51905]; FKBP-like [SSF54534]; FAD/NAD(P)-binding domain [SSF51905]; FKBP-like [SSF54534]; FAD/NAD(P)-binding domain [SSF51905]; FKBP-like [SSF54534];
L03T34P075R07010	AJ897748	hypothetical protein FG07925.1 [Gibberella zeae PH-1] ref|XP_388101.1| hypothetical protein FG07925.1 [Gibberella zeae PH-1]	1e-24
L03T34P075R07013	AJ897751	hypothetical protein FG02594.1 [Gibberella zeae PH-1] ref|XP_382770.1| hypothetical protein FG02594.1 [Gibberella zeae PH-1]	2e-88	Glucose-inhibited division protein A [IPR002218]; Q9D2Q5_MOUSE_Q9D2Q5	[PD003738]; GIDA [PF01134]; FAD/NAD(P)-binding domain [SSF51905]; FAD/NAD(P)-binding domain [SSF51905]; FAD/NAD(P)-binding domain [SSF51905];
L03T34P075R07014	AJ897752	ENOLASE (2-PHOSPHOGLYCERATE DEHYDRATASE) (2-PHOSPHO-D-GLYCERATE HYDRO-LYASE) [Neurospora crassa] gb|EAA28723.1| ENOLASE (2-PHOSPHOGLYCERATE DEHYDRATASE) (2-PHOSPHO-D-GLYCERATE HYDRO-LYASE) [Neurospora crassa]	2e-76	Enolase [IPR000941]; ENO_ASPOR_Q12560	[PD000902]; ENOLASE [PR00148]; Enolase_C [PF00113]; Enolase_N [PF03952]; Enolase C-terminal domain-like [SSF51604]; Enolase N-terminal domain-like [SSF54826]; Enolase C-terminal domain-like [SSF51604]; Enolase N-terminal domain-like [SSF54826]; Enolase C-terminal domain-like [SSF51604]; Enolase N-terminal domain-like [SSF54826];
L03T34P075R07015	AJ897753	hypothetical protein MG00750.4 [Magnaporthe grisea 70-15] ref|XP_368494.1| hypothetical protein MG00750.4 [Magnaporthe grisea 70-15]	1e-33	Ferredoxin reductase-like, C-terminal NADP-linked domain [SSF52343]; Ferredoxin reductase-like, C-terminal NADP-linked domain [SSF52343]; Ferredoxin reductase-like, C-terminal NADP-linked domain [SSF52343];
L03T34P075R07016	AJ897754	hypothetical protein FG09076.1 [Gibberella zeae PH-1] ref|XP_389252.1| hypothetical protein FG09076.1 [Gibberella zeae PH-1]	1e-35	P-loop containing nucleoside triphosphate hydrolases [SSF52540];
L03T34P075R07018	AJ897756
L03T34P075R07019	AJ897757	hypothetical protein FG08591.1 [Gibberella zeae PH-1] ref|XP_388767.1| hypothetical protein FG08591.1 [Gibberella zeae PH-1]	7e-11
L03T34P075R07021	AJ897759	hypothetical protein FG00824.1 [Gibberella zeae PH-1] ref|XP_381000.1| hypothetical protein FG00824.1 [Gibberella zeae PH-1]	7e-87	Adaptin, N-terminal [IPR002553]; Adaptin_N [PF01602]; ARM repeat [SSF48371]; Clathrin adaptor appendage domain [SSF49348]; ARM repeat [SSF48371]; Clathrin adaptor appendage domain [SSF49348]; ARM repeat [SSF48371]; Clathrin adaptor appendage domain [SSF49348];
L03T34P075R07023	AJ897761	Plasma membrane ATPase 1 (Proton pump 1) gb|AAA34319.1| adenosine triphosphatase	8e-99	H+ transporting ATPase, proton pump [IPR000695]; HATPASE [PR00120]; ATPase, E1-E2 type [IPR001757]; CATATPASE [PR00119]; ATPase_P-type: ATPase, P-type (transpor [TIGR01494]; Haloacid dehalogenase-like hydrolase [IPR005834]; Hydrolase [PF00702]; HAD-like [SSF56784]; Calcium ATPase, transmembrane domain M [SSF81665];
L03T34P075R07028	AJ897766			Hydrophobin 2 [IPR010636]; Hydrophobin_2 [PF06766];
L03T34P075R07029	AJ897767	related to aspartate--tRNA ligase [Neurospora crassa] ref|XP_325095.1| hypothetical protein [Neurospora crassa] gb|EAA35505.1| hypothetical protein [Neurospora crassa]	2e-14	tRNA synthetase, class II (D, K and N) [IPR004364]; tRNA-synt_2 [PF00152]; Class II aaRS and biotin synthetases [SSF55681]; Class II aaRS and biotin synthetases [SSF55681]; Class II aaRS and biotin synthetases [SSF55681];
L03T34P075R07032	AJ897769	beta-galactosidase [Expression vector pBSII-LUCINT]	1e-30	Galactose-binding like [IPR008979]; Galactose-binding domain-like [SSF49785];
L03T34P075R07034	AJ897770	60S ribosomal protein [Trichoderma hamatum] sp|Q9HFR7|RL36_TRIHM 60S ribosomal protein L36 (TRP36)	9e-44	Ribosomal protein L36E [IPR000509]; RL36_TRIHM_Q9HFR7	[PD009192]; Ribosomal_L36e [PF01158]; RIBOSOMAL_L36E [PS01190];
L03T34P075R07035	AJ897771	hypothetical protein FG06130.1 [Gibberella zeae PH-1] ref|XP_386306.1| hypothetical protein FG06130.1 [Gibberella zeae PH-1]	3e-22	Galactose-binding like [IPR008979]; Galactose-binding domain-like [SSF49785];
L03T34P075R07036	AJ897772	hypothetical protein [Neurospora crassa] gb|EAA35367.1| hypothetical protein [Neurospora crassa]	9e-69	Eukaryotic translation initiation factor 4E (eIF-4E) [IPR001040]; Q9P975_CANAL_Q9P975	[PD003697]; IF4E [PF01652]; IF4E [PS00813]; Translation initiation factor eIF4e [SSF55418]; Translation initiation factor eIF4e [SSF55418]; Translation initiation factor eIF4e [SSF55418];
L03T34P075R07038	AJ897773	hypothetical protein FG09663.1 [Gibberella zeae PH-1] ref|XP_389839.1| hypothetical protein FG09663.1 [Gibberella zeae PH-1]	5e-80
L03T34P075R07040	AJ897775	hypothetical protein FG09751.1 [Gibberella zeae PH-1] ref|XP_389927.1| hypothetical protein FG09751.1 [Gibberella zeae PH-1]	2e-21
L03T34P075R07041	AJ897776	hypothetical protein FG10445.1 [Gibberella zeae PH-1] ref|XP_390621.1| hypothetical protein FG10445.1 [Gibberella zeae PH-1]	2e-67	Pyruvate phosphate dikinase, PEP/pyruvate-binding [IPR002192]; PPDK_N [PF01326]; Glutathione synthetase ATP-binding domain-like [SSF56059];
L03T34P075R07053	AJ897788	hypothetical protein FG08487.1 [Gibberella zeae PH-1] ref|XP_388663.1| hypothetical protein FG08487.1 [Gibberella zeae PH-1]	4e-64
L03T34P075R07055	AJ897790	hypothetical protein MG06319.4 [Magnaporthe grisea 70-15] ref|XP_369804.1| hypothetical protein MG06319.4 [Magnaporthe grisea 70-15]	5e-49	Peptidase C12, ubiquitin carboxyl-terminal hydrolase 1 [IPR001578]; UBL1_YEAST_P35127	[PD350662]; UBCTHYDRLASE [PR00707]; Peptidase_C12 [PF01088]; Cysteine proteinases [SSF54001]; Cysteine proteinases [SSF54001]; Cysteine proteinases [SSF54001];
L03T34P075R07059	AJ897793	hypothetical protein FG08850.1 [Gibberella zeae PH-1] ref|XP_389026.1| hypothetical protein FG08850.1 [Gibberella zeae PH-1]	1e-08
L03T34P075R07060	AJ897794	hypothetical protein FG07891.1 [Gibberella zeae PH-1] ref|XP_388067.1| hypothetical protein FG07891.1 [Gibberella zeae PH-1]	6e-69
L03T34P075R07062	AJ897796	hypothetical protein [Neurospora crassa] gb|EAA36428.1| hypothetical protein [Neurospora crassa]	9e-84	RNA polymerase, RBP11-like [IPR009025]; RBP11-like subunits of RNA polymerase [SSF55257]; RNA polymerase, insert [IPR011262]; RNA_pol_A_bac [PF01000]; Insert subdomain of RNA polymerase alpha subunit [SSF56553]; RNA polymerase, RpoA/D/Rpb3-type [IPR011263]; no description [SM00662]; Peptidase, cysteine peptidase active site [IPR000169]; THIOL_PROTEASE_HIS [PS00639];
L03T34P075R07064	AJ897798	hypothetical protein FG08638.1 [Gibberella zeae PH-1] ref|XP_388814.1| hypothetical protein FG08638.1 [Gibberella zeae PH-1]	4e-95	RhoGAP [IPR000198]; RhoGAP [PF00620]; no description [SM00324]; RHOGAP [PS50238]; Rho GTPase activation protein [IPR008936]; GTPase activation domain, GAP [SSF48350];
L03T34P075R07068	AJ897802	hypothetical protein FG05929.1 [Gibberella zeae PH-1] ref|XP_386105.1| hypothetical protein FG05929.1 [Gibberella zeae PH-1]	5e-14
L03T34P075R07070	AJ897804	bphC [Aspergillus fumigatus Af293] ref|XP_748815.1| hypothetical protein Afu7g06950 [Aspergillus fumigatus Af293]	4e-11	Glyoxalase/Bleomycin resistance protein/Dihydroxybiphenyl dioxygenase [SSF54593]; Glyoxalase/Bleomycin resistance protein/Dihydroxybiphenyl dioxygenase [SSF54593]; Glyoxalase/Bleomycin resistance protein/Dihydroxybiphenyl dioxygenase [SSF54593];
L03T34P075R07074	AJ897808	hypothetical protein FG04113.1 [Gibberella zeae PH-1] ref|XP_384289.1| hypothetical protein FG04113.1 [Gibberella zeae PH-1]	1e-71
L03T34P075R07079	AJ897813
L05T34P051R04694	AJ897823	hypothetical protein FG10274.1 [Gibberella zeae PH-1] ref|XP_390450.1| hypothetical protein FG10274.1 [Gibberella zeae PH-1]	2e-34
L05T34P051R04696	AJ897825	beta-galactosidase [Expression vector pBSII-LUCINT]	1e-30	Galactose-binding like [IPR008979]; Galactose-binding domain-like [SSF49785];
L05T34P051R04698	AJ897827	hypothetical protein FG03993.1 [Gibberella zeae PH-1] ref|XP_384169.1| hypothetical protein FG03993.1 [Gibberella zeae PH-1]	5e-18
L05T34P051R04699	AJ897828	hypothetical lipoprotein [Yersinia pestis KIM] ref|YP_093928.1| putative lipoprotein [Yersinia pestis] ref|NP_857788.1| hypothetical lipoprotein [Yersinia pestis KIM] ref|NP_995497.1| putative periplasmic protein [Yersinia pestis biovar Medievalis str. 91	2e-13	Periplasmic binding protein-like II [SSF53850]; Periplasmic binding protein-like II [SSF53850]; Periplasmic binding protein-like II [SSF53850];
L05T34P051R04700	AJ897829	hypothetical protein MG08534.4 [Magnaporthe grisea 70-15] ref|XP_362903.1| hypothetical protein MG08534.4 [Magnaporthe grisea 70-15]	3e-81	ERG4/ERG24 ergosterol biosynthesis protein [IPR001171]; ERG4_ERG24 [PF01222]; Gamma-crystallin related [IPR011024]; gamma-Crystallin-like [SSF49695];
L05T34P051R04702	AJ897831	hypothetical protein FG00236.1 [Gibberella zeae PH-1] ref|XP_380412.1| hypothetical protein FG00236.1 [Gibberella zeae PH-1]	2e-54	GroES-like [IPR011032]; GroES-like [SSF50129]; Alcohol dehydrogenase, zinc-binding [IPR013149]; ADH_zinc_N [PF00107]; Alcohol dehydrogenase GroES-like [IPR013154]; ADH_N [PF08240]; S-adenosyl-L-methionine-dependent methyltransferases [SSF53335]; S-adenosyl-L-methionine-dependent methyltransferases [SSF53335]; S-adenosyl-L-methionine-dependent methyltransferases [SSF53335];
L05T34P051R04704	AJ897833	hypothetical protein MG02391.4 [Magnaporthe grisea 70-15] ref|XP_365689.1| hypothetical protein MG02391.4 [Magnaporthe grisea 70-15]	3e-31
L05T34P051R04706	AJ897835	hypothetical protein FG07068.1 [Gibberella zeae PH-1] ref|XP_387244.1| hypothetical protein FG07068.1 [Gibberella zeae PH-1]	2e-27	Pleckstrin homology-type [IPR011993]; PH domain-like [SSF50729]; PH domain-like [SSF50729]; PH domain-like [SSF50729];
L05T34P051R04708	AJ897837	hypothetical protein MG08639.4 [Magnaporthe grisea 70-15] ref|XP_363055.1| hypothetical protein MG08639.4 [Magnaporthe grisea 70-15]	5e-21
L05T34P051R04709	AJ897838	60s ribosomal protein yl6 [Aspergillus fumigatus Af293] ref|XP_753997.1| 60s ribosomal protein yl6 [Aspergillus fumigatus Af293]	7e-62	Ribosomal protein L2 [IPR002171]; Ribosomal_L2 [PF00181]; Ribosomal_L2_C [PF03947]; Translation protein SH3-like [IPR008991]; Translation proteins SH3-like domain [SSF50104]; Nucleic acid-binding, OB-fold [IPR008994]; Nucleic acid-binding proteins [SSF50249];
L05T34P051R04712	AJ897841	hypothetical protein ( (AF198447) 60S ribosomal protein L3 [Emericella nidulans] ) [Neurospora crassa] gb|EAA34081.1| hypothetical protein ( (AF198447) 60S ribosomal protein L3 [Emericella nidulans] ) [Neurospora crassa]	4e-31	Ribosomal protein L3 [IPR000597]; Ribosomal_L3 [PF00297]; Translation factor [IPR009000]; Translation proteins [SSF50447]; Galactose-binding like [IPR008979]; Galactose-binding domain-like [SSF49785];
L05T34P051R04713	AJ897842	hypothetical protein MG00330.4 [Magnaporthe grisea 70-15] ref|XP_368914.1| hypothetical protein MG00330.4 [Magnaporthe grisea 70-15]	1e-99	AAA ATPase, central region [IPR003959]; AAA [PF00004]; Nucleic acid-binding, OB-fold [IPR008994]; Nucleic acid-binding proteins [SSF50249]; P-loop containing nucleoside triphosphate hydrolases [SSF52540]; P-loop containing nucleoside triphosphate hydrolases [SSF52540]; P-loop containing nucleoside triphosphate hydrolases [SSF52540];
L05T34P051R04714	AJ897843	hypothetical protein FG05403.1 [Gibberella zeae PH-1] ref|XP_385579.1| hypothetical protein FG05403.1 [Gibberella zeae PH-1]	1e-75	Peptidyl-prolyl cis-trans isomerase, cyclophilin type [IPR002130]; CSAPPISMRASE [PR00153]; Pro_isomerase [PF00160]; CSA_PPIASE_2 [PS50072]; CSA_PPIASE_1 [PS00170]; Cyclophilin (peptidylprolyl isomerase) [SSF50891];
L05T34P051R04715	AJ897844	hypothetical protein FG10846.1 [Gibberella zeae PH-1] ref|XP_391022.1| hypothetical protein FG10846.1 [Gibberella zeae PH-1]	1e-57	Cytochrome c oxidase assembly protein CtaG/Cox11 [IPR007533]; CtaG_Cox11 [PF04442];
L05T34P051R04721	AJ897849	RL44_PICJA 60S RIBOSOMAL PROTEIN L44 (L41) [Gibberella zeae PH-1] ref|XP_390357.1| RL44_PICJA 60S RIBOSOMAL PROTEIN L44 (L41) [Gibberella zeae PH-1]	7e-57	Ribosomal protein L44E [IPR000552]; RL44_PICJA_P52809	[PD002841]; Ribosomal_L44 [PF00935]; RIBOSOMAL_L44E [PS01172]; Zn-binding ribosomal proteins [SSF57829];
L05T34P051R04722	AJ897850	ubiquitin fusion protein [Magnaporthe grisea]	4e-67	Ubiquitin [IPR000626]; UBIQUITIN [PR00348]; ubiquitin [PF00240]; no description [SM00213]; UBIQUITIN_2 [PS50053]; UBIQUITIN_1 [PS00299]; Ribosomal protein L40e [IPR001975]; Ribosomal_L40e [PF01020]; Ubiquitin-like [SSF54236]; Ubiquitin-like [SSF54236]; Ubiquitin-like [SSF54236];
L05T34P051R04725	AJ897853	hypothetical protein FG01527.1 [Gibberella zeae PH-1] ref|XP_381703.1| hypothetical protein FG01527.1 [Gibberella zeae PH-1]	2e-24	NLI interacting factor [IPR004274]; NIF [PF03031]; FCP1 [PS50969];
L05T34P051R04726	AJ897854	hypothetical protein FG03983.1 [Gibberella zeae PH-1] ref|XP_384159.1| hypothetical protein FG03983.1 [Gibberella zeae PH-1]	3e-18
L05T34P051R04730	AJ897858	hypothetical protein FG09990.1 [Gibberella zeae PH-1] ref|XP_390166.1| hypothetical protein FG09990.1 [Gibberella zeae PH-1]	4e-25	cAMP-regulated phosphoprotein/endosulfine conserved region [IPR006760]; Endosulfine [PF04667];
L05T34P051R04732	AJ897860	hypothetical protein FG08850.1 [Gibberella zeae PH-1] ref|XP_389026.1| hypothetical protein FG08850.1 [Gibberella zeae PH-1]	2e-27	Src homology-3 [IPR001452]; Q9Y1Z1_EEEEE_Q9Y1Z1	[PD000066]; SH3DOMAIN [PR00452]; SH3_1 [PF00018]; no description [SM00326]; SH3 [PS50002]; SH3-domain [SSF50044];
L05T34P051R04733	AJ897861	unnamed protein product [Yarrowia lipolytica CLIB99] ref|XP_500037.1| hypothetical protein [Yarrowia lipolytica]	3e-89	Asparagine synthase [IPR001962]; Asn_synthase [PF00733]; Adenine nucleotide alpha hydrolases-like [SSF52402]; Adenine nucleotide alpha hydrolases-like [SSF52402]; Adenine nucleotide alpha hydrolases-like [SSF52402];
L05T34P051R04735	AJ897863	conserved hypothetical protein [Gibberella zeae PH-1] ref|XP_381145.1| conserved hypothetical protein [Gibberella zeae PH-1]	4e-77	AICARFT/IMPCHase bienzyme [IPR002695]; PU92_YEAST_P38009	[PD004666]; AICARFT_IMPCHas [PF01808]; MGS-like [IPR011607]; MGS [PF02142]; Methylglyoxal synthase-like [SSF52335]; Methylglyoxal synthase-like [SSF52335]; Methylglyoxal synthase-like [SSF52335];
L05T34P051R04738	AJ897866	hypothetical protein MG02920.4 [Magnaporthe grisea 70-15] ref|XP_366844.1| hypothetical protein MG02920.4 [Magnaporthe grisea 70-15]	1e-97	Target SNARE coiled-coil region [IPR000727]; SNARE [PF05739]; no description [SM00397]; T_SNARE [PS50192]; Syntaxin, N-terminal [IPR006011]; Syntaxin [PF00804]; t-snare [IPR010989]; t-snare proteins [SSF47661];
L05T34P051R04739	AJ897867	beta-galactosidase [Cloning vector pUG26]	2e-25	Ribosomal protein S13 [IPR001892]; RS18_HUMAN_P25232	[PD001363]; Ribosomal_S13 [PF00416]; RIBOSOMAL_S13_2 [PS50159]; RIBOSOMAL_S13_1 [PS00646]; Ribosomal protein S13-like, H2TH [IPR010979]; S13-like H2TH domain [SSF46946]; Galactose-binding like [IPR008979]; Galactose-binding domain-like [SSF49785];
L05T34P051R04741	AJ897869	hypothetical protein MG05382.4 [Magnaporthe grisea 70-15] ref|XP_360007.1| hypothetical protein MG05382.4 [Magnaporthe grisea 70-15]	3e-23	CoA-transferase family III (CaiB/BaiF) [SSF89796]; Thioredoxin-related [IPR006662]; THIOREDOXIN [PR00421]; CoA-transferase family III (CaiB/BaiF) [SSF89796]; CoA-transferase family III (CaiB/BaiF) [SSF89796];
L05T34P051R04742	AJ897870
L05T34P051R04746	AJ897874	hypothetical protein FG01941.1 [Gibberella zeae PH-1] ref|XP_382117.1| hypothetical protein FG01941.1 [Gibberella zeae PH-1]	4e-50	ETC complex I subunit [IPR006806]; ETC_C1_NDUFA5 [PF04716];
L05T34P051R04747	AJ897875	succinyl-CoA ligase beta-chain-like protein [Magnaporthe grisea] gb|EAA55320.1| hypothetical protein MG06977.4 [Magnaporthe grisea 70-15] ref|XP_370480.1| hypothetical protein MG06977.4 [Magnaporthe grisea 70-15]	8e-98	ATP-dependent carboxylate-amine ligase-like, ATP-grasp [IPR003135]; ATP-grasp [PF02222]; Glutathione synthetase ATP-binding domain-like [SSF56059]; Glutathione synthetase ATP-binding domain-like [SSF56059]; Glutathione synthetase ATP-binding domain-like [SSF56059];
L05T34P051R04748	AJ897876	ATP synthase alpha chain, mitochondrial precursor ref|XP_331713.1| ATP SYNTHASE ALPHA CHAIN, MITOCHONDRIAL PRECURSOR [Neurospora crassa] gb|EAA36409.1| ATP SYNTHASE ALPHA CHAIN, MITOCHONDRIAL PRECURSOR [Neurospora crassa] gb|AAA33560.1| mitochondrial ATPa	1e-66	H+-transporting two-sector ATPase, alpha/beta subunit, N-terminal [IPR004100]; ATP-synt_ab_N [PF02874]; N-terminal domain of alpha and beta subunits of F1 ATP synthase [SSF50615]; P-loop containing nucleoside triphosphate hydrolases [SSF52540]; P-loop containing nucleoside triphosphate hydrolases [SSF52540]; P-loop containing nucleoside triphosphate hydrolases [SSF52540];
L05T34P051R04751	AJ897879	hypothetical protein ( (AF056623) ubiquitin fusion protein [Magnaporthe grisea] ) [Neurospora crassa] gb|EAA32676.1| hypothetical protein ( (AF056623) ubiquitin fusion protein [Magnaporthe grisea] ) [Neurospora crassa]	3e-23	Ribosomal protein L40e [IPR001975]; Ribosomal_L40e [PF01020];
L05T34P051R04753	AJ897881	hypothetical protein MG08564.4 [Magnaporthe grisea 70-15] pdb|1E5L|B Chain B, Apo Saccharopine Reductase From Magnaporthe Grisea pdb|1E5L|A Chain A, Apo Saccharopine Reductase From Magnaporthe Grisea pdb|1E5Q|H Chain H, Ternary Complex Of Saccharopine Red	1e-85	Saccharopine dehydrogenase [IPR005097]; Saccharop_dh [PF03435]; Glyceraldehyde-3-phosphate dehydrogenase-like, C-terminal domain [SSF55347]; Glyceraldehyde-3-phosphate dehydrogenase-like, C-terminal domain [SSF55347]; Glyceraldehyde-3-phosphate dehydrogenase-like, C-terminal domain [SSF55347];
L05T34P051R04760	AJ897888	putative mitochondrial carrier protein [Fusarium oxysporum]	1e-99	Mitochondrial substrate carrier [IPR001993]; Mito_carr [PF00153]; SOLCAR [PS50920]; Multidrug efflux transporter AcrB TolC docking domain	DN and DC subdomains [SSF82714]; Multidrug efflux transporter AcrB TolC docking domain	DN and DC subdomains [SSF82714]; Multidrug efflux transporter AcrB TolC docking domain	DN and DC subdomains [SSF82714];
L05T34P051R04761	AJ897889	lacZ' [Cloning vector pGreen]	8e-21	Galactose-binding like [IPR008979]; Galactose-binding domain-like [SSF49785];
L05T34P051R04764	AJ897892	hypothetical protein FG07401.1 [Gibberella zeae PH-1] ref|XP_387577.1| hypothetical protein FG07401.1 [Gibberella zeae PH-1]	7e-75	Glutathione S-transferase, N-terminal [IPR004045]; GST_N [PF02798]; Glutathione S-transferase, C-terminal [IPR004046]; GST_C [PF00043]; Glutathione S-transferase, C-terminal-like [IPR010987]; Glutathione S-transferase (GST), C-terminal domain [SSF47616]; Thioredoxin fold [IPR012335]; Thioredoxin-like fold [IPR012336]; Thioredoxin-like [SSF52833]; Lipolytic enzyme, G-D-S-L, active site [IPR008265]…
L05T34P051R04768	AJ897895	beta-galactosidase [Expression vector pBSII-LUCINT]	1e-30	Galactose-binding like [IPR008979]; Galactose-binding domain-like [SSF49785];
L05T34P051R04770	AJ897897	hypothetical protein FG04165.1 [Gibberella zeae PH-1] ref|XP_384341.1| hypothetical protein FG04165.1 [Gibberella zeae PH-1]	3e-74
L05T34P051R04774	AJ897901	hypothetical protein FG04235.1 [Gibberella zeae PH-1] ref|XP_384411.1| hypothetical protein FG04235.1 [Gibberella zeae PH-1]	3e-36	5`-Nucleotidase, C-terminal [IPR008334]; 5_nucleotid_C [PF02872]; 5`-nucleotidase (syn. UDP-sugar hydrolase), C-terminal domain [SSF55816];
L05T34P051R04780	AJ897907	hypothetical protein FG00866.1 [Gibberella zeae PH-1] ref|XP_381042.1| hypothetical protein FG00866.1 [Gibberella zeae PH-1]	1e-76	Type X cellulose-binding region, CBDX [IPR009031]; Type X cellulose binding domain, CBDX [SSF57615];
L05T34P052R04787	AJ897913	hypothetical protein FG00328.1 [Gibberella zeae PH-1] ref|XP_380504.1| hypothetical protein FG00328.1 [Gibberella zeae PH-1]	7e-93	Ribosomal protein L16 [IPR000114]; RIBOSOMALL16 [PR00060]; Ribosomal_L16 [PF00252]; rplP_bact: ribosomal protein L16 [TIGR01164]; RIBOSOMAL_L16_2 [PS00701]; Ribosomal protein L10e [SSF54686];
L05T34P052R04791	AJ897917	hypothetical protein FG09747.1 [Gibberella zeae PH-1] ref|XP_389923.1| hypothetical protein FG09747.1 [Gibberella zeae PH-1]	5e-62	Prefoldin [IPR009053]; Prefoldin [SSF46579];
L05T34P052R04793	AJ897919	conserved hypothetical protein [Gibberella zeae PH-1] ref|XP_387100.1| conserved hypothetical protein [Gibberella zeae PH-1]	6e-42	Ribosomal protein L1 [IPR002143]; Q9VTP4_DROME_Q9VTP4	[PD001314]; Ribosomal_L1 [PF00687]; Ribosomal protein L1 [SSF56808]; Delta-aminolevulinic acid dehydratase [IPR001731]; Q872B2_NEUCR_Q872B2	[PD002304]; DALDHYDRTASE [PR00144]; ALAD [PF00490]; D_ALA_DEHYDRATASE [PS00169]; Ankyrin [IPR002110]; ANKYRIN [PR01415]; Aldolase [SSF51569]; Ribosomal protein L1 [SSF56808]; Aldolase [SSF51569]; Ribosomal protein L1 [SSF56808]; Aldolase [SSF51569];
L05T34P052R04796	AJ897922	hypothetical protein AN5719.2 [Aspergillus nidulans FGSC A4] ref|XP_663323.1| hypothetical protein AN5719_2 [Aspergillus nidulans FGSC A4] ref|XP_409856.1| hypothetical protein AN5719.2 [Aspergillus nidulans FGSC A4]	3e-23	Ribosomal protein 60S [IPR001813]; Ribosomal_60s [PF00428];
L05T34P052R04799	AJ897925	hypothetical protein FG09881.1 [Gibberella zeae PH-1] ref|XP_390057.1| hypothetical protein FG09881.1 [Gibberella zeae PH-1]	9e-43	HAD-like [SSF56784]; HAD-like [SSF56784]; HAD-like [SSF56784];
L05T34P052R04803	AJ897929	lacZ' [Cloning vector pGreen]	1e-20	Galactose-binding like [IPR008979]; Galactose-binding domain-like [SSF49785];
L05T34P052R04805	AJ897931
L05T34P052R04819	AJ897943	hypothetical protein [Neurospora crassa] gb|EAA30207.1| hypothetical protein [Neurospora crassa]	2e-43	Biotin/lipoyl attachment [IPR000089]; Biotin_lipoyl [PF00364]; Single hybrid motif [IPR011053]; Single hybrid motif [SSF51230]; Catalytic domain of components of various dehydrogenase complexes [IPR001078]; 2-oxoacid_dh [PF00198]; CoA-dependent acyltransferases [SSF52777];
L05T34P052R04820	AJ897944	hypothetical protein FG07070.1 [Gibberella zeae PH-1] ref|XP_387246.1| hypothetical protein FG07070.1 [Gibberella zeae PH-1]	2e-53
L05T34P052R04821	AJ897945			Amidase signature (AS) enzymes [SSF75304]; Amidase signature (AS) enzymes [SSF75304]; Amidase signature (AS) enzymes [SSF75304];
L05T34P052R04824	AJ897948	beta-galactosidase [Expression vector pBSII-LUCINT]	1e-30	Galactose-binding like [IPR008979]; Galactose-binding domain-like [SSF49785];
L05T34P052R04825	AJ897949	conserved hypothetical protein [Gibberella zeae PH-1] ref|XP_387644.1| conserved hypothetical protein [Gibberella zeae PH-1]	4e-58	D-isomer specific 2-hydroxyacid dehydrogenase, catalytic region [IPR006139]; 2-Hacid_dh [PF00389]; Formate/glycerate dehydrogenase catalytic domain-like [SSF52283]; Formate/glycerate dehydrogenase catalytic domain-like [SSF52283]; Formate/glycerate dehydrogenase catalytic domain-like [SSF52283];
L05T34P052R04828	AJ897952	conserved hypothetical protein [Gibberella zeae PH-1] ref|XP_387498.1| conserved hypothetical protein [Gibberella zeae PH-1]	4e-77	Protein of unknown function UPF0220 [IPR007919]; UPF0220 [PF05255];
L05T34P052R04831	AJ897955
L05T34P052R04834	AJ897958
L05T34P052R04838	AJ897962	hypothetical protein FG03686.1 [Gibberella zeae PH-1] ref|XP_383862.1| hypothetical protein FG03686.1 [Gibberella zeae PH-1]	4e-68	Cytochrome P450 [IPR001128]; Cytochrome P450 [SSF48264];
L05T34P052R04840	AJ897964	hypothetical protein FG09754.1 [Gibberella zeae PH-1] ref|XP_389930.1| hypothetical protein FG09754.1 [Gibberella zeae PH-1]	7e-64	Metallophosphoesterase [IPR004843]; Metallophos [PF00149]; Metallo-dependent phosphatases [SSF56300]; Metallo-dependent phosphatases [SSF56300]; Metallo-dependent phosphatases [SSF56300];
L05T34P052R04841	AJ897965
L05T34P052R04842	AJ897966	hypothetical protein FG06084.1 [Gibberella zeae PH-1] ref|XP_386260.1| hypothetical protein FG06084.1 [Gibberella zeae PH-1]	6e-70	Enoyl-CoA hydratase/isomerase [IPR001753]; ECH [PF00378]; ClpP/crotonase [SSF52096]; ClpP/crotonase [SSF52096]; ClpP/crotonase [SSF52096];
L05T34P052R04844	AJ897968	host-nuclease inhibitor protein Gam [Broad-host-range Red recombinase expression plasmid pRKcIRed] gb|AAA96571.1| gam (recombination	138) [bacteriophage lambda] gb|AAL02046.1| gam protein [Red recombinase plasmid pKD46] gb|AAL02040.1| gam protein [Red rec	8e-62	Galactose-binding like [IPR008979]; Galactose-binding domain-like [SSF49785]; Host-nuclease inhibitor Gam [IPR009274]; Gam [PF06064]; Bacteriophage lambda Kil [IPR010444]; Lambda_Kil [PF06301];
L05T34P052R04846	AJ897970	hypothetical protein AN6639.2 [Aspergillus nidulans FGSC A4] ref|XP_664243.1| hypothetical protein AN6639_2 [Aspergillus nidulans FGSC A4] ref|XP_410776.1| hypothetical protein AN6639.2 [Aspergillus nidulans FGSC A4]	5e-99	MmgE/PrpD [IPR005656]; MmgE_PrpD [PF03972]; Disulfide bond isomerase, DsbC, N-terminal domain [SSF54423]; Disulfide bond isomerase, DsbC, N-terminal domain [SSF54423]; Disulfide bond isomerase, DsbC, N-terminal domain [SSF54423];
L05T34P052R04847	AJ897971	hypothetical protein FG05910.1 [Gibberella zeae PH-1] ref|XP_386086.1| hypothetical protein FG05910.1 [Gibberella zeae PH-1]	4e-53	Nuclear transport factor 2 [IPR002075]; NTF2_DOMAIN [PS50177]; NTF2-like [SSF54427]; NTF2-like [SSF54427]; NTF2-like [SSF54427];
L05T34P052R04849	AJ897973	hypothetical protein MG04435.4 [Magnaporthe grisea 70-15] ref|XP_361990.1| hypothetical protein MG04435.4 [Magnaporthe grisea 70-15]	1e-91	AICARFT/IMPCHase bienzyme [IPR002695]; AICARFT_IMPCHas [PF01808]; AICAR transformylase domain of bifunctional purine biosynthesis enzyme ATIC [SSF64197]; Aldo/keto reductase [IPR001395]; ALDOKETO_REDUCTASE_3 [PS00063]; AICAR transformylase domain of bifunctional purine biosynthesis enzyme ATIC [SSF64197]; AICAR transformylase domain of bifunctional purine biosynthesis enzyme ATIC [SSF64197];
L05T34P052R04852	AJ897976	hypothetical protein [Neurospora crassa] gb|EAA30951.1| hypothetical protein [Neurospora crassa]	4e-87	Adenylosuccinate synthetase [IPR001114]; Q8X1T5_EMENI_Q8X1T5	[PD001188]; Adenylsucc_synt [PF00709]; ADENYLOSUCCIN_SYN_2 [PS00513]; ADENYLOSUCCIN_SYN_1 [PS01266]; P-loop containing nucleoside triphosphate hydrolases [SSF52540]; P-loop containing nucleoside triphosphate hydrolases [SSF52540]; P-loop containing nucleoside triphosphate hydrolases [SSF52540];
L05T34P052R04859	AJ897983	hypothetical protein FG00802.1 [Gibberella zeae PH-1] ref|XP_380978.1| hypothetical protein FG00802.1 [Gibberella zeae PH-1]	1e-30	Ribosomal protein L14b/L23e [IPR000218]; RL23_YEAST_P04451	[PD001093]; Ribosomal_L14 [PF00238]; RIBOSOMAL_L14 [PS00049]; Ribosomal protein L14 [SSF50193];
L05T34P052R04861	AJ897985	hypothetical protein FG03997.1 [Gibberella zeae PH-1] ref|XP_384173.1| hypothetical protein FG03997.1 [Gibberella zeae PH-1]	2e-45
L05T34P052R04862	AJ897986	mixed-linked glucanase precursor (MLG1) related protein [imported] - Neurospora crassa	3e-19	Actin-binding, actinin-type [IPR001589]; ACTININ_1 [PS00019];
L05T34P052R04864	AJ897987	hypothetical protein FG00343.1 [Gibberella zeae PH-1] ref|XP_380519.1| hypothetical protein FG00343.1 [Gibberella zeae PH-1]	3e-92	Alpha-isopropylmalate/homocitrate synthase [IPR002034]; AIPM_HOMOCIT_SYNTH_1 [PS00815]; 2Fe-2S ferredoxin, iron-sulfur binding site [IPR006058]; 2FE2S_FER_1 [PS00197];
L05T34P052R04867	AJ897990
L05T34P052R04872	AJ897995	hypothetical protein AN8967.2 [Aspergillus nidulans FGSC A4] ref|XP_682236.1| hypothetical protein AN8967_2 [Aspergillus nidulans FGSC A4] ref|XP_413104.1| hypothetical protein AN8967.2 [Aspergillus nidulans FGSC A4]	4e-28
L05T34P052R04875	AJ897998	hypothetical protein AN5162.2 [Aspergillus nidulans FGSC A4] ref|XP_662766.1| hypothetical protein AN5162_2 [Aspergillus nidulans FGSC A4] ref|XP_409299.1| hypothetical protein AN5162.2 [Aspergillus nidulans FGSC A4]	2e-98	Dehydrogenase, E1 component [IPR001017]; E1_dh [PF00676]; Thiamin diphosphate-binding fold (THDP-binding) [SSF52518]; Virulence factor, pectin lyase fold [IPR011050]; Pectin lyase-like [SSF51126]; Thiamin diphosphate-binding fold (THDP-binding) [SSF52518]; Thiamin diphosphate-binding fold (THDP-binding) [SSF52518];
L05T34P052R04876	AJ897999	hypothetical protein FG03088.1 [Gibberella zeae PH-1] ref|XP_383264.1| hypothetical protein FG03088.1 [Gibberella zeae PH-1]	7e-46
L06T34P027R02498	AJ898002	histone H3 [Hypocrea jecorina] emb|CAD21510.1| histone H3 [Neurospora crassa] dbj|BAD90806.1| histone 3 [Conocephalum conicum] dbj|BAD90803.1| histone 3 [Conocephalum conicum] dbj|BAD90799.1| histone 3 [Conocephalum conicum] dbj|BAD90797.1| histone 3 [Mar	4e-69	Histone H3 [IPR000164]; HISTONEH3 [PR00622]; no description [SM00428]; HISTONE_H3_1 [PS00322]; HISTONE_H3_2 [PS00959]; Histone-fold/TFIID-TAF/NF-Y [IPR007124]; HIST_TAF [PS50028]; Histone core [IPR007125]; Histone [PF00125]; Histone-fold [IPR009072]; Histone-fold [SSF47113];
L06T34P027R02501	AJ898004	ATP9_NEUCR ATP synthase protein 9, mitochondrial precursor (Lipid-binding protein) [Gibberella zeae PH-1] ref|XP_386224.1| ATP9_NEUCR ATP synthase protein 9, mitochondrial precursor (Lipid-binding protein) [Gibberella zeae PH-1]	1e-29	Eubacterial/plasma membrane H+-transporting two-sector ATPase, C subunit [IPR000454]; ATPASEC [PR00124]; H+-transporting two-sector ATPase, C subunit [IPR002379]; ATP-synt_C [PF00137]; F1F0 ATP synthase subunit C [SSF81333]; Respiratory-chain NADH dehydrogenase 75 kDa subunit [IPR000283]; COMPLEX1_75K_3 [PS00643]; 4Fe-4S ferredoxin, iron-sulfur binding [IPR001450]; 4FE4S_FERREDOXIN [PS00198];
L06T34P027R02510	AJ898013	beta-galactosidase [Expression vector pBSII-LUCINT]	1e-30	Galactose-binding like [IPR008979]; Galactose-binding domain-like [SSF49785];
L06T34P027R02518	AJ898019	hypothetical protein FG09645.1 [Gibberella zeae PH-1] ref|XP_389821.1| hypothetical protein FG09645.1 [Gibberella zeae PH-1]	8e-13
L06T34P027R02520	AJ898021	hypothetical protein FG04255.1 [Gibberella zeae PH-1] ref|XP_384431.1| hypothetical protein FG04255.1 [Gibberella zeae PH-1]	4e-85	Uncharacterised conserved protein UCP028846 [IPR008313]; DUF1237 [PF06824]; Six-hairpin glycosidase [IPR008928]; Six-hairpin glycosyltransferases [SSF48208];
L06T34P027R02525	AJ898024	hypothetical protein FG03979.1 [Gibberella zeae PH-1] ref|XP_384155.1| hypothetical protein FG03979.1 [Gibberella zeae PH-1]	1e-37
L06T34P027R02533	AJ898032	lacZ' [Cloning vector pGreen]	6e-20	Phosphotransferase system, HPr serine phosphorylation site [IPR002114]; PTS_HPR_SER [PS00589]; Galactose-binding like [IPR008979]; Galactose-binding domain-like [SSF49785];
L06T34P027R02535	AJ898034	hypothetical protein [Neurospora crassa] gb|EAA30951.1| hypothetical protein [Neurospora crassa]	2e-80	Adenylosuccinate synthetase [IPR001114]; Adenylsucc_synt [PF00709]; P-loop containing nucleoside triphosphate hydrolases [SSF52540]; P-loop containing nucleoside triphosphate hydrolases [SSF52540]; P-loop containing nucleoside triphosphate hydrolases [SSF52540];
L06T34P027R02540	AJ898038	hypothetical protein [Neurospora crassa] gb|EAA33733.1| hypothetical protein [Neurospora crassa]	2e-43	GCN5-related N-acetyltransferase [IPR000182]; Acetyltransf_1 [PF00583]; Acyl-CoA N-acyltransferases (Nat) [SSF55729]; Acyl-CoA N-acyltransferases (Nat) [SSF55729]; Acyl-CoA N-acyltransferases (Nat) [SSF55729];
L06T34P027R02547	AJ898044	hypothetical protein FG06921.1 [Gibberella zeae PH-1] ref|XP_387097.1| hypothetical protein FG06921.1 [Gibberella zeae PH-1]	4e-21	Ribosomal protein L39e [IPR000077]; Q96W55_CANAL_Q96W55	[PD007914]; Ribosomal_L39 [PF00832]; Ribosomal protein L39e [SSF48662]; Galactose-binding like [IPR008979]; Galactose-binding domain-like [SSF49785]; Ribosomal protein L39e [SSF48662]; Ribosomal protein L39e [SSF48662];
L06T34P027R02548	AJ898045	unnamed protein product [Yarrowia lipolytica CLIB99] ref|XP_502363.1| hypothetical protein [Yarrowia lipolytica]	1e-57
L06T34P027R02554	AJ898050	hypothetical protein FG05215.1 [Gibberella zeae PH-1] ref|XP_385391.1| hypothetical protein FG05215.1 [Gibberella zeae PH-1]	3e-14
L06T34P027R02559	AJ898055	hypothetical protein FG07457.1 [Gibberella zeae PH-1] ref|XP_387633.1| hypothetical protein FG07457.1 [Gibberella zeae PH-1]	2e-36	Eukaryotic rRNA processing [IPR008610]; Ebp2 [PF05890];
L06T34P027R02560	AJ898056	putative response regulator receiver RIM15p [Gibberella moniliformis]	5e-53
L06T34P027R02562	AJ898058	hypothetical protein [Epichloe festucae]	3e-25	Ubiquinol-cytochrome C reductase hinge protein [IPR003422]; UCR_hinge [PF02320]; Nonheme 11 kDa protein of cytochrome bc1 complex (Ubiquinol-cytochrome c reductase) [SSF81531]; Nonheme 11 kDa protein of cytochrome bc1 complex (Ubiquinol-cytochrome c reductase) [SSF81531]; Nonheme 11 kDa protein of cytochrome bc1 complex (Ubiquinol-cytochrome c reductase) [SSF81531];
L06T34P027R02563	AJ898059	hypothetical protein FG01177.1 [Gibberella zeae PH-1] ref|XP_381353.1| hypothetical protein FG01177.1 [Gibberella zeae PH-1]	3e-50	Cys/Met metabolism pyridoxal-phosphate-dependent enzymes [IPR000277]; Cys_Met_Meta_PP [PF01053]; PLP-dependent transferases [SSF53383]; PLP-dependent transferases [SSF53383];
L06T34P027R02571	AJ898066	hypothetical protein FG10853.1 [Gibberella zeae PH-1] ref|XP_391029.1| hypothetical protein FG10853.1 [Gibberella zeae PH-1]	1e-79	Thiolase [IPR002155]; Thiolase_C [PF02803]; THIOLASE_2 [PS00737]; Thiolase-like [SSF53901]; Thiolase-like [SSF53901];
L06T34P027R02580	AJ898073	hypothetical protein FG00654.1 [Gibberella zeae PH-1] ref|XP_380830.1| hypothetical protein FG00654.1 [Gibberella zeae PH-1]	9e-67
L06T34P027R02584	AJ898076	hypothetical protein AN6024.2 [Aspergillus nidulans FGSC A4] ref|XP_663628.1| hypothetical protein AN6024_2 [Aspergillus nidulans FGSC A4] ref|XP_410161.1| hypothetical protein AN6024.2 [Aspergillus nidulans FGSC A4]	1e-12	Glutathione S-transferase, C-terminal [IPR004046]; GST_C [PF00043]; Glutathione S-transferase, C-terminal-like [IPR010987]; Glutathione S-transferase (GST), C-terminal domain [SSF47616];
L06T34P027R02586	AJ898078	ubiquinone biosynthesis protein [Xanthomonas campestris pv. campestris str. ATCC 33913] gb|AAM41014.1| ubiquinone biosynthesis protein [Xanthomonas campestris pv. campestris str. ATCC 33913] ref|YP_243581.1| ubiquinone biosynthesis protein [Xanthomonas ca	2e-71	ABC-1 [IPR004147]; ABC1 [PF03109]; Protein kinase-like [IPR011009]; Protein kinase-like (PK-like) [SSF56112];
L06T34P027R02587	AJ898079	predicted protein [Neurospora crassa] gb|EAA35303.1| predicted protein [Neurospora crassa]	9e-27
L06T34P027R02590	AJ898082	conserved hypothetical protein [Gibberella zeae PH-1] ref|XP_389950.1| conserved hypothetical protein [Gibberella zeae PH-1]	8e-88	Mrp [IPR000808]; MRP [PS01215]; P-loop containing nucleoside triphosphate hydrolases [SSF52540]; P-loop containing nucleoside triphosphate hydrolases [SSF52540];
L06T34P028R02596	AJ898087	hypothetical protein MG06011.4 [Magnaporthe grisea 70-15] ref|XP_369453.1| hypothetical protein MG06011.4 [Magnaporthe grisea 70-15]	6e-53	NAD(P)-binding Rossmann-fold domains [SSF51735]; NAD(P)-binding Rossmann-fold domains [SSF51735];
L06T34P028R02605	AJ898096	hypothetical protein FG08970.1 [Gibberella zeae PH-1] ref|XP_389146.1| hypothetical protein FG08970.1 [Gibberella zeae PH-1]	1e-13
L06T34P028R02606	AJ898097	RS9_PODAN 40S ribosomal protein S9 (S7) [Gibberella zeae PH-1] ref|XP_389072.1| RS9_PODAN 40S ribosomal protein S9 (S7) [Gibberella zeae PH-1]	9e-85	Ribosomal protein S4 [IPR001912]; Ribosomal_S4 [PF00163]; RIBOSOMAL_S4 [PS00632]; RNA-binding S4 [IPR002942]; S4 [PF01479]; no description [SM00363]; S4 [PS50889]; Ribosomal protein S4/9, eukaryotic and archaeal form [IPR005710]; rpsD_arch: ribosomal protein S4 [TIGR01018]; Alpha-L RNA-binding motif [SSF55174]; Alpha-L RNA-binding motif [SSF55174];
L06T34P028R02611	AJ898101	hypothetical protein FG07848.1 [Gibberella zeae PH-1] ref|XP_388024.1| hypothetical protein FG07848.1 [Gibberella zeae PH-1]	7e-12
L06T34P028R02613	AJ898103	RLA0_NEUCR 60S acidic ribosomal protein P0 [Gibberella zeae PH-1] ref|XP_387003.1| RLA0_NEUCR 60S acidic ribosomal protein P0 [Gibberella zeae PH-1]	3e-65	Ribosomal protein 60S [IPR001813]; Ribosomal_60s [PF00428];
L06T34P028R02615	AJ898105	hypothetical protein Afu6g07190 [Aspergillus fumigatus Af293] ref|XP_750612.1| hypothetical protein Afu6g07190 [Aspergillus fumigatus Af293]	9e-36	NAD(P)-binding Rossmann-fold domains [SSF51735]; Immunoglobulin/major histocompatibility complex [IPR003006]; IG_MHC [PS00290];
L06T34P028R02621	AJ898109	hypothetical protein FG04427.1 [Gibberella zeae PH-1] ref|XP_384603.1| hypothetical protein FG04427.1 [Gibberella zeae PH-1]	1e-45
L06T34P028R02627	AJ898114	hypothetical protein FG02077.1 [Gibberella zeae PH-1] ref|XP_382253.1| hypothetical protein FG02077.1 [Gibberella zeae PH-1]	3e-10	PRICHEXTENSN [PR01217]; CFEM [IPR008427]; CFEM [PF05730]; PRICHEXTENSN [PR01217];
L06T34P028R02628	AJ898115	hypothetical protein MG08213.4 [Magnaporthe grisea 70-15] ref|XP_362630.1| hypothetical protein MG08213.4 [Magnaporthe grisea 70-15]	2e-41	Peptidase S8 and S53, subtilisin, kexin, sedolisin [IPR000209]; SUBTILASE_ASP [PS00136]; Thioredoxin fold [IPR012335]; Thioredoxin-like fold [IPR012336]; Thioredoxin-like [SSF52833];
L06T34P028R02632	AJ898119	hypothetical protein FG08380.1 [Gibberella zeae PH-1] ref|XP_388556.1| hypothetical protein FG08380.1 [Gibberella zeae PH-1]	5e-62	Fungal specific transcription factor [IPR007219]; Fungal_trans [PF04082];
L06T34P028R02633	AJ898120
L06T34P028R02638	AJ898125	ribosomal protein [Neurospora crassa]	1e-42	Ribosomal protein S26E [IPR000892]; Ribosomal_S26e [PF01283]; RIBOSOMAL_S26E [PS00733]; Fibronectin, type III-like fold [IPR008957]; Fibronectin type III [SSF49265];
L06T34P028R02641	AJ898128			Immunoglobulin/major histocompatibility complex [IPR003006]; IG_MHC [PS00290];
L06T34P028R02646	AJ898133	non-functional lacZ alpha peptide	5e-18	Galactose-binding like [IPR008979]; Galactose-binding domain-like [SSF49785];
L06T34P028R02654	AJ898140	hypothetical protein [Neurospora crassa] gb|EAA30650.1| hypothetical protein [Neurospora crassa]	5e-85
L06T34P028R02655	AJ898141	probable DELTA(24)-STEROL C-METHYLTRANSFERASE (ERG6) [Neurospora crassa] sp|Q9P3R1|ERG6_NEUCR Sterol 24-C-methyltransferase (Delta(24)-sterol C-methyltransferase) ref|XP_330193.1| probable DELTA(24)-STEROL C-METHYLTRANSFERASE [MIPS] [Neurospora crassa] gb	2e-97	SAM (and some other nucleotide) binding motif [IPR000051]; SAM_BIND [PS50193]; Generic methyltransferase [IPR001601]; MET_TRANS [PS50124]; Methyltransferase type 11 [IPR013216]; Methyltransf_11 [PF08241]; S-adenosyl-L-methionine-dependent methyltransferases [SSF53335];
L06T34P028R02658	AJ898144	beta-galactosidase [Expression vector pBSII-LUCINT]	1e-30	Galactose-binding like [IPR008979]; Galactose-binding domain-like [SSF49785];
L06T34P028R02659	AJ898145	hypothetical protein FG10849.1 [Gibberella zeae PH-1] ref|XP_391025.1| hypothetical protein FG10849.1 [Gibberella zeae PH-1]	5e-36	Like-Sm ribonucleoprotein-related, core [IPR010920]; Sm-like ribonucleoproteins [SSF50182];
L06T34P028R02660	AJ898146	hypothetical protein FG01267.1 [Gibberella zeae PH-1] ref|XP_381443.1| hypothetical protein FG01267.1 [Gibberella zeae PH-1]	6e-31	Hypothetical protein Yhr087W [SSF89895]; Hypothetical protein Yhr087W [SSF89895];
L06T34P028R02661	AJ898147	hypothetical protein FG05750.1 [Gibberella zeae PH-1] ref|XP_385926.1| hypothetical protein FG05750.1 [Gibberella zeae PH-1]	2e-33	Galactose-binding like [IPR008979]; Galactose-binding domain-like [SSF49785];
L06T34P028R02666	AJ898151	hypothetical protein FG09990.1 [Gibberella zeae PH-1] ref|XP_390166.1| hypothetical protein FG09990.1 [Gibberella zeae PH-1]	3e-43	cAMP-regulated phosphoprotein/endosulfine conserved region [IPR006760]; Endosulfine [PF04667];
L06T34P028R02667	AJ898152	hypothetical protein MG05827.4 [Magnaporthe grisea 70-15] ref|XP_369637.1| hypothetical protein MG05827.4 [Magnaporthe grisea 70-15]	2e-29	Galactose-binding like [IPR008979]; Galactose-binding domain-like [SSF49785]; Amidase signature (AS) enzymes [SSF75304];
L06T34P028R02670	AJ898155	translation elongation factor 1a [Hypocrea jecorina] sp|P34825|EF1A_TRIRE Elongation factor 1-alpha (EF-1-alpha) prf||2004295A elongation factor 1alpha	6e-88	Elongation factor Tu, C-terminal [IPR004160]; GTP_EFTU_D3 [PF03143]; Elongation factor Tu, domain 2 [IPR004161]; GTP_EFTU_D2 [PF03144]; Translation factor [IPR009000]; Translation proteins [SSF50447]; EF-Tu/eEF-1alpha/eIF2-gamma, C-terminal [IPR009001]; EF-Tu/eEF-1alpha/eIF2-gamma C-terminal domain [SSF50465];
L06T34P028R02673	AJ898158	translation elongation factor 1-alpha [Hypocrea virens] gb|AAQ10498.1| translation elongation factor 1-alpha [Gliocladium flavofuscum] gb|AAQ10459.1| translation elongation factor 1-alpha [Hypocrea lixii] gb|AAS89558.1| translation elongation factor 1-alp	3e-76	Elongation factor Tu, C-terminal [IPR004160]; GTP_EFTU_D3 [PF03143]; Elongation factor Tu, domain 2 [IPR004161]; GTP_EFTU_D2 [PF03144]; Translation factor [IPR009000]; Translation proteins [SSF50447];
L06T34P028R02677	AJ898161	hypothetical protein FG09902.1 [Gibberella zeae PH-1] ref|XP_390078.1| hypothetical protein FG09902.1 [Gibberella zeae PH-1]	2e-28	Helix-turn-helix, Fis-type [IPR002197]; HTHFIS [PR01590]; HAD-like [SSF56784];
L06T34P028R02679	AJ898163	beta-galactosidase [Expression vector pBSII-LUCINT]	1e-30	Galactose-binding like [IPR008979]; Galactose-binding domain-like [SSF49785];
L06T34P028R02681	AJ898165	conserved hypothetical protein [Gibberella zeae PH-1] ref|XP_387619.1| conserved hypothetical protein [Gibberella zeae PH-1]	4e-57	Prefoldin [IPR009053]; Prefoldin [SSF46579];
L06T34P028R02684	AJ898168	hypothetical protein FG06337.1 [Gibberella zeae PH-1] ref|XP_386513.1| hypothetical protein FG06337.1 [Gibberella zeae PH-1]	3e-43
L06T34P028R02687	AJ898171	hypothetical protein AN1035.2 [Aspergillus nidulans FGSC A4] ref|XP_658639.1| hypothetical protein AN1035_2 [Aspergillus nidulans FGSC A4] ref|XP_405172.1| hypothetical protein AN1035.2 [Aspergillus nidulans FGSC A4]	2e-47	FAD linked oxidase, N-terminal [IPR006094]; FAD_binding_4 [PF01565]; FAD-binding domain [SSF56176];
L06T34P029R02689	AJ898172	hypothetical protein FG09295.1 [Gibberella zeae PH-1] ref|XP_389471.1| hypothetical protein FG09295.1 [Gibberella zeae PH-1]	5e-34	Ubiquitin-conjugating enzyme, E2 [IPR000608]; MMS2_SCHPO_O74983	[PD000461]; UBIQUITIN_CONJUGAT_2 [PS50127]; UBC-like [SSF54495];
L06T34P029R02692	AJ898175	hypothetical protein FG06786.1 [Gibberella zeae PH-1] ref|XP_386962.1| hypothetical protein FG06786.1 [Gibberella zeae PH-1]	1e-52	NAD-dependent epimerase/dehydratase [IPR001509]; Epimerase [PF01370]; NAD(P)-binding Rossmann-fold domains [SSF51735];
L06T34P029R02694	AJ898177	hypothetical protein [Neurospora crassa] gb|EAA32737.1| hypothetical protein [Neurospora crassa]	7e-96	Aldo/keto reductase [IPR001395]; O34185_HALVO_O34185	[PD000288]; ALDKETRDTASE [PR00069]; Aldo_ket_red [PF00248]; NAD(P)-linked oxidoreductase [SSF51430];
L06T34P029R02695	AJ898178	probable GTP-binding protein [Neurospora crassa] ref|XP_326676.1| hypothetical protein [Neurospora crassa] gb|EAA32313.1| hypothetical protein [Neurospora crassa]	3e-58	GTP-binding protein, HSR1-related [IPR002917]; MMR_HSR1 [PF01926]; GTP1/OBG [IPR006073]; GTP1OBG [PR00326]; GTP1/OBG domain [IPR006074]; GTP1_OBG [PS00905]; P-loop containing nucleoside triphosphate hydrolases [SSF52540];
L06T34P029R02700	AJ898182	hypothetical protein FG06896.1 [Gibberella zeae PH-1] ref|XP_387072.1| hypothetical protein FG06896.1 [Gibberella zeae PH-1]	7e-29	Pistil-specific extensin-like protein [IPR003882]; PSTLEXTENSIN [PR01218];
L06T34P029R02703	AJ898184	beta-galactosidase [Expression vector pBSII-LUCINT]	1e-30	Galactose-binding like [IPR008979]; Galactose-binding domain-like [SSF49785];
L06T34P029R02709	AJ898190	conserved hypothetical protein [Gibberella zeae PH-1] ref|XP_380734.1| conserved hypothetical protein [Gibberella zeae PH-1]	7e-88	Chaperonin Cpn60/TCP-1 [IPR002423]; TCOMPLEXTCP1 [PR00304]; Cpn60_TCP1 [PF00118]; GroEL apical domain-like [SSF52029];
L06T34P029R02710	AJ898191	SPAC4G8.05 [Schizosaccharomyces pombe] ref|NP_593065.1| hypothetical protein SPAC4G8.05 [Schizosaccharomyces pombe 972h-] sp|Q09831|KAD5_SCHPO Probable serine/threonine-protein kinase C4G8.05	3e-94	Protein kinase [IPR000719]; NRC2_NEUCR_O42626	[PD000001]; Pkinase [PF00069]; PROTEIN_KINASE_DOM [PS50011]; Serine/threonine protein kinase [IPR002290]; no description [SM00220]; Serine/threonine protein kinase, active site [IPR008271]; PROTEIN_KINASE_ST [PS00108]; Protein kinase-like [IPR011009]; Protein kinase-like (PK-like) [SSF56112];
L06T34P029R02713	AJ898194	hypothetical protein [Neurospora crassa] gb|EAA29692.1| hypothetical protein [Neurospora crassa]	2e-71	DEAD/DEAH box helicase [IPR001410]; HELICASE [PS50136]; Helicase, C-terminal [IPR001650]; Helicase_C [PF00271]; no description [SM00490]; P-loop containing nucleoside triphosphate hydrolases [SSF52540];
L06T34P029R02714	AJ898195	hypothetical protein FG01553.1 [Gibberella zeae PH-1] ref|XP_381729.1| hypothetical protein FG01553.1 [Gibberella zeae PH-1]	1e-24
L06T34P029R02715	AJ898196	K+/H+ antiporter, putative [Aspergillus fumigatus Af293] ref|XP_747491.1| K+/H+ antiporter [Aspergillus fumigatus Af293]	2e-18
L06T34P029R02716	AJ898197	hypothetical protein FG01111.1 [Gibberella zeae PH-1] ref|XP_381287.1| hypothetical protein FG01111.1 [Gibberella zeae PH-1]	3e-89	6-phosphogluconate dehydrogenase, C-terminal [IPR006114]; 6PGD [PF00393]; 6-phosphogluconate dehydrogenase, NAD-binding [IPR006115]; NAD_binding_2 [PF03446]; 6-phosphogluconate dehydrogenase [IPR006183]; 6PGDHDRGNASE [PR00076]; 6-phosphogluconate dehydrogenase, C-terminal-like [IPR008927]; 6-phosphogluconate dehydrogenase C-terminal domain-like [SSF48179]; 6-phosphogluconate dehydrogenase, C-term…
[truncated: 1,788 more rows]
