# Supplementary material for: Generation, annotation and analysis of ESTs from Trichoderma harzianum CECT 2413
Source: BMC Genomics. 2006 Jul 27;7:193. doi: 10.1186/1471-2164-7-193 (PMC1562415; doi:10.1186/1471-2164-7-193)
Supplement: Additional file 2 — Table of multisequence contigs and the ESTs that cluster in each of them. [file 1471-2164-7-193-S2.xls]

## Sheet: AF2
Table of the ESTs that cluster in the contigs. EBI accession numbers of these ESTS are listed in the other sheet.
Contig_ID	Clone Identifier (with the position of the corresponding EST in brackets)
T34C1	L02T34P001R00067+(1,703)|L02T34P067R06292+(141,801)|L02T34P125R10936+(317,892)
T34C10	L02T34P002R00121+(1,311)|L02T34P055R05091+(37,489)
T34C100	L02T34P021R01961+(2,711)|L02T34P079R07432+(1,689)|L02T34P100R09402+(78,718)|L05T34P052R04806+(78,770)|L05T34P052R04795+(296,910)|L02T34P002R00102-(404,1107)|L02T34P017R01554-(448,1080)
T34C101	L02T34P021R01996+(1,716)|L02T34P056R05252+(24,716)
T34C102	L02T34P021R02007+(2,771)|L11T34P090R08451+(1,532)|L02T34P055R05154+(25,585)|L02T34P125R11003+(14,574)|L02T34P078R07351+(13,620)|L02T34P128R11254+(14,612)|L10T34P072R06796+(39,703)|L02T34P103R09689+(9,620)|L02T34P103R09762+(10,85)|L03T34P023R02140+(28,750)|L02T34P067R06301+(39,656)|L02T34P002R00107+(4,655)|L02T34P058R05368+(2,668)|L10T34P083R07769+(17,655)|L10T34P115R10345+(14,668)|L02T34P069R0650…
T34C103	L02T34P026R02402+(1,65)|L06T34P032R03067+(2,672)|L06T34P029R02744+(18,734)|L06T34P029R02771+(85,351)|L06T34P029R02770+(205,845)
T34C104	L02T34P026R02439+(1,793)|L02T34P003R00246+(22,710)|L02T34P055R05134+(6,702)|L02T34P103R09698+(14,629)|L02T34P100R09428+(13,647)|L02T34P056R05219+(11,776)|L03T34P014R01339+(1,757)|L02T34P012R01105+(156,855)|L02T34P104R09816+(173,877)|L02T34P126R11092+(432,1059)
T34C105	L02T34P026R02447+(1,612)|L02T34P068R06362+(244,887)
T34C106	L02T34P026R02491+(1,583)|L10T34P081R07584+(68,736)|L03T34P060R05564+(373,1061)
T34C107	L02T34P049R04517+(1,725)|L02T34P002R00114+(10,725)
T34C108	L02T34P049R04527+(1,502)|L02T34P125R10940+(67,567)|L03T34P061R05665+(194,478)
T34C109	L02T34P049R04529+(1,659)|L02T34P079R07410+(10,632)
T34C11	L02T34P002R00143+(1,703)|L03T34P075R07005+(9,636)
T34C110	L02T34P049R04530+(1,732)|L06T34P030R02799+(159,822)
T34C111	L02T34P049R04533+(1,732)|L02T34P018R01646+(34,775)
T34C112	L02T34P049R04537+(2,739)|L10T34P112R10013+(8,619)|L03T34P060R05566+(1,613)|L10T34P102R09658+(14,660)|L03T34P060R05642+(170,853)
T34C113	L02T34P049R04545+(1,769)|L02T34P001R00022+(235,834)
T34C114	L02T34P049R04546+(1,710)|L02T34P128R11250+(7,527)|L03T34P059R05538+(16,743)|L10T34P083R07774+(18,585)
T34C115	L02T34P049R04555+(1,764)|L02T34P018R01694+(15,290)|L02T34P101R09574+(11,698)|L02T34P125R10931+(24,579)|L02T34P056R05234+(40,743)|L02T34P069R06436+(25,761)|L02T34P050R04625+(11,763)|L10T34P072R06792+(11,764)|L02T34P067R06259+(87,682)|L10T34P081R07599+(76,682)|L02T34P050R04614+(112,826)|L02T34P125R10951+(175,581)|L02T34P026R02428+(180,802)|L02T34P020R01892+(219,488)|L03T34P059R05523-(496,971)|L03T3…
T34C116	L02T34P049R04558+(1,719)|L02T34P021R01928+(62,725)|L10T34P072R06746+(70,736)
T34C117	L02T34P049R04564+(1,734)|L06T34P031R02917+(73,645)
T34C118	L02T34P049R04568+(1,720)|L02T34P104R09815+(11,69)|L06T34P031R02942+(258,920)
T34C119	L02T34P049R04575+(1,675)|L06T34P027R02527+(202,817)
T34C12	L02T34P002R00147+(1,532)|L02T34P053R04967+(19,683)|L03T34P060R05561+(56,781)
T34C120	L02T34P049R04585+(1,599)|L02T34P104R09843+(11,70)|L06T34P028R02657-(95,664)
T34C121	L02T34P049R04587+(1,700)|L03T34P045R04205+(11,655)
T34C122	L02T34P049R04588+(1,620)|L02T34P069R06446+(11,722)|L02T34P125R10955+(24,575)|L02T34P100R09409+(11,667)|L02T34P100R09482+(23,618)|L02T34P049R04539+(24,667)|L02T34P050R04665+(10,778)|L03T34P023R02196+(37,750)|L03T34P023R02187+(37,707)|L02T34P050R04616+(108,752)|L02T34P057R05306+(112,752)|L02T34P126R11113+(205,690)|L02T34P126R11020+(268,688)
T34C123	L02T34P049R04591+(1,772)|L03T34P070R06533+(151,572)|L10T34P113R10127+(244,851)
T34C124	L02T34P050R04613+(1,765)|L02T34P013R01188+(71,333)|L02T34P012R01143+(73,693)|L02T34P127R11161+(74,713)|L02T34P078R07314+(79,725)|L02T34P003R00218+(224,831)
T34C125	L02T34P050R04617+(1,715)|L02T34P004R00308+(309,853)
T34C126	L02T34P050R04618+(1,721)|L02T34P078R07335+(14,477)|L03T34P045R04115+(1,599)|L06T34P027R02522+(37,653)|L06T34P030R02861+(18,648)|L06T34P031R02956+(30,721)|L06T34P029R02693+(1,694)|L06T34P029R02757+(28,626)|L06T34P031R02891+(30,648)|L06T34P031R02939+(112,461)|L06T34P032R02988+(87,602)|L06T34P027R02502+(90,721)
T34C127	L02T34P050R04620+(1,678)|L02T34P125R10949+(455,1005)
T34C128	L02T34P050R04622+(1,721)|L03T34P061R05726+(1,749)|L02T34P049R04561+(1,749)|L02T34P066R06172+(162,847)|L02T34P054R05053-(447,1123)
T34C129	L02T34P050R04627+(1,600)|L02T34P100R09442+(130,786)
T34C13	L02T34P002R00156+(1,699)|L02T34P100R09388+(42,697)|L02T34P078R07338+(56,664)|L06T34P028R02635+(100,542)|L08T34P062R05826+(92,774)|L02T34P026R02449+(92,787)|L02T34P079R07464+(102,719)|L06T34P032R03051+(100,717)|L06T34P029R02777+(134,758)|L03T34P060R05612+(146,760)|L02T34P015R01389+(146,834)|L06T34P032R02975+(193,716)|L06T34P027R02552+(233,851)|L08T34P062R05763+(239,851)|L10T34P077R07224+(288,851)|…
T34C130	L02T34P050R04632+(1,657)|L10T34P083R07851+(16,428)|L02T34P126R11074+(14,513)|L10T34P084R07866+(51,776)|L08T34P062R05765+(264,997)
T34C131	L02T34P050R04635+(1,73)|L10T34P084R07860+(2,603)|L10T34P113R10088+(28,677)|L03T34P024R02226+(119,887)|L02T34P057R05318+(130,877)|L10T34P112R09987+(154,916)|L02T34P013R01158+(235,864)|L05T34P052R04879+(197,858)|L02T34P018R01660+(228,887)|L10T34P077R07221+(217,959)|L02T34P018R01676+(228,939)|L02T34P103R09696+(297,877)|L02T34P055R05164+(253,890)|L02T34P049R04572+(253,990)|L08T34P062R05767+(292,1008)…
T34C132	L02T34P050R04636+(1,638)|L02T34P104R09850+(19,79)|L05T34P052R04823+(203,873)
T34C133	L02T34P050R04643+(1,688)|L03T34P048R04412+(2,712)|L02T34P020R01854+(134,753)
T34C134	L02T34P050R04647+(1,725)|L06T34P028R02653+(70,174)|L05T34P051R04717+(65,748)|L02T34P019R01777+(113,739)|L06T34P029R02748+(107,748)|L06T34P031R02965+(95,748)|L06T34P028R02597+(86,740)|L06T34P030R02804+(82,739)
T34C135	L02T34P050R04655+(1,682)|L03T34P060R05621+(37,751)|L02T34P100R09463+(44,682)|L02T34P068R06409+(45,751)|L03T34P060R05602+(59,779)|L02T34P018R01659+(76,741)|L02T34P003R00229+(61,744)|L02T34P103R09677+(76,647)|L02T34P001Rb0032+(61,653)|L02T34P069R06507+(70,742)|L02T34P078R07329+(253,787)
T34C136	L02T34P050R04658+(1,619)|L10T34P081R07566+(99,783)
T34C137	L02T34P050R04659+(1,665)|L02T34P057R05325+(467,1127)|L06T34P032R02978+(483,1108)|L06T34P032R02981+(483,1138)
T34C138	L02T34P050R04663+(1,710)|L02T34P126R11080+(11,67)|L02T34P068R06395+(11,553)
T34C139	L02T34P050R04664+(1,770)|L10T34P112R09999+(1,433)|L03T34P016R01452+(73,433)
T34C14	L02T34P002R00162-(1,664)|L15T34P122R10898+(53,642)|L03T34P047R04382+(153,736)
T34C140	L02T34P050R04668+(1,671)|L02T34P050R04654-(227,914)
T34C141	L02T34P050R04670+(1,734)|L02T34P104R09846+(10,736)
T34C142	L02T34P050R04677+(1,640)|L03T34P059R05456-(86,748)|L03T34P061R05684+(262,959)
T34C143	L02T34P050R04685+(1,77)|L10T34P112R10047+(2,297)
T34C144	L02T34P053R04885+(1,557)|L08T34P062R05788+(71,744)
T34C145	L02T34P053R04902+(1,652)|L03T34P070R06602+(44,692)|L02T34P018R01678+(416,1007)
T34C146	L02T34P053R04904+(1,692)|L02T34P003Rb0193+(198,829)
T34C147	L02T34P053R04905+(1,635)|L02T34P058R05433+(156,810)
T34C148	L02T34P053R04920+(1,677)|L02T34P026R02492+(615,1221)
T34C149	L02T34P053R04935+(1,705)|L02T34P053R04973+(41,696)
T34C15	L02T34P002R00163+(1,559)|L02T34P019R01815+(122,747)
T34C150	L02T34P053R04944+(1,718)|L02T34P003R00277+(142,893)|L02T34P003R00276+(195,718)
T34C151	L02T34P053R04955+(1,744)|L03T34P070R06527+(491,1026)
T34C152	L02T34P053R04958+(1,665)|L02T34P053R04915+(44,689)|L06T34P027R02573+(595,1254)|L06T34P029R02766+(686,1350)|L06T34P027R02544+(705,1375)
T34C153	L02T34P053R04959+(1,698)|L02T34P127R11133+(5,745)
T34C154	L02T34P053R04962+(1,759)|L03T34P046R04257+(176,724)
T34C155	L02T34P053R04963+(1,661)|L02T34P054R04985+(12,720)|L03T34P070R06578+(235,661)
T34C156	L02T34P053R04964+(1,712)|L02T34P055R05126+(155,837)|L02T34P012R01141+(430,1105)|L02T34P125R10950+(518,1089)
T34C157	L02T34P053R04969+(1,625)|L02T34P049R04524-(150,768)
T34C158	L02T34P053R04971+(1,741)|L02T34P019R01752+(90,741)|L02T34P079R07440+(115,773)|L02T34P055R05140+(336,989)|L10T34P113R10149+(358,1005)|L02T34P078R07282+(437,971)|L02T34P001R00001-(440,1009)|L10T34P076R07104+(470,1118)|L10T34P083R07778+(651,1304)
T34C159	L02T34P054R04979+(1,691)|L02T34P126R11055+(11,608)|L02T34P066R06190+(91,691)|L02T34P003R00217+(91,758)
T34C16	L02T34P002R00164+(1,659)|L02T34P003R00219+(62,574)
T34C160	L02T34P054R04980+(1,724)|L10T34P085R07977+(1,665)|L03T34P060R05643+(15,706)|L02T34P079R07445+(1,568)|L10T34P073R06879+(25,669)|L06T34P028R02649+(27,725)|L06T34P031R02908+(113,824)|L02T34P067R06310+(118,793)
T34C161	L02T34P054R04981+(1,650)|L02T34P018R01634+(51,732)
T34C162	L02T34P054R04994+(1,402)|L02T34P001R00036+(45,682)
T34C163	L02T34P054R05007+(1,706)|L10T34P072R06742+(307,1005)
T34C164	L02T34P054R05046+(1,702)|L02T34P020R01896+(566,927)
T34C165	L02T34P054R05062+(1,684)|L02T34P054R04989+(66,684)|L02T34P018R01651+(69,739)|L02T34P020R01849+(75,739)
T34C166	L02T34P054R05064+(1,754)|L02T34P066R06157+(305,1000)|L02T34P001R00023+(331,908)
T34C167	L02T34P055R05074+(1,731)|L03T34P046R04248+(25,731)|L02T34P125R11006+(591,1096)
T34C168	L02T34P055R05079+(1,729)|L03T34P059R05529+(21,421)|L02T34P104R09790+(16,657)|L10T34P102R09605+(1,698)|L02T34P015R01428+(9,695)|L02T34P104R09814+(16,694)|L02T34P049R04542+(7,732)|L02T34P066R06162+(23,698)|L02T34P055R05112+(18,697)|L05T34P051R04772+(7,732)|L02T34P015R01436+(24,695)|L03T34P024R02295+(34,711)|L03T34P023R02117+(23,746)|L02T34P015R01398+(34,697)|L02T34P066R06170+(43,732)|L03T34P023R021…
T34C169	L02T34P055R05083+(1,743)|L02T34P125R11019+(84,575)|L03T34P023R02161+(99,822)
T34C17	L02T34P002R00168+(25,703)|L03T34P048R04441+(1,703)|L03T34P016R01519+(591,1231)|L03T34P022R02093+(631,831)|L05T34P052R04843+(613,1235)
T34C170	L02T34P055R05087+(1,645)|L02T34P026R02478+(48,159)|L03T34P024R02211+(107,865)|L02T34P049R04566+(98,804)|L06T34P030R02872+(112,781)|L08T34P063R05894+(183,675)
T34C171	L02T34P055R05098+(1,656)|L03T34P024R02279+(63,716)|L03T34P023R02114+(86,726)
T34C172	L02T34P055R05129+(1,646)|L10T34P072R06756+(62,689)|L02T34P017R01544+(62,566)|L10T34P072R06748+(88,732)
T34C173	L02T34P055R05133+(1,721)|L02T34P079R07421+(66,473)|L02T34P015R01404+(222,851)|L03T34P071R06618+(276,836)
T34C174	L02T34P055R05144+(1,690)|L02T34P067R06228+(176,942)|L02T34P126R11029+(450,1001)
T34C175	L02T34P055R05148+(1,694)|L02T34P104R09851+(19,611)|L02T34P103R09730+(16,723)|L06T34P032R02974+(111,696)|L06T34P031R02969+(124,607)
T34C176	L02T34P055R05150+(1,723)|L11T34P092R08648+(1,437)|L02T34P101R09531+(23,679)|L02T34P078R07291+(34,484)|L02T34P056R05193+(10,678)|L03T34P075R06992+(51,671)|L10T34P113R10086+(3,723)|L02T34P103R09768+(17,210)|L10T34P083R07803+(27,667)|L02T34P013R01171+(38,419)|L02T34P057R05338+(35,722)|L02T34P004R00342+(38,633)|L02T34P015R01388+(11,796)|L03T34P070R06591+(25,625)|L02T34P055R05153+(26,708)|L02T34P100R0…
T34C177	L02T34P055R05152+(1,676)|L02T34P068R06390+(11,627)
T34C178	L02T34P055R05156+(1,723)|L02T34P015R01407+(37,143)
T34C179	L02T34P055R05158+(1,539)|L03T34P023R02181+(11,684)|L02T34P003R00196+(27,759)
T34C18	L02T34P002R00170+(5,622)|L02T34P050R04615+(1,712)|L02T34P002R00179+(2,722)|L02T34P002R00125+(17,622)|L05T34P051R04729+(2,722)|L10T34P072R06755+(16,691)|L02T34P057R05284+(280,540)|L02T34P020R01826-(281,895)|L02T34P054R04990-(363,951)
T34C180	L02T34P055R05163+(3,717)|L11T34P090R08462+(1,479)|L02T34P101R09504+(25,699)|L02T34P015R01363+(13,799)|L03T34P061R05660+(41,456)|L02T34P049R04534+(13,730)|L02T34P050R04601+(12,750)|L10T34P084R07934+(28,685)|L02T34P002R00129+(15,681)|L10T34P081R07638+(12,721)|L02T34P050R04597+(26,730)|L03T34P023R02188+(40,724)|L02T34P012R01128+(25,802)|L02T34P021R01942+(28,573)|L02T34P012R01091+(41,731)|L02T34P012R…
T34C181	L02T34P055R05165+(1,572)|L05T34P051R04769+(1,636)|L02T34P002R00132+(38,572)|L05T34P051R04781+(22,587)|L03T34P047R04396-(155,709)
T34C182	L02T34P056R05176+(1,646)|L03T34P024R02270+(74,646)|L03T34P046R04239+(193,843)|L03T34P074R06980-(499,921)|L02T34P015R01370-(696,1396)
T34C183	L02T34P056R05178+(1,736)|L02T34P079R07385+(11,650)|L02T34P003R00228+(13,716)|L02T34P101R09547+(11,691)|L02T34P127R11137+(40,670)|L02T34P049R04563+(1,773)|L02T34P012R01072+(25,706)|L02T34P066R06163+(47,773)|L02T34P101R09522+(11,745)|L02T34P021R01965+(13,802)|L02T34P057R05329+(25,791)
T34C184	L02T34P056R05183+(1,521)|L03T34P075R06995+(84,748)
T34C185	L02T34P056R05184+(1,699)|L02T34P069R06490+(314,992)|L02T34P026R02475+(639,1204)
T34C186	L02T34P056R05185+(1,712)|L02T34P128R11270+(24,619)|L06T34P028R02624+(36,719)|L10T34P102R09623+(10,711)|L02T34P100R09403+(11,692)|L02T34P126R11115+(92,541)|L06T34P030R02849+(83,693)|L02T34P003R00249+(86,755)|L06T34P027R02541+(90,719)|L10T34P081R07617+(109,785)|L06T34P029R02750+(127,799)|L06T34P027R02572+(158,797)|L06T34P031R02903+(126,797)
T34C187	L02T34P056R05197+(1,738)|L06T34P030R02874+(462,1034)|L06T34P030R02833+(619,1255)
T34C188	L02T34P056R05204+(1,760)|L10T34P113R10154+(38,706)|L10T34P080R07545+(39,572)|L10T34P082R07700+(19,645)|L02T34P066R06188+(54,678)|L02T34P066R06221+(77,724)|L02T34P019R01744+(89,775)|L05T34P052R04808+(107,772)|L08T34P062R05759+(121,762)
T34C189	L02T34P056R05205+(1,680)|L02T34P068R06376+(10,699)|L10T34P086R08064+(81,185)|L10T34P072R06739+(93,680)
T34C19	L02T34P002R00177+(16,729)|L10T34P085R08006+(3,640)|L05T34P051R04695+(1,625)|L06T34P030R02876+(86,562)|L02T34P125R11008+(78,587)|L06T34P032R03065+(71,549)|L06T34P027R02561+(73,646)|L02T34P054R04991+(82,711)|L06T34P030R02829+(243,847)|L02T34P018R01662+(357,964)|L02T34P017R01561+(421,1077)
T34C190	L02T34P056R05206+(1,668)|L06T34P029R02699+(17,685)
T34C191	L02T34P056R05207+(1,739)|L02T34P017R01624+(1,731)
T34C192	L02T34P056R05209+(9,677)|L11T34P090R08494+(1,568)|L15T34P117R10406+(45,757)|L02T34P050R04609-(293,991)|L02T34P026R02471+(465,1105)
T34C193	L02T34P056R05225+(1,618)|L02T34P069R06453+(70,744)
T34C194	L02T34P056R05231+(1,570)|L06T34P029R02780+(63,572)|L02T34P066R06213+(63,669)
T34C195	L02T34P056R05232+(11,669)|L03T34P048R04406+(2,712)|L10T34P115R10265+(25,627)|L10T34P081R07654+(12,599)|L10T34P102R09626+(12,499)|L10T34P080R07546+(1,628)|L03T34P059R05487+(11,708)|L02T34P055R05132+(12,739)|L02T34P101R09550+(12,673)|L06T34P027R02577+(38,732)|L02T34P078R07277+(12,726)|L02T34P126R11111+(35,656)|L03T34P014R01277+(12,768)|L02T34P020R01864+(37,710)|L10T34P072R06787+(48,669)|L10T34P082R…
T34C196	L02T34P056R05233+(1,653)|L15T34P122R10878+(21,659)|L02T34P017R01557+(78,653)
T34C197	L02T34P056R05245+(1,702)|L02T34P019R01786+(57,719)|L03T34P075R07024+(65,639)|L02T34P054R05019+(66,687)
T34C198	L02T34P056R05246+(1,716)|L03T34P060R05588+(349,1055)
T34C199	L02T34P056R05247+(1,753)|L03T34P022R02020+(163,792)|L10T34P077R07215+(255,635)|L02T34P026R02453+(260,686)|L03T34P061R05738+(260,696)
T34C2	L02T34P001Rb0016+(6,665)|L10T34P114R10251+(5,671)|L03T34P075R07058+(1,744)
T34C20	L02T34P003R00195+(1,745)|L02T34P002R00140+(15,661)|L03T34P016R01514+(200,308)
T34C200	L02T34P056R05249+(1,655)|L02T34P012R01142-(153,793)
T34C201	L02T34P056R05253+(8,693)|L02T34P003R00224+(1,688)|L02T34P017R01558+(8,698)|L02T34P053R04886+(97,816)|L02T34P019R01818+(196,787)|L02T34P019R01748+(228,885)|L02T34P015R01377+(274,884)|L02T34P018R01685+(355,554)|L15T34P120R10709+(456,978)|L03T34P024R02283+(467,1144)|L02T34P054R05037+(487,770)|L02T34P054R05030+(694,1279)|L02T34P050R04661+(876,1584)|L02T34P019R01791-(1078,1746)|L02T34P001R00012-(1441,…
T34C202	L02T34P057R05269+(1,722)|L10T34P115R10297+(138,702)|L02T34P054R05039-(478,1124)
T34C203	L02T34P057R05274+(1,743)|L03T34P074R06944+(25,565)|L02T34P017R01583+(150,837)|L03T34P061R05699+(300,828)
T34C204	L02T34P057R05280+(1,598)|L10T34P077R07269+(82,658)
T34C205	L02T34P057R05287+(1,627)|L02T34P101R09487+(50,450)
T34C206	L02T34P057R05304+(1,680)|L05T34P051R04690+(1,718)|L02T34P020R01840+(14,717)
T34C207	L02T34P057R05305+(1,705)|L02T34P126R11032+(402,1037)|L02T34P049R04547+(451,1168)|L02T34P128R11271+(721,1302)|L03T34P016R01532+(1026,1616)|L03T34P046R04242+(1064,1707)
T34C208	L02T34P057R05317+(1,668)|L10T34P072R06752+(299,996)|L02T34P068R06392+(329,998)
T34C209	L02T34P057R05330+(1,700)|L02T34P026R02454+(568,1240)|L10T34P073R06841-(1090,1726)
T34C21	L02T34P003R00214+(1,677)|L02T34P128R11247+(23,592)|L03T34P023R02133+(1,726)|L11T34P092R08691+(1,480)|L02T34P079R07465+(13,642)|L02T34P055R05131+(24,701)|L02T34P066R06161+(28,726)|L06T34P031R02921+(31,710)|L11T34P090R08520+(73,480)|L10T34P076R07148+(332,1003)|L02T34P003R00248+(399,1070)|L02T34P127R11177+(407,1070)|L02T34P067R06261+(713,1350)|L11T34P090R08508+(903,1006)
T34C210	L02T34P057R05337+(1,673)|L02T34P013R01194+(283,542)
T34C211	L02T34P057R05342+(1,628)|L02T34P067R06279+(171,747)|L02T34P003R00225+(287,922)|L10T34P073R06846-(815,1224)|L02T34P012R01130-(815,1528)
T34C212	L02T34P057R05346+(1,666)|L02T34P056R05230+(218,904)|L02T34P020R01870+(564,1225)|L02T34P018R01699+(674,1347)
T34C213	L02T34P057R05348+(1,743)|L02T34P078R07283+(306,933)|L10T34P072R06784+(428,989)
T34C214	L02T34P057R05349+(1,735)|L02T34P026R02436+(552,1227)
T34C215	L02T34P058R05360+(1,643)|L02T34P079R07399+(14,727)
T34C216	L02T34P058R05366+(12,724)|L10T34P114R10225+(14,572)|L05T34P052R04850+(2,724)|L02T34P128R11234+(7,614)|L10T34P113R10092+(1,572)|L02T34P067R06306+(15,714)|L10T34P085R07996+(31,638)|L10T34P115R10268+(15,669)|L06T34P030R02838+(31,735)|L02T34P100R09397+(50,714)|L06T34P032R03052+(105,414)|L10T34P083R07843+(82,543)|L06T34P032R03008+(78,643)|L02T34P053R04907+(67,685)|L02T34P067R06272+(90,702)|L05T34P052R…
T34C217	L02T34P058R05378+(1,639)|L02T34P004R00353+(182,579)
T34C218	L02T34P058R05385+(1,769)|L02T34P057R05267+(92,194)|L15T34P117R10418+(204,908)|L03T34P024R02251+(331,960)|L02T34P053R04893+(479,1142)|L02T34P067R06248+(892,1513)
T34C219	L02T34P058R05386+(1,690)|L06T34P030R02816+(34,631)|L06T34P029R02696+(186,793)
T34C22	L02T34P003R00227+(1,672)|L02T34P002R00172+(16,672)
T34C220	L02T34P058R05387+(1,728)|L02T34P013R01186+(275,507)
T34C221	L02T34P058R05412+(1,615)|L02T34P012R01149+(189,706)|L02T34P100R09429-(190,832)|L02T34P012R01131-(272,942)
T34C222	L02T34P058R05417+(1,710)|L03T34P016R01483+(99,785)|L10T34P102R09674+(99,770)|L10T34P086R08116+(413,539)|L02T34P104R09867+(377,1004)|L10T34P102R09603+(587,1026)
T34C223	L02T34P058R05426+(7,704)|L03T34P060R05615+(1,709)|L06T34P030R02813+(73,732)
T34C224	L02T34P058R05428+(1,681)|L03T34P074R06918+(188,876)
T34C225	L02T34P058R05429+(1,671)|L10T34P086R08068+(25,566)|L02T34P054R05057+(25,667)|L02T34P026R02442+(74,671)|L10T34P073R06835+(140,669)|L10T34P085R07997+(146,741)
T34C226	L02T34P058R05431+(1,666)|L02T34P056R05251+(43,662)
T34C227	L02T34P058R05434+(1,713)|L10T34P102R09666+(103,562)|L02T34P020R01891+(175,818)
T34C228	L02T34P058R05437+(1,670)|L02T34P015R01380+(137,777)
T34C229	L02T34P058R05442+(1,705)|L02T34P057R05357+(27,724)
T34C23	L02T34P003R00238+(1,658)|L02T34P128R11278+(231,775)|L06T34P032R02993+(408,775)|L02T34P020R01873+(416,1153)|L02T34P020R01890+(473,1107)
T34C230	L02T34P058R05449+(1,680)|L03T34P074R06968+(299,651)|L02T34P068R06371+(286,654)
T34C231	L02T34P058R05453+(1,671)|L02T34P015R01361+(66,670)|L02T34P057R05328+(66,729)|L02T34P078R07302+(140,682)
T34C232	L02T34P058R05454+(1,669)|L02T34P079R07451+(8,596)|L02T34P068R06375+(194,544)
T34C233	L02T34P066R06131+(1,745)|L02T34P128R11253+(265,840)|L03T34P060R05594+(298,1029)|L10T34P084R07938+(407,1031)|L10T34P077R07208+(457,1089)|L02T34P019R01780+(477,1221)|L02T34P066R06141+(585,1089)|L02T34P127R11138+(573,1126)|L02T34P021R01923+(587,1221)|L02T34P125R10947+(686,822)
T34C234	L02T34P066R06143+(1,739)|L02T34P017R01549+(70,646)|L10T34P085R07962-(280,851)
T34C235	L02T34P066R06147+(1,772)|L02T34P012R01140+(46,773)
T34C236	L02T34P066R06149+(1,703)|L02T34P054R05017+(143,832)
T34C237	L02T34P066R06160+(1,658)|L02T34P017R01565+(592,1303)
T34C238	L02T34P066R06179+(1,718)|L02T34P100R09437+(101,760)
T34C239	L02T34P066R06223+(1,712)|L10T34P077R07252+(332,979)
T34C24	L02T34P003R00242+(1,664)|L10T34P086R08083+(76,499)
T34C240	L02T34P067R06224+(1,671)|L06T34P032R03062+(424,896)
T34C241	L02T34P067R06239+(1,598)|L02T34P101R09576+(163,794)
T34C242	L02T34P067R06251+(1,753)|L10T34P084R07925-(178,767)|L10T34P081R07645+(278,753)|L02T34P026R02433+(305,865)|L03T34P061R05732+(305,753)
T34C243	L02T34P067R06255+(1,733)|L02T34P069R06494+(9,733)|L03T34P070R06587+(264,813)|L02T34P078R07312+(313,915)|L02T34P018R01649+(369,733)|L02T34P068R06323+(439,1051)|L03T34P047R04319+(460,1113)|L02T34P026R02434+(530,1120)|L03T34P046R04219+(701,1443)|L03T34P075R07012+(889,987)
T34C244	L02T34P067R06258+(9,657)|L02T34P103R09702+(1,498)
T34C245	L02T34P067R06273+(1,667)|L15T34P122R10895+(67,551)|L02T34P057R05301+(73,667)|L15T34P122R10918+(184,603)
T34C246	L02T34P067R06286+(1,639)|L03T34P016R01457+(295,952)
T34C247	L02T34P068R06354+(1,666)|L10T34P112R10048+(187,438)|L10T34P114R10244+(233,896)
T34C248	L02T34P068R06359+(1,718)|L02T34P128R11304+(369,955)
T34C249	L02T34P068R06372+(7,691)|L10T34P077R07247+(22,252)|L10T34P083R07826+(23,610)|L08T34P063R05863+(1,747)|L02T34P012R01073+(7,746)|L08T34P062R05824+(21,747)|L08T34P062R05766+(82,746)
T34C25	L02T34P003R00253+(1,724)|L02T34P003R00266+(1,724)|L03T34P059R05458+(191,904)|L02T34P012R01068+(193,838)|L02T34P055R05089+(191,911)|L02T34P066R06208+(246,733)|L02T34P019R01759+(248,942)|L02T34P018R01721+(261,952)|L02T34P019R01758+(378,1111)|L10T34P086R08060+(509,693)
T34C250	L02T34P068R06388+(1,636)|L02T34P015R01390+(173,849)|L06T34P027R02506+(230,838)
T34C251	L02T34P068R06396+(1,662)|L15T34P120R10667+(109,530)|L15T34P120R10703+(111,391)|L03T34P047R04364+(119,732)|L15T34P120R10715+(177,368)|L15T34P120R10701+(134,528)
T34C252	L02T34P068R06405+(4,502)|L03T34P045R04185+(1,641)|L02T34P050R04602+(5,746)|L03T34P024R02269+(81,745)|L10T34P080R07523+(66,718)
T34C253	L02T34P069R06421+(1,639)|L03T34P016R01503+(25,686)
T34C254	L02T34P069R06424+(1,723)|L15T34P117R10376+(268,914)
T34C255	L02T34P069R06441+(1,713)|L02T34P012R01077+(10,681)|L03T34P075R07082+(11,671)|L02T34P101R09539+(31,713)|L02T34P127R11192+(81,648)|L02T34P019R01771+(83,713)
T34C256	L02T34P069R06442+(1,697)|L11T34P099R09315+(52,634)|L05T34P051R04776+(3,697)|L06T34P027R02503+(49,700)
T34C257	L02T34P069R06448+(1,747)|L02T34P100R09476+(220,809)
T34C258	L02T34P069R06457+(1,783)|L03T34P061R05668+(228,954)|L03T34P059R05514+(318,993)|L02T34P013R01184+(848,1103)|L02T34P058R05408+(946,1375)
T34C259	L02T34P069R06460+(1,688)|L06T34P029R02707+(149,768)|L10T34P083R07760+(319,840)|L03T34P014R01297-(496,1124)|L03T34P022R02067-(594,1212)
T34C26	L02T34P003R00285+(1,565)|L02T34P053R04901+(36,644)|L10T34P084R07857+(103,644)|L15T34P117R10407+(141,644)|L02T34P004R00336+(165,686)
T34C260	L02T34P069R06463+(1,623)|L03T34P071R06652+(276,752)
T34C261	L02T34P069R06468+(1,750)|L02T34P066R06164+(44,693)|L10T34P072R06765+(88,681)
T34C262	L02T34P069R06476+(1,698)|L10T34P077R07254+(61,696)
T34C263	L02T34P069R06485+(1,683)|L02T34P067R06227+(79,699)
T34C264	L02T34P069R06493+(1,678)|L03T34P060R05628+(10,679)|L02T34P017R01612+(1,679)
T34C265	L02T34P069R06497+(1,743)|L02T34P049R04586+(12,672)|L02T34P049R04508+(23,743)|L10T34P114R10157+(180,861)|L02T34P125R10938+(263,798)|L02T34P079R07402+(351,970)|L03T34P071R06611+(465,916)|L02T34P127R11152+(422,1047)|L10T34P073R06869+(649,991)
T34C266	L02T34P069R06511+(1,749)|L03T34P022R02018+(27,730)|L06T34P027R02591+(208,516)|L02T34P069R06484+(216,688)|L08T34P062R05806+(217,701)|L08T34P063R05853+(235,716)|L06T34P027R02565+(218,721)
T34C267	L02T34P078R07295+(1,522)|L15T34P120R10678+(54,192)|L06T34P027R02519+(363,990)
T34C268	L02T34P078R07301+(1,718)|L02T34P057R05271+(49,781)
T34C269	L02T34P078R07308+(7,506)|L02T34P128R11280+(1,442)
T34C27	L02T34P004R00293+(1,472)|L10T34P114R10177+(292,586)
T34C270	L02T34P078R07319+(1,638)|L02T34P058R05451+(231,923)|L03T34P071R06639+(353,923)|L10T34P083R07818+(457,1068)
T34C271	L02T34P078R07325+(1,436)|L02T34P020R01881-(261,753)
T34C272	L02T34P078R07342+(1,648)|L10T34P085R08002+(168,785)
T34C273	L02T34P078R07346+(2,641)|L10T34P102R09608+(1,650)|L02T34P100R09426+(2,575)|L06T34P028R02607+(3,763)|L03T34P071R06643+(18,623)|L02T34P019R01817+(38,763)|L10T34P080R07521+(16,650)|L02T34P066R06207+(16,708)|L02T34P004R00367+(17,704)|L10T34P084R07883+(17,733)|L03T34P071R06664+(31,708)|L10T34P115R10318+(67,757)|L02T34P054R05000+(73,735)|L02T34P057R05298+(72,734)|L02T34P002R00152+(69,806)|L10T34P115R10…
T34C274	L02T34P078R07363+(1,429)|L08T34P063R05880+(127,797)
T34C275	L02T34P078R07365+(1,347)|L02T34P003R00251+(47,658)|L02T34P021R01936+(75,749)|L02T34P054R05002+(127,298)|L02T34P126R11101+(170,549)|L02T34P127R11139+(209,823)|L02T34P054R05024-(226,814)|L10T34P084R07882-(267,928)|L02T34P066R06193+(308,854)|L02T34P067R06307-(309,867)|L02T34P020R01918-(311,866)|L02T34P053R04974-(311,872)
T34C276	L02T34P079R07374+(1,702)|L02T34P057R05266+(624,1287)
T34C277	L02T34P079R07376+(1,682)|L02T34P127R11171+(412,1105)|L02T34P127R11146+(469,1061)
T34C278	L02T34P079R07377+(10,694)|L02T34P103R09744+(50,414)|L02T34P069R06449+(36,670)|L02T34P104R09805+(25,680)|L02T34P055R05145+(1,719)|L02T34P127R11121+(43,393)|L02T34P078R07343+(23,590)|L02T34P079R07459+(11,702)|L02T34P049R04583+(45,592)|L02T34P012R01062+(26,701)|L02T34P127R11154+(26,695)|L02T34P100R09434+(22,694)|L03T34P075R06998+(26,682)|L02T34P079R07454+(25,673)|L02T34P104R09830+(11,680)|L02T34P078…
T34C279	L02T34P079R07381+(1,622)|L02T34P128R11291+(14,486)|L03T34P024R02242+(22,707)
T34C28	L02T34P004R00298+(1,685)|L02T34P003R00282+(16,324)|L03T34P071R06695+(305,635)
T34C280	L02T34P079R07382+(1,623)|L02T34P101R09555+(10,732)|L02T34P017R01577+(151,768)|L10T34P073R06828+(227,784)|L02T34P019R01801+(245,939)|L02T34P026R02469+(557,1221)|L02T34P126R11093+(613,1194)|L02T34P018R01727+(681,1338)|L02T34P001R00014+(758,1473)|L03T34P024R02265+(784,1480)|L02T34P067R06277+(813,1480)|L02T34P004R00320+(889,1469)|L02T34P018R01656+(1252,1848)
T34C281	L02T34P079R07389+(1,683)|L10T34P076R07178+(251,830)
T34C282	L02T34P079R07393+(2,577)|L10T34P114R10205+(7,635)|L10T34P112R10038+(13,614)|L03T34P045R04127+(1,635)|L06T34P030R02834+(103,631)|L06T34P031R02936+(96,658)|L08T34P062R05764+(280,880)
T34C283	L02T34P079R07395+(1,667)|L02T34P054R05001+(468,1113)
T34C284	L02T34P079R07396+(1,565)|L02T34P104R09793+(9,585)|L02T34P126R11112+(23,610)|L02T34P015R01383+(77,586)|L10T34P073R06852+(110,607)|L02T34P079R07397+(77,592)|L03T34P016R01509+(90,793)|L10T34P077R07186+(109,580)|L08T34P063R05925+(145,586)|L02T34P019R01741+(189,584)|L02T34P021R01995+(192,884)|L06T34P032R03053+(262,921)
T34C285	L02T34P079R07418+(1,611)|L02T34P103R09715+(267,939)|L02T34P018R01666+(360,952)|L02T34P128R11301+(582,1099)|L02T34P002R00136+(621,1272)|L02T34P002R00190+(681,1272)|L02T34P066R06195+(791,1272)|L02T34P103R09690-(799,1374)|L11T34P096R09008+(824,1297)
T34C286	L02T34P079R07420+(1,621)|L10T34P113R10114+(30,750)|L10T34P077R07253+(51,739)
T34C287	L02T34P079R07423+(1,430)|L02T34P100R09447+(213,557)
T34C288	L02T34P079R07443+(1,633)|L03T34P016R01525+(1,518)|L02T34P079R07438+(3,633)|L02T34P104R09801+(16,637)
T34C289	L02T34P079R07449+(1,654)|L06T34P028R02599+(381,1020)|L10T34P085R07975+(538,1127)
T34C29	L02T34P004R00306+(1,614)|L11T34P096R09020+(10,685)|L11T34P092R08669+(26,423)|L03T34P016R01513+(37,744)|L03T34P045R04196+(12,793)|L02T34P068R06410+(23,670)|L10T34P083R07795+(12,699)|L10T34P083R07833+(26,513)|L15T34P122R10833+(49,766)|L05T34P051R04759+(12,750)|L02T34P012R01101+(38,719)|L03T34P047R04370+(12,800)|L03T34P075R07050+(27,673)|L03T34P074R06942+(34,668)|L02T34P056R05227+(45,731)|L03T34P074…
T34C290	L02T34P079R07450+(1,736)|L03T34P059R05500+(173,850)
T34C291	L02T34P079R07453+(1,554)|L02T34P101R09558+(3,701)|L03T34P023R02121+(1,701)|L02T34P069R06505+(69,693)|L02T34P078R07354+(69,672)|L02T34P049R04532+(125,847)|L02T34P127R11208+(178,824)|L03T34P061R05743+(176,817)|L02T34P125R10946+(218,722)|L06T34P032R02997+(330,981)|L02T34P078R07347+(337,1013)|L02T34P068R06336+(518,1074)|L02T34P004R00295+(562,987)|L02T34P013R01222+(634,1115)|L03T34P022R02045+(732,1434…
T34C292	L02T34P079R07461+(2,685)|L03T34P014R01265+(1,673)|L02T34P013R01214+(30,677)|L05T34P052R04873+(27,680)|L10T34P082R07678+(17,679)|L02T34P078R07311+(36,408)|L06T34P029R02698+(42,657)|L05T34P052R04833+(13,680)|L02T34P013R01215+(30,686)|L06T34P031R02925+(30,688)|L06T34P027R02549+(27,689)|L06T34P030R02808+(79,679)|L06T34P027R02582+(118,688)|L06T34P032R03034+(100,688)|L06T34P027R02537+(129,680)|L06T34P0…
T34C293	L02T34P100R09394+(1,682)|L06T34P032R03016+(164,791)|L02T34P021R01975+(224,919)|L10T34P085R07987+(354,852)
T34C294	L02T34P100R09396+(1,671)|L03T34P022R02088+(83,598)
T34C295	L02T34P100R09399+(1,571)|L02T34P104R09861+(312,869)|L02T34P015R01356+(322,1070)
T34C296	L02T34P100R09400+(1,699)|L02T34P054R05068+(14,738)|L02T34P017R01625+(73,717)|L03T34P061R05705+(85,711)|L02T34P018R01690+(70,711)|L06T34P031R02940+(71,651)|L10T34P076R07170+(374,856)|L02T34P066R06189+(493,1061)
T34C297	L02T34P100R09410+(1,691)|L06T34P029R02761+(15,770)|L08T34P062R05783+(12,749)
T34C298	L02T34P100R09411+(1,699)|L02T34P017R01543+(191,850)|L03T34P048R04408+(198,928)|L02T34P104R09838+(225,850)|L03T34P046R04226+(199,850)|L10T34P114R10232+(215,850)|L10T34P073R06843+(251,716)|L03T34P046R04227+(342,532)|L10T34P083R07842+(422,825)
T34C299	L02T34P100R09416+(8,629)|L03T34P061R05670+(1,629)|L02T34P012R01137+(8,724)|L02T34P078R07304+(96,721)|L02T34P127R11147+(66,729)|L03T34P022R02079+(79,784)|L10T34P081R07612+(163,757)|L03T34P061R05720+(152,829)
T34C3	L02T34P001Rb0017+(1,590)|L02T34P001R00017-(524,1183)
T34C30	L02T34P004R00323+(1,636)|L02T34P004R00344+(1,636)
T34C300	L02T34P100R09423+(1,651)|L02T34P067R06243+(462,1125)
T34C301	L02T34P100R09440+(1,655)|L02T34P026R02450+(74,719)|L03T34P059R05484+(341,997)|L10T34P102R09642+(341,1053)|L02T34P054R05029+(388,1002)|L02T34P053R04942+(623,991)|L02T34P100R09398+(708,1367)|L02T34P020R01909+(719,1362)|L03T34P047R04391-(762,1480)|L10T34P077R07240-(778,1387)|L10T34P086R08114+(929,1323)
T34C302	L02T34P100R09441+(1,596)|L02T34P103R09735+(100,353)|L02T34P004R00339+(386,950)
T34C303	L02T34P100R09443+(1,671)|L02T34P003R00262+(16,670)
T34C304	L02T34P100R09449+(1,638)|L02T34P125R10976+(36,561)|L10T34P114R10222+(5,700)|L10T34P114R10189+(17,700)|L02T34P003R00206+(97,586)|L02T34P057R05277+(107,698)|L03T34P074R06914+(458,983)
T34C305	L02T34P100R09465+(1,601)|L06T34P029R02725+(5,756)|L06T34P030R02857+(22,656)|L06T34P030R02819+(25,600)|L02T34P100R09477+(62,227)|L02T34P019R01745+(62,676)|L02T34P066R06174+(87,745)|L10T34P084R07886-(310,987)
T34C306	L02T34P100R09475+(1,618)|L02T34P066R06169+(343,1021)
T34C307	L02T34P101R09492+(1,619)|L02T34P104R09783+(99,622)
T34C308	L02T34P101R09493+(1,623)|L02T34P104R09842+(9,623)|L02T34P055R05139+(13,493)|L02T34P021R01934+(80,580)|L02T34P057R05353+(105,713)|L03T34P075R07073-(109,667)|L02T34P079R07456+(107,688)|L03T34P070R06568-(217,445)|L02T34P078R07349-(251,859)
T34C309	L02T34P101R09497+(1,682)|L02T34P057R05316+(339,1020)
T34C31	L02T34P004R00337+(1,625)|L10T34P081R07598+(42,556)
T34C310	L02T34P101R09499+(1,705)|L10T34P102R09625+(11,707)|L02T34P079R07409+(13,709)|L02T34P100R09419+(11,659)|L03T34P023R02150+(130,779)|L02T34P126R11097+(198,826)|L06T34P030R02868+(516,1094)
T34C311	L02T34P101R09512+(1,686)|L02T34P018R01692+(21,296)|L03T34P046R04222+(11,572)|L02T34P003R00284+(11,682)|L03T34P045R04168+(11,775)|L03T34P075R07025+(46,555)|L03T34P075R07072+(46,658)|L03T34P016R01497+(37,674)|L03T34P060R05554+(38,658)|L02T34P002R00130+(28,731)|L02T34P004R00309+(38,353)|L02T34P002R00184+(36,705)|L02T34P079R07422+(23,687)|L02T34P104R09821+(18,686)|L02T34P056R05263+(23,726)|L02T34P125…
T34C312	L02T34P101R09545+(1,711)|L02T34P012R01097+(429,1064)|L03T34P016R01470+(1010,1698)|L02T34P126R11027+(1287,1631)
T34C313	L02T34P101R09546+(1,695)|L02T34P053R04975+(3,695)|L02T34P104R09837+(8,694)|L02T34P057R05355+(14,695)|L02T34P049R04543+(12,695)|L02T34P017R01545+(26,716)|L02T34P104R09824+(6,694)|L02T34P053R04923+(35,704)|L02T34P017R01570+(94,695)
T34C314	L02T34P101R09549+(1,734)|L03T34P075R07046+(272,946)|L02T34P021R01971+(302,968)|L03T34P074R06963+(375,946)|L03T34P070R06543+(365,946)|L02T34P125R11010+(386,899)
T34C315	L02T34P101R09557+(1,709)|L05T34P051R04754+(7,701)|L03T34P023R02162+(26,763)|L06T34P030R02862+(103,750)|L06T34P028R02640-(574,1182)
T34C316	L02T34P101R09561+(2,687)|L10T34P081R07637+(1,500)|L02T34P001Rb0081+(17,656)
T34C317	L02T34P101R09571+(1,354)|L05T34P052R04869+(4,671)|L03T34P071R06623+(53,668)
T34C318	L02T34P101R09572+(1,634)|L02T34P068R06347+(73,633)
T34C319	L02T34P101R09577+(1,428)|L03T34P014R01267+(78,348)
T34C32	L02T34P004R00349+(1,562)|L02T34P026R02473+(78,731)
T34C320	L02T34P103R09700+(1,482)|L10T34P080R07551+(244,675)|L06T34P032R02987+(317,828)
T34C321	L02T34P103R09703+(8,624)|L10T34P084R07903+(1,679)|L10T34P114R10179+(6,700)|L02T34P049R04540+(1,847)|L02T34P100R09421+(123,675)|L03T34P059R05548+(142,734)|L06T34P031R02913+(247,834)|L02T34P057R05276+(293,957)
T34C322	L02T34P103R09711+(1,415)|L02T34P012R01121+(8,678)|L02T34P125R10973+(33,439)|L02T34P127R11201+(10,435)|L02T34P127R11202+(11,435)|L03T34P059R05537+(14,702)|L02T34P067R06268+(33,717)|L02T34P053R04918+(74,704)|L02T34P103R09759+(198,399)
T34C323	L02T34P103R09718+(1,502)|L03T34P045R04204+(72,368)|L02T34P004R00291+(85,445)
T34C324	L02T34P103R09722+(1,600)|L08T34P062R05771+(99,737)|L08T34P062R05761+(99,729)
T34C325	L02T34P103R09733+(1,415)|L02T34P013R01193+(19,325)
T34C326	L02T34P103R09737+(3,659)|L10T34P077R07195+(1,657)|L02T34P013R01181+(194,520)
T34C327	L02T34P103R09751+(1,620)|L03T34P014R01306+(57,700)|L10T34P102R09584+(129,620)|L10T34P080R07489-(157,741)|L03T34P070R06517+(356,542)
T34C328	L02T34P103R09761+(1,589)|L10T34P082R07671+(9,692)
T34C329	L02T34P103R09767+(16,675)|L02T34P012R01088+(1,708)|L06T34P030R02823+(385,1031)
T34C33	L02T34P004R00356+(1,725)|L02T34P017R01592+(1,717)|L02T34P004R00372+(25,692)|L02T34P054R05025+(98,702)
T34C330	L02T34P104R09775+(1,571)|L06T34P028R02598+(56,661)|L06T34P030R02791+(57,663)
T34C331	L02T34P104R09784+(1,407)|L02T34P104R09780+(14,415)
T34C332	L02T34P104R09785+(1,499)|L11T34P099R09342+(9,457)|L02T34P012R01116+(54,511)|L03T34P059R05536+(84,736)|L06T34P029R02724+(85,732)
T34C333	L02T34P104R09799+(1,650)|L02T34P017R01581+(70,708)|L06T34P028R02601+(151,785)|L06T34P029R02781+(608,1138)
T34C334	L02T34P104R09831+(1,686)|L02T34P049R04536+(58,774)|L02T34P127R11129+(70,713)|L02T34P053R04922+(66,686)|L03T34P016R01444+(121,712)
T34C335	L02T34P104R09834+(1,703)|L02T34P068R06322+(14,360)|L06T34P029R02727+(15,688)|L10T34P114R10219+(15,657)|L06T34P027R02546+(27,693)|L10T34P073R06822+(111,460)|L02T34P127R11195+(99,691)|L06T34P030R02845+(72,683)|L02T34P069R06510+(119,783)
T34C336	L02T34P104R09854+(1,660)|L08T34P062R05756+(583,1205)|L08T34P063R05928+(675,1187)
T34C337	L02T34P125R10948+(1,620)|L02T34P126R11088+(210,822)
T34C338	L02T34P125R10953+(1,552)|L02T34P068R06361+(93,424)
T34C339	L02T34P125R10956+(1,556)|L03T34P060R05584+(286,939)
T34C34	L02T34P004R00366+(1,682)|L02T34P004R00362+(27,660)|L02T34P004R00382+(27,348)|L02T34P004R00363+(27,660)|L02T34P004Rb0366+(1,682)
T34C340	L02T34P125R10975+(1,579)|L02T34P019R01746+(47,730)|L02T34P049R04507+(286,969)
T34C341	L02T34P125R10991+(1,383)|L02T34P126R11039+(1,383)
T34C342	L02T34P125R11014+(1,313)|L02T34P057R05293+(166,722)
T34C343	L02T34P126R11021+(1,620)|L02T34P126R11028+(61,631)
T34C344	L02T34P126R11031+(1,606)|L02T34P067R06294+(13,654)|L10T34P077R07223+(27,653)|L06T34P031R02922+(52,685)|L02T34P055R05111+(82,741)|L06T34P030R02805+(87,741)|L06T34P031R02960+(87,721)|L05T34P052R04814+(116,509)|L06T34P030R02817+(84,719)|L06T34P031R02910+(147,809)|L10T34P086R08092+(270,337)|L06T34P028R02656+(262,762)
T34C345	L02T34P126R11045+(11,626)|L03T34P046R04250+(1,762)|L02T34P056R05168+(605,798)|L02T34P053R04890+(605,1152)|L10T34P086R08110+(890,1154)|L02T34P125R10965+(1001,1133)
T34C346	L02T34P126R11047+(13,633)|L03T34P022R02102+(1,755)|L02T34P078R07320+(1,706)|L11T34P099R09346+(11,704)|L11T34P096R09018+(101,576)|L10T34P115R10314+(105,747)|L02T34P013R01211+(126,755)|L02T34P020R01903+(127,787)|L02T34P020R01872+(178,857)
T34C347	L02T34P126R11056+(1,639)|L02T34P100R09392-(493,1051)
T34C348	L02T34P126R11062+(1,620)|L03T34P024R02262+(63,729)
T34C349	L02T34P126R11090+(1,476)|L10T34P073R06855+(35,592)
T34C35	L02T34P004Rb0339+(1,654)|L10T34P073R06870+(11,577)|L02T34P068R06356+(90,636)
T34C350	L02T34P126R11096+(1,420)|L10T34P072R06751+(63,668)
T34C351	L02T34P126R11106+(1,614)|L02T34P019R01750+(168,833)
T34C352	L02T34P127R11132+(1,621)|L02T34P101R09509+(243,847)|L03T34P022R02036+(471,675)
T34C353	L02T34P127R11158+(7,676)|L05T34P052R04788+(1,678)|L02T34P068R06330+(65,556)|L02T34P127R11159+(65,655)
T34C354	L02T34P127R11173+(1,604)|L02T34P068R06411+(18,458)|L02T34P004R00368+(18,672)|L05T34P051R04745+(31,640)|L02T34P004R00364+(48,667)|L03T34P047R04380+(18,705)|L06T34P031R02941+(50,697)|L02T34P127R11179+(87,666)
T34C355	L02T34P127R11175+(1,552)|L02T34P126R11078+(14,556)
T34C356	L02T34P127R11187+(1,544)|L02T34P127R11186+(9,578)|L02T34P127R11199+(9,578)
T34C357	L02T34P128R11215+(14,570)|L11T34P099R09366+(12,680)|L10T34P080R07495+(1,581)|L02T34P068R06365+(12,690)|L02T34P013R01210+(103,744)|L10T34P084R07874+(157,884)
T34C358	L02T34P128R11228+(1,580)|L02T34P001R00040-(333,921)
T34C359	L02T34P128R11238+(1,576)|L05T34P052R04858+(320,988)
T34C36	L02T34P012R01063+(1,709)|L02T34P003R00208+(103,835)|L02T34P103R09745+(149,666)|L11T34P096R09021+(198,853)|L02T34P018R01701+(411,1102)
T34C360	L02T34P128R11258+(1,599)|L02T34P128R11303+(1,525)|L02T34P125R11016+(8,575)|L03T34P070R06572+(10,695)
T34C361	L02T34P128R11293+(1,571)|L03T34P024R02275+(14,680)
T34C362	L03T34P014R01249+(1,692)|L02T34P026R02446+(20,751)|L02T34P026R02487+(31,515)|L03T34P061R05658+(83,462)|L03T34P074R06945+(78,466)
T34C363	L03T34P014R01261+(1,717)|L10T34P114R10182+(10,641)|L02T34P057R05281+(181,809)|L03T34P070R06540+(267,739)
T34C364	L03T34P014R01263+(1,773)|L03T34P014R01262+(2,780)
T34C365	L03T34P014R01269+(1,682)|L02T34P127R11130+(13,630)|L02T34P002R00133+(98,631)|L02T34P002R00187+(82,631)|L02T34P126R11104+(342,515)
T34C366	L03T34P014R01282+(1,745)|L02T34P026R02440+(66,766)
T34C367	L03T34P014R01285+(1,710)|L03T34P014R01279-(559,1230)
T34C368	L03T34P014R01286+(1,644)|L03T34P070R06594+(34,118)|L03T34P014R01280+(34,173)
T34C369	L03T34P014R01289+(1,704)|L03T34P059R05507+(20,676)|L15T34P122R10917+(20,676)|L10T34P081R07634+(25,564)|L02T34P067R06245+(8,725)|L02T34P079R07388+(10,707)|L02T34P057R05339+(80,676)|L06T34P032R02992+(106,676)|L02T34P054R05022+(151,734)
T34C37	L02T34P012R01065+(1,709)|L02T34P015R01419+(100,780)|L02T34P056R05188+(265,989)|L02T34P021R01933+(683,1432)|L02T34P101R09508+(686,1282)
T34C370	L03T34P014R01296+(1,615)|L03T34P061R05740-(89,715)|L02T34P017R01597+(138,776)|L02T34P018R01640+(138,791)
T34C371	L03T34P014R01307+(1,710)|L02T34P066R06133+(181,822)|L02T34P128R11261+(253,819)
T34C372	L03T34P014R01320+(1,737)|L03T34P014R01313+(15,576)
T34C373	L03T34P014R01321+(1,764)|L10T34P084R07942+(67,683)|L06T34P028R02644+(133,764)
T34C374	L03T34P014R01326+(1,707)|L03T34P070R06596+(21,72)|L02T34P050R04676+(7,775)|L02T34P015R01376+(115,707)|L03T34P071R06648-(578,1151)
T34C375	L03T34P014R01337+(1,730)|L02T34P002R00123+(65,768)
T34C376	L03T34P014R01338+(1,693)|L03T34P061R05687+(102,785)|L02T34P057R05351-(368,812)
T34C377	L03T34P014R01344+(1,615)|L02T34P058R05391+(415,1009)
T34C378	L03T34P016R01458+(1,670)|L10T34P102R09633+(79,798)
T34C379	L03T34P016R01511+(1,592)|L06T34P028R02676+(44,718)
T34C38	L02T34P012R01071+(1,657)|L02T34P012R01084+(27,714)|L10T34P073R06816+(97,557)|L02T34P018R01647+(90,768)|L02T34P019R01793-(142,856)|L02T34P127R11119-(191,767)|L02T34P058R05424-(316,958)
T34C380	L03T34P022R02021+(1,675)|L03T34P060R05592-(99,745)|L02T34P004R00318-(113,759)|L03T34P070R06548+(203,596)|L10T34P086R08065+(462,649)
T34C381	L03T34P022R02059+(1,754)|L02T34P026R02425+(35,762)
T34C382	L03T34P022R02060+(1,749)|L02T34P012R01109+(52,723)|L02T34P058R05364+(52,750)|L03T34P045R04119+(53,744)|L02T34P055R05093+(53,788)|L10T34P076R07116+(168,808)|L10T34P083R07849+(197,665)|L03T34P071R06644+(289,901)|L03T34P074R06903+(295,902)|L02T34P015R01408+(333,1025)
T34C383	L03T34P022R02083+(1,648)|L02T34P057R05270+(66,721)|L03T34P014R01318+(213,898)
T34C384	L03T34P022R02095+(1,729)|L08T34P062R05801+(14,728)
T34C385	L03T34P022R02104+(1,676)|L02T34P021R02014+(26,676)|L02T34P054R05067+(534,1154)|L02T34P015R01359+(624,1391)|L02T34P058R05416+(632,1355)|L02T34P101R09523+(632,1287)|L02T34P054R05058+(654,1404)
T34C386	L03T34P022R02110+(1,710)|L10T34P072R06713+(40,728)
T34C387	L03T34P022Rb2049+(1,662)|L03T34P022R02049-(589,1196)
T34C388	L03T34P023R02116+(1,736)|L03T34P045R04153+(67,483)
T34C389	L03T34P023R02144+(1,679)|L02T34P056R05201+(472,1083)|L03T34P061R05716-(685,1369)
T34C39	L02T34P012R01086+(1,667)|L02T34P012R01098+(3,665)
T34C390	L03T34P023R02145+(1,688)|L05T34P052R04813+(265,917)
T34C391	L03T34P023R02156+(1,682)|L06T34P031R02952+(17,686)|L06T34P027R02566+(83,640)|L02T34P015R01362+(74,686)|L03T34P014R01300-(576,1288)
T34C392	L03T34P023R02168+(1,675)|L10T34P114R10190+(399,985)
T34C393	L03T34P023R02174+(1,751)|L02T34P127R11166+(13,696)|L03T34P060R05638+(14,737)|L02T34P054R05042+(81,725)|L02T34P019R01766+(81,737)|L11T34P096R09085+(111,224)|L11T34P096R09023+(74,653)|L02T34P054R05055+(72,774)|L02T34P017R01615+(156,833)|L15T34P120R10646+(282,780)|L02T34P001RB0001+(326,987)|L10T34P115R10277+(405,945)
T34C394	L03T34P023R02176+(1,695)|L02T34P021R01986-(180,890)
T34C395	L03T34P023R02199+(1,699)|L02T34P013R01196+(64,660)
T34C396	L03T34P023R02201-(1,705)|L02T34P058R05400+(150,618)
T34C397	L03T34P024R02215+(1,662)|L02T34P103R09699+(36,132)|L02T34P021R01922+(36,157)|L02T34P128R11232+(11,156)|L03T34P071R06629+(39,182)|L10T34P114R10214+(39,197)|L02T34P057R05264+(93,204)
T34C398	L03T34P024R02216+(1,662)|L05T34P051R04736+(4,697)|L06T34P030R02826+(62,697)|L10T34P072R06743+(392,998)
T34C399	L03T34P024R02217+(1,672)|L03T34P060R05558+(238,626)|L03T34P024R02248+(253,636)
T34C4	L02T34P001Rb0027+(1,556)|L02T34P001R00019+(55,429)
T34C40	L02T34P012R01095+(1,682)|L02T34P001R00007-(302,908)
T34C400	L03T34P024R02222+(1,716)|L02T34P104R09779+(323,823)
T34C401	L03T34P024R02225+(1,663)|L02T34P053R04916+(156,721)
T34C402	L03T34P024R02230+(1,643)|L10T34P073R06831+(215,750)|L02T34P050R04660+(408,1096)|L06T34P030R02803+(464,1069)
T34C403	L03T34P024R02271+(1,690)|L11T34P090R08463+(82,561)|L15T34P120R10641+(148,729)
T34C404	L03T34P024R02273+(3,642)|L03T34P045R04206+(1,717)|L03T34P046R04234+(12,660)|L05T34P052R04832+(107,743)
T34C405	L03T34P024R02277+(1,736)|L02T34P128R11224+(216,782)|L02T34P100R09450+(685,1287)|L02T34P015R01422+(840,1594)|L02T34P127R11162+(884,1518)|L03T34P047R04332+(877,1647)|L02T34P058R05419+(881,1631)|L02T34P100R09446+(1084,1684)
T34C406	L03T34P024R02285+(1,823)|L02T34P050R04640+(72,596)|L02T34P002R00122+(75,700)|L10T34P102R09656+(72,803)|L02T34P002R00176+(84,876)|L02T34P021R01970+(86,826)|L02T34P015R01434+(89,819)|L02T34P049R04584+(142,824)|L10T34P073R06883+(201,700)|L02T34P018R01688+(210,882)|L11T34P096R09034+(280,880)
T34C407	L03T34P024R02286+(1,757)|L03T34P024R02272+(20,748)|L02T34P127R11117+(123,493)
T34C408	L03T34P024R02288+(1,574)|L02T34P128R11268+(6,571)|L03T34P074R06970+(25,674)|L06T34P031R02949+(44,803)|L03T34P016R01462+(81,691)|L06T34P028R02686+(103,748)|L02T34P004R00315+(131,422)
T34C409	L03T34P024R02299+(1,736)|L03T34P024R02298+(27,653)
T34C41	L02T34P012R01099+(1,668)|L03T34P024R02280+(374,1067)|L03T34P016R01461+(557,1126)
T34C410	L03T34P024Rb2246+(1,702)|L02T34P053R04919+(68,710)|L02T34P101R09503-(124,790)
T34C411	L03T34P045R04117+(1,731)|L05T34P051R04701+(21,683)|L10T34P077R07246+(14,712)|L03T34P059R05480+(103,601)|L06T34P032R02980+(99,712)|L06T34P032R03015+(122,645)
T34C412	L03T34P045R04123+(1,689)|L10T34P086R08138+(58,548)|L10T34P076R07100+(16,694)|L03T34P045R04124+(105,465)|L03T34P016R01508+(71,743)
T34C413	L03T34P045R04132+(1,688)|L03T34P074R06972+(282,881)
T34C414	L03T34P045R04149+(1,773)|L05T34P051R04755+(23,741)
T34C415	L03T34P045R04154+(1,553)|L02T34P049R04505+(1,570)|L10T34P115R10320+(76,573)
T34C416	L03T34P045R04159+(1,743)|L03T34P016R01526+(15,742)|L03T34P059R05513+(17,583)
T34C417	L03T34P045R04160+(1,678)|L08T34P063R05864+(129,678)|L08T34P063R05869+(200,677)|L06T34P029R02767+(219,678)|L02T34P054R05031+(353,481)
T34C418	L03T34P045R04163+(11,735)|L03T34P070R06604+(13,597)|L02T34P049R04576+(1,785)|L08T34P063R05920+(26,625)|L02T34P020R01860+(12,785)|L06T34P027R02508+(41,661)|L06T34P031R02932+(43,745)|L03T34P024R02297+(11,795)|L03T34P075R07047+(26,725)|L06T34P027R02507+(86,624)|L06T34P030R02787+(95,710)|L02T34P054R05040+(88,725)|L06T34P030R02796+(97,625)|L05T34P051R04767+(86,742)|L06T34P032R02996+(102,741)|L02T34P10…
T34C419	L03T34P045R04164+(1,736)|L06T34P029R02783+(18,663)|L06T34P029R02741+(58,736)
T34C42	L02T34P012R01117+(1,747)|L02T34P125R10980+(21,590)|L02T34P021R01978+(8,676)|L02T34P058R05382+(31,738)|L02T34P012R01152+(8,749)|L03T34P070R06537+(23,546)|L02T34P103R09706+(21,669)|L10T34P072R06758+(20,749)|L02T34P015R01353+(11,751)|L02T34P128R11246+(21,628)|L03T34P024R02219+(8,748)|L02T34P019R01814+(37,459)|L02T34P050R04684+(22,741)|L02T34P126R11042+(28,673)|L02T34P012R01080+(35,760)|L02T34P055R05…
T34C420	L03T34P045R04173+(1,715)|L02T34P012R01124+(4,670)|L02T34P004R00312+(19,702)|L03T34P070R06531+(19,657)|L03T34P048R04453+(4,713)|L02T34P015R01439+(21,789)|L03T34P024R02252+(6,706)|L03T34P023R02179+(94,362)|L03T34P071R06624+(120,703)|L03T34P023R02137+(88,702)|L03T34P061R05733+(76,721)|L03T34P074R06927+(167,850)|L02T34P026R02468+(237,923)
T34C421	L03T34P045R04182+(1,695)|L06T34P032R02989+(247,767)
T34C422	L03T34P045R04195+(1,745)|L02T34P078R07288+(11,693)|L02T34P126R11065+(14,615)|L03T34P071R06672+(115,778)|L06T34P030R02827+(152,786)
T34C423	L03T34P045R04203+(1,557)|L03T34P071R06693+(87,590)
T34C424	L03T34P046R04210+(1,704)|L03T34P074R06959+(129,577)
T34C425	L03T34P046R04237+(1,712)|L10T34P077R07232-(65,795)|L02T34P026R02463+(77,712)|L02T34P017R01620+(158,482)
T34C426	L03T34P046R04253+(1,579)|L02T34P020R01884+(26,700)
T34C427	L03T34P046R04254+(1,615)|L02T34P101R09563+(1,713)|L02T34P053R04925+(200,890)|L06T34P028R02608+(333,462)
T34C428	L03T34P046R04255+(1,684)|L02T34P104R09813+(9,626)
T34C429	L03T34P046R04259+(1,730)|L02T34P101R09498+(27,644)|L05T34P051R04727+(11,730)|L02T34P021R02001+(11,730)|L02T34P066R06150+(86,730)|L03T34P024R02221+(77,730)|L03T34P023R02139+(81,729)
T34C43	L02T34P012R01119+(2,132)|L02T34P012R01132+(1,725)|L02T34P012R01120+(9,735)|L06T34P029R02704+(10,746)|L02T34P066R06203+(35,742)|L06T34P028R02664+(14,739)|L03T34P022R02051+(37,83)|L10T34P077R07227+(26,601)|L02T34P103R09684+(31,616)|L02T34P104R09803+(17,676)|L02T34P079R07466+(24,524)|L06T34P027R02585+(36,711)|L10T34P085R08023+(10,711)|L02T34P067R06244+(24,757)|L02T34P103R09709+(32,674)|L02T34P066R06…
T34C430	L03T34P046R04263+(1,723)|L02T34P003R00239+(73,660)|L02T34P003R00279+(356,830)
T34C431	L03T34P046R04271+(1,715)|L10T34P115R10272+(14,692)|L02T34P126R11067+(209,774)
T34C432	L03T34P046R04275+(1,723)|L02T34P055R05161+(42,680)|L02T34P058R05363+(15,660)|L10T34P086R08103+(31,478)|L02T34P050R04608+(52,767)|L03T34P023R02207+(52,787)|L06T34P028R02604+(84,700)|L02T34P079R07383+(90,660)|L10T34P081R07606+(85,765)|L03T34P022R02052+(113,803)|L02T34P103R09720+(122,775)|L02T34P066R06200+(176,775)|L08T34P063R05902+(234,721)|L08T34P062R05794+(234,790)|L15T34P122R10850+(215,775)|L03T…
T34C433	L03T34P046R04278+(1,671)|L10T34P115R10306+(71,697)|L10T34P112R09994+(96,781)|L10T34P082R07716+(160,749)|L03T34P016R01453+(195,781)
T34C434	L03T34P046R04282+(1,711)|L03T34P045R04175+(3,521)|L10T34P080R07527+(4,521)|L02T34P004R00300+(3,523)|L02T34P069R06498+(4,769)|L02T34P002R00155+(6,573)|L02T34P101R09554+(16,554)|L03T34P014R01288+(4,718)|L03T34P047R04318+(4,549)|L10T34P072R06794+(32,535)|L03T34P061R05710+(31,659)|L03T34P071R06620+(181,630)
T34C435	L03T34P046R04286+(1,726)|L03T34P045R04187+(9,725)|L03T34P071R06650+(22,646)|L03T34P075R07049+(43,708)|L03T34P061R05742+(36,732)|L05T34P051R04775+(85,676)|L03T34P016R01468+(348,995)
T34C436	L03T34P046R04295+(1,704)|L03T34P059R05540+(14,704)|L10T34P082R07730+(15,665)
T34C437	L03T34P046R04296+(1,672)|L03T34P046R04297+(1,678)
T34C438	L03T34P046R04303+(1,749)|L02T34P101R09507+(210,839)
T34C439	L03T34P047R04308+(1,696)|L02T34P017R01604+(82,790)|L10T34P077R07225+(245,844)|L10T34P081R07578+(295,880)|L10T34P115R10332+(437,1087)|L10T34P083R07763-(730,1402)
T34C44	L02T34P012R01133+(1,774)|L02T34P079R07404+(10,580)|L05T34P051R04705+(19,625)|L02T34P066R06206+(33,785)|L02T34P078R07315+(146,760)|L10T34P072R06727+(121,807)
T34C440	L03T34P047R04310+(1,622)|L02T34P026R02466+(88,770)|L02T34P068R06385+(154,786)
T34C441	L03T34P047R04317+(1,758)|L03T34P061R05662+(42,441)|L10T34P082R07755+(13,450)|L02T34P101R09518+(13,603)|L10T34P113R10128+(30,564)|L06T34P032R02982+(77,218)|L03T34P016R01471+(108,554)|L02T34P078R07331+(103,384)|L02T34P127R11136+(83,549)|L02T34P015R01417+(69,838)|L10T34P081R07656+(112,657)|L02T34P067R06285+(115,796)|L02T34P068R06344+(218,549)
T34C442	L03T34P047R04320+(2,750)|L10T34P102R09606+(1,631)|L15T34P122R10830+(349,807)|L02T34P126R11089+(369,810)
T34C443	L03T34P047R04322+(1,691)|L02T34P079R07463+(548,1098)
T34C444	L03T34P047R04323+(1,727)|L03T34P059R05460+(26,529)|L02T34P078R07337+(11,507)|L02T34P013R01169+(245,536)|L15T34P122R10839+(531,588)
T34C445	L03T34P047R04335+(1,732)|L08T34P063R05862+(90,730)|L08T34P062R05780+(139,837)|L03T34P014R01304+(175,625)|L08T34P062R05745+(160,775)|L08T34P063R05883+(170,764)|L02T34P026R02404+(180,763)|L08T34P062R05791+(158,763)|L08T34P063R05896+(169,754)|L08T34P063R05851+(142,763)|L08T34P063R05898+(146,713)|L08T34P062R05825+(148,761)|L08T34P063R05892+(161,238)|L08T34P063R05881+(139,681)|L08T34P063R05897+(139,72…
T34C446	L03T34P047R04342+(1,631)|L03T34P071R06657+(32,170)|L06T34P028R02616+(15,144)|L10T34P102R09650+(1,169)|L02T34P050R04679+(116,842)
T34C447	L03T34P047R04344+(1,660)|L02T34P013R01239+(1,710)
T34C448	L03T34P047R04356+(1,707)|L10T34P080R07518+(84,698)|L02T34P013R01217+(66,637)|L03T34P074R06930+(106,777)|L02T34P068R06338+(116,880)|L15T34P122R10909+(200,892)|L10T34P115R10331+(346,930)|L02T34P100R09455+(446,893)
T34C449	L03T34P047R04362+(1,751)|L02T34P126R11099+(112,537)
T34C45	L02T34P013R01167+(1,723)|L02T34P013R01201+(40,719)|L08T34P062R05805+(25,769)|L02T34P056R05200+(50,725)|L02T34P003R00198+(108,845)|L02T34P126R11036+(312,950)
T34C450	L03T34P047R04363+(1,554)|L10T34P102R09596+(106,605)|L03T34P060R05587+(266,917)
T34C451	L03T34P047R04369+(1,698)|L03T34P074R06950+(55,700)
T34C452	L03T34P047R04371+(1,726)|L02T34P002R00188+(57,794)|L02T34P002R00134+(73,734)|L02T34P126R11063+(333,945)|L02T34P017R01596-(462,1129)
T34C453	L03T34P047R04372+(1,704)|L02T34P068R06380+(66,552)|L02T34P066R06205+(304,769)
T34C454	L03T34P047R04385+(1,657)|L02T34P103R09769+(19,78)|L02T34P069R06487-(149,783)
T34C455	L03T34P047R04387+(1,771)|L02T34P068R06326+(164,789)|L02T34P068R06334+(164,665)
T34C456	L03T34P047R04389+(1,719)|L02T34P066R06185+(135,702)|L03T34P016R01502+(150,837)|L02T34P101R09573+(210,739)|L02T34P013R01225+(256,799)|L03T34P061R05689+(326,933)|L03T34P016R01454+(339,1011)
T34C457	L03T34P047R04392+(1,708)|L10T34P086R08107+(211,593)|L02T34P015R01385+(285,973)|L10T34P073R06833+(393,1036)|L10T34P073R06894+(419,1024)|L03T34P022R02082+(630,1323)|L03T34P047R04321+(635,1274)|L10T34P083R07781+(654,1347)|L10T34P115R10321+(698,1111)|L03T34P022R02077+(879,1483)|L11T34P096R09059+(1064,1465)|L10T34P086R08134-(1105,1509)
T34C458	L03T34P047R04393+(1,653)|L02T34P069R06461+(159,846)
T34C459	L03T34P048R04402+(1,660)|L06T34P028R02630+(1,165)|L06T34P028R02645+(166,841)|L02T34P125R10978+(218,624)|L02T34P013R01187-(363,608)
T34C46	L02T34P013R01240+(1,620)|L02T34P013R01235+(34,654)
T34C460	L03T34P048R04403+(1,681)|L02T34P104R09823+(17,505)
T34C461	L03T34P048R04407+(1,765)|L10T34P086R08090+(18,70)|L10T34P083R07802+(310,986)|L03T34P022R02025+(357,894)|L02T34P053R04938+(530,1181)|L03T34P059R05533+(722,1367)|L10T34P073R06847+(891,1270)
T34C462	L03T34P048R04411+(1,678)|L02T34P125R10954+(23,586)|L10T34P114R10169+(28,680)|L03T34P074R06974+(76,572)|L15T34P122R10886+(83,670)|L10T34P077R07243+(73,677)|L15T34P122R10867+(88,680)|L10T34P072R06728+(83,720)
T34C463	L03T34P048R04413+(1,741)|L03T34P045R04135+(1,637)|L03T34P061R05679+(36,678)|L03T34P048R04443+(1,766)|L02T34P068R06397+(11,660)|L02T34P004R00327+(38,531)|L10T34P115R10286+(24,706)|L03T34P014R01314+(11,691)|L03T34P061R05698+(38,678)|L03T34P060R05576+(38,691)|L03T34P059R05532+(28,683)|L10T34P102R09610+(11,672)|L02T34P026R02482+(41,637)|L02T34P066R06211+(47,670)|L03T34P075R07076+(23,677)|L02T34P056R0…
T34C464	L03T34P048R04415+(1,643)|L02T34P068R06384+(119,602)
T34C465	L03T34P048R04416+(1,685)|L03T34P075R07077+(13,576)
T34C466	L03T34P048R04417+(1,787)|L03T34P023R02129-(76,774)
T34C467	L03T34P048R04420+(1,698)|L03T34P061R05702+(178,842)|L02T34P019R01767-(328,786)
T34C468	L03T34P048R04425+(1,672)|L03T34P070R06551+(134,704)|L03T34P024R02302+(134,778)|L03T34P060R05559+(149,895)|L02T34P125R10929+(201,750)|L03T34P071R06700+(234,811)|L02T34P128R11217+(256,688)|L10T34P072R06775-(501,1078)
T34C469	L03T34P048R04435+(1,697)|L05T34P051R04692+(1,676)
T34C47	L02T34P013R01241+(1,672)|L10T34P082R07734+(15,655)|L10T34P112R10007+(55,701)|L02T34P057R05290+(67,297)
T34C470	L03T34P048R04437+(1,739)|L02T34P019R01788+(10,454)|L02T34P100R09414+(10,687)|L03T34P047R04312+(10,783)|L02T34P013R01153+(36,470)|L02T34P079R07460+(10,638)|L02T34P050R04599+(10,779)|L02T34P104R09828+(18,688)|L02T34P067R06262+(45,737)|L05T34P051R04783+(43,761)|L05T34P051R04771+(10,752)|L02T34P021R01938+(36,629)|L02T34P019R01729+(38,741)|L10T34P102R09597+(10,715)|L03T34P022R02074+(23,760)|L10T34P115…
T34C471	L03T34P048R04451+(1,765)|L10T34P113R10143+(10,727)|L02T34P100R09407+(65,708)|L03T34P014R01273+(79,793)|L02T34P026R02490+(145,665)|L02T34P067R06250+(208,750)|L02T34P058R05389+(182,729)
T34C472	L03T34P059R05490+(1,733)|L15T34P117R10353+(96,732)|L11T34P099R09339+(90,750)|L03T34P023R02118+(112,754)|L02T34P128R11266+(226,771)|L02T34P054R04993+(243,908)|L02T34P002R00116+(251,949)|L02T34P020R01836+(252,951)|L02T34P125R10968+(450,966)|L02T34P066R06152+(491,1151)|L03T34P061R05680+(595,1258)|L02T34P126R11105+(602,772)|L02T34P078R07330+(700,1360)
T34C473	L03T34P059R05534+(1,690)|L06T34P031R02889+(77,735)
T34C474	L03T34P059R05545+(1,605)|L10T34P114R10243+(138,728)
T34C475	L03T34P059R05551+(1,707)|L03T34P045R04141+(199,890)
T34C476	L03T34P060R05560+(1,609)|L03T34P060R05623+(34,764)|L02T34P104R09794+(15,628)|L02T34P101R09517+(8,620)|L02T34P050R04669+(7,709)|L02T34P056R05224+(8,763)|L10T34P115R10263+(31,102)|L10T34P082R07683+(8,613)
T34C477	L03T34P060R05565+(1,759)|L03T34P022R02090+(130,689)|L05T34P051R04766+(130,576)
T34C478	L03T34P060R05570+(1,728)|L02T34P055R05097+(177,722)
T34C479	L03T34P060R05571+(1,696)|L10T34P115R10275+(134,764)
T34C48	L02T34P013R01246+(1,611)|L02T34P002R00128+(2,711)|L02T34P125R11017+(173,680)|L11T34P099R09345+(386,803)|L10T34P085R07995-(412,885)
T34C480	L03T34P060R05574+(1,638)|L02T34P100R09469+(539,1161)|L15T34P122R10838+(544,1164)
T34C481	L03T34P060R05580+(1,745)|L02T34P100R09391+(421,924)|L15T34P122R10855+(428,1028)|L03T34P016R01524+(575,1294)|L02T34P026R02443+(582,1301)|L02T34P021R02012+(622,1300)|L10T34P076R07168+(982,1171)
T34C482	L03T34P060R05581+(1,572)|L08T34P062R05831+(503,1086)
T34C483	L03T34P060R05586+(1,654)|L10T34P102R09640+(273,990)
T34C484	L03T34P060R05596+(1,478)|L02T34P104R09832-(65,548)
T34C485	L03T34P060R05598+(1,761)|L10T34P102R09618+(359,1011)|L10T34P102R09629+(415,1106)
T34C486	L03T34P060R05606+(1,777)|L03T34P060R05627+(38,716)|L03T34P071R06634+(25,718)|L02T34P004R00357+(25,714)|L02T34P069R06439+(11,770)|L02T34P126R11103+(24,668)|L02T34P013R01218+(76,712)|L02T34P054R05004+(91,747)|L06T34P032R03014+(119,775)|L02T34P053R04941+(117,784)|L10T34P073R06812+(125,257)|L02T34P054R05049+(126,782)|L02T34P021R01930+(153,872)|L02T34P053R04894+(307,790)
T34C487	L03T34P060R05618+(1,640)|L10T34P102R09660+(1,159)|L02T34P050R04619+(148,802)|L10T34P080R07484+(148,804)|L03T34P023R02141+(161,934)|L02T34P068R06414+(148,761)|L06T34P031R02945+(164,824)|L03T34P061R05735+(193,802)|L02T34P068R06332+(199,730)|L02T34P012R01085+(224,805)|L02T34P013R01161-(482,1067)
T34C488	L03T34P060R05629+(1,723)|L02T34P079R07391+(2,711)|L02T34P026R02410+(123,743)|L03T34P071R06692+(355,927)
T34C489	L03T34P060R05632+(1,690)|L02T34P100R09420+(17,620)|L10T34P081R07602+(16,615)|L06T34P027R02526+(36,674)|L06T34P029R02753+(3,732)|L10T34P114R10209+(3,695)|L10T34P076R07096+(14,734)|L10T34P077R07222+(15,620)|L06T34P029R02772+(27,697)|L06T34P030R02877+(15,701)|L03T34P061R05683+(25,749)|L02T34P125R10964+(71,592)
T34C49	L02T34P013R01247+(1,574)|L02T34P002R00146+(183,574)|L02T34P013R01237+(234,897)|L02T34P004R00325+(361,517)|L02T34P004R00335+(361,517)|L02T34P004Rb0325+(361,517)
T34C490	L03T34P060R05639+(1,495)|L02T34P067R06247+(79,623)
T34C491	L03T34P060R05646+(1,707)|L06T34P028R02620+(105,716)|L02T34P020R01906+(124,762)|L10T34P072R06774+(158,804)
T34C492	L03T34P061R05648+(1,656)|L03T34P070R06546+(69,398)
T34C493	L03T34P061R05652+(1,651)|L02T34P026R02427+(349,1050)
T34C494	L03T34P061R05703+(1,786)|L10T34P073R06868+(58,752)|L10T34P112R09967+(34,731)|L10T34P102R09593+(39,729)|L03T34P074R06907+(45,708)|L10T34P082R07737+(47,665)|L10T34P082R07714+(32,704)|L10T34P081R07620+(47,662)|L10T34P081R07623+(48,665)|L10T34P077R07230+(48,731)|L03T34P048R04424+(33,690)|L11T34P096R09078+(59,668)|L10T34P073R06821+(58,674)|L10T34P113R10108+(31,691)|L02T34P068R06393+(32,540)|L10T34P080…
T34C495	L03T34P061R05704+(1,696)|L02T34P127R11155+(45,446)|L02T34P126R11094+(49,643)|L02T34P128R11242+(148,731)|L02T34P026R02495+(313,1016)|L02T34P058R05414+(478,1152)|L02T34P001R00020+(838,1350)
T34C496	L03T34P061R05736+(1,676)|L10T34P113R10135+(53,708)
T34C497	L03T34P061R05741+(1,696)|L02T34P125R10977+(234,745)
T34C498	L03T34P070R06539+(1,561)|L03T34P060R05619+(132,596)
T34C499	L03T34P070R06553+(1,465)|L02T34P017R01622+(57,720)
T34C5	L02T34P001Rb0057+(1,577)|L02T34P079R07373+(48,671)
T34C50	L02T34P015R01358+(1,719)|L15T34P120R10702+(59,229)|L02T34P066R06214+(564,1251)|L02T34P004R00331+(573,729)|L06T34P030R02820+(642,1276)
T34C500	L03T34P070R06554+(1,622)|L03T34P016R01473+(9,691)|L02T34P103R09734+(16,711)|L02T34P104R09806+(70,466)|L02T34P067R06276+(78,691)|L05T34P051R04782+(110,729)
T34C501	L03T34P070R06556+(1,556)|L03T34P023R02205+(10,722)|L05T34P052R04809+(141,740)|L10T34P077R07207+(573,1192)
T34C502	L03T34P070R06557+(1,557)|L10T34P085R07974+(12,575)
T34C503	L03T34P070R06565+(1,586)|L03T34P061R05653+(2,620)|L02T34P100R09470+(78,753)|L03T34P059R05503+(89,755)|L03T34P014R01328+(173,865)|L10T34P081R07591+(284,996)|L10T34P086R08047+(328,556)
T34C504	L03T34P070R06584+(1,353)|L06T34P030R02844+(114,721)
T34C505	L03T34P071R06670+(1,646)|L10T34P084R07876+(206,603)|L08T34P062R05838+(207,646)
T34C506	L03T34P071R06673+(1,639)|L03T34P060R05585+(4,650)|L03T34P046R04281+(337,1062)|L06T34P030R02866+(700,1061)
T34C507	L03T34P071R06682+(1,656)|L02T34P021R02013+(548,1171)
T34C508	L03T34P071R06697+(1,703)|L03T34P014R01298+(2,704)|L03T34P047R04350+(2,704)|L03T34P075R06996+(1,704)|L10T34P084R07913+(2,704)|L03T34P022R02063+(28,704)|L10T34P085R07953+(2,704)|L03T34P047R04354+(2,704)|L02T34P056R05235+(4,704)|L02T34P013R01189+(30,353)|L02T34P101R09538+(2,704)|L02T34P125R11018+(15,601)|L10T34P114R10220+(5,703)|L10T34P115R10293+(16,696)|L10T34P115R10280+(15,719)|L10T34P115R10323+(1…
T34C509	L03T34P071R06702+(1,626)|L02T34P127R11204+(92,606)|L10T34P081R07629+(185,703)|L08T34P063R05888+(537,1191)|L02T34P068R06398+(697,1087)|L03T34P074R06956+(700,1053)
T34C51	L02T34P015R01360+(1,786)|L02T34P055R05100+(79,788)
T34C510	L03T34P074R06900+(1,713)|L11T34P096R09009+(63,615)
T34C511	L03T34P074R06906+(1,638)|L02T34P055R05082+(1,632)|L02T34P103R09742+(8,644)|L02T34P126R11057+(14,638)|L10T34P073R06866+(91,638)
T34C512	L03T34P074R06913+(1,538)|L03T34P047R04340-(296,997)
T34C513	L03T34P074R06916+(1,469)|L03T34P016R01475+(148,686)
T34C514	L03T34P074R06923+(1,643)|L10T34P072R06776+(304,967)|L02T34P103R09687+(656,1142)
T34C515	L03T34P074R06932+(1,601)|L03T34P046R04288-(56,780)
T34C516	L03T34P074R06938+(1,642)|L02T34P125R10962+(192,674)|L02T34P128R11274+(244,697)|L03T34P023R02200+(244,862)
T34C517	L03T34P074R06962+(1,250)|L06T34P030R02821+(135,714)
T34C518	L03T34P074R06977+(1,715)|L02T34P012R01127+(36,754)|L02T34P017R01572+(101,745)|L02T34P056R05186+(577,1184)
T34C519	L03T34P074R06981+(1,612)|L02T34P021R02011+(190,898)
T34C52	L02T34P015R01369+(2,691)|L02T34P058R05422+(1,729)|L02T34P066R06146+(160,845)|L02T34P100R09454+(226,882)|L02T34P103R09688+(273,718)|L02T34P018R01720+(338,1009)|L02T34P066R06202+(598,1222)|L02T34P050R04630+(707,1366)|L02T34P055R05096+(874,1526)|L02T34P054R05021+(1288,1887)
T34C520	L03T34P075R06989+(1,607)|L02T34P019R01735+(224,853)
T34C521	L03T34P075R07003+(1,637)|L06T34P031R02930+(497,1115)
T34C522	L03T34P075R07008+(1,660)|L02T34P101R09532+(14,660)|L10T34P073R06836+(75,699)|L02T34P127R11164+(81,699)|L02T34P058R05407+(149,837)|L02T34P017R01563+(194,883)|L02T34P127R11185+(289,805)|L02T34P057R05315+(288,577)|L02T34P126R11069+(446,671)|L03T34P071R06660+(426,970)|L03T34P061R05694+(453,1043)|L15T34P122R10915+(461,1031)
T34C523	L03T34P075R07017+(1,705)|L02T34P018R01650+(261,905)
T34C524	L03T34P075R07039+(1,643)|L02T34P066R06153+(56,626)|L05T34P051R04688+(28,687)|L02T34P079R07433-(340,949)
T34C525	L03T34P075R07043+(1,590)|L03T34P022R02061+(4,166)|L02T34P066R06155+(129,868)|L02T34P125R10927+(191,734)|L02T34P020R01853+(288,941)
T34C526	L03T34P075R07044+(1,610)|L02T34P013R01162-(374,1059)
T34C527	L03T34P075R07067+(1,606)|L03T34P075R07075+(17,630)|L02T34P126R11091+(51,662)|L03T34P016R01445+(54,719)|L02T34P026R02480+(164,752)|L02T34P019R01768-(291,981)|L02T34P019R01747-(337,943)
T34C528	L03T34P075R07080+(1,677)|L10T34P082R07685+(404,1069)
T34C529	L03T34P075R07081+(1,482)|L03T34P074R06905+(4,157)|L10T34P082R07684+(136,805)|L10T34P115R10276+(157,696)
T34C53	L02T34P015R01395+(1,722)|L02T34P020R01871+(509,1151)
T34C530	L05T34P051R04693+(1,581)|L03T34P060R05601+(393,849)
T34C531	L05T34P051R04697+(1,688)|L02T34P015R01403+(525,1204)
T34C532	L05T34P051R04710+(1,688)|L10T34P112R09976+(169,795)|L10T34P080R07508+(155,851)|L03T34P074R06911+(304,927)|L02T34P066R06199+(426,1059)|L10T34P077R07235+(504,1013)
T34C533	L05T34P051R04743+(1,705)|L06T34P027R02512+(13,720)|L06T34P027R02513+(13,742)|L03T34P070R06541+(40,702)|L06T34P030R02786+(95,705)|L06T34P028R02626+(85,705)|L06T34P027R02556+(106,788)|L08T34P063R05911+(110,852)|L08T34P062R05823+(117,861)|L06T34P030R02851+(167,795)|L08T34P063R05917+(203,893)|L02T34P067R06266-(545,1137)
T34C534	L05T34P051R04756+(1,575)|L05T34P051R04718+(52,522)|L02T34P057R05310+(95,680)
T34C535	L05T34P051R04757+(10,724)|L05T34P051R04689+(1,793)|L02T34P078R07371+(10,337)|L10T34P082R07709+(12,757)|L03T34P059R05483+(111,793)|L02T34P015R01366+(135,868)|L02T34P066R06186+(226,865)|L03T34P023R02125+(190,871)|L03T34P070R06564+(196,690)|L08T34P063R05857+(217,871)|L08T34P062R05773+(212,897)
T34C536	L05T34P051R04763+(1,704)|L02T34P019R01787+(64,703)
T34C537	L05T34P051R04778+(1,713)|L02T34P068R06342+(10,617)|L03T34P075R06999+(10,708)|L06T34P029R02747+(11,730)|L02T34P057R05312+(45,729)|L05T34P052R04865+(25,715)|L06T34P029R02760+(37,739)|L06T34P031R02885+(84,551)|L06T34P032R03068+(101,722)|L06T34P029R02776+(79,718)|L06T34P030R02795+(93,731)|L06T34P031R02958+(146,722)
T34C538	L05T34P052R04785+(1,500)|L05T34P052R04854+(204,845)|L06T34P032R03037+(568,1188)|L10T34P113R10077-(886,1495)
T34C539	L05T34P052R04789+(1,660)|L02T34P020R01825+(86,695)
T34C54	L02T34P015R01409+(1,775)|L02T34P056R05208+(6,702)|L10T34P112R10016+(8,721)|L02T34P078R07324+(30,736)|L02T34P058R05362+(6,731)|L02T34P128R11225+(11,624)|L05T34P051R04744+(6,700)|L03T34P075R07066+(18,723)|L02T34P058R05405+(30,731)|L15T34P122R10881+(10,759)|L02T34P078R07307+(18,708)|L02T34P013R01195+(34,382)|L03T34P023R02130+(6,766)|L10T34P080R07493+(8,728)|L05T34P052R04870+(6,783)|L10T34P081R07655+…
T34C540	L05T34P052R04790+(1,749)|L08T34P063R05889+(27,761)
T34C541	L05T34P052R04798+(1,721)|L05T34P051R04749+(5,614)|L02T34P068R06379+(59,713)|L06T34P032R03017+(108,694)|L06T34P027R02542+(125,734)
T34C542	L05T34P052R04810+(1,737)|L02T34P103R09683+(222,545)|L05T34P051R04716+(330,961)|L05T34P051R04737+(416,1089)
T34C543	L05T34P052R04826+(1,573)|L03T34P045R04180+(444,836)
T34C544	L05T34P052R04836+(1,684)|L08T34P062R05747+(4,785)|L10T34P086R08100+(70,162)|L10T34P072R06710+(65,769)|L02T34P015R01394+(75,691)|L06T34P028R02651+(228,715)
T34C545	L05T34P052R04837+(1,691)|L10T34P085R07972+(361,949)
T34C546	L05T34P052R04845+(1,694)|L10T34P112R09984+(145,865)|L03T34P014R01271+(135,890)|L03T34P074R06983+(203,798)|L10T34P102R09582+(205,888)|L02T34P128R11218+(269,850)|L10T34P086R08126+(354,617)|L02T34P101R09553+(418,1096)|L03T34P022R02071+(419,1124)|L10T34P077R07183+(479,958)|L03T34P061R05675+(444,1097)|L10T34P073R06858+(709,1343)|L02T34P003R00273+(829,1512)|L02T34P003R00274+(829,1512)|L10T34P073R06863+…
T34C547	L05T34P052R04848+(1,674)|L02T34P017R01564+(66,730)
T34C548	L05T34P052R04853+(3,660)|L02T34P103R09736+(11,650)|L03T34P046R04241+(1,738)
T34C549	L05T34P052R04855+(1,492)|L02T34P021R01925-(214,903)
T34C55	L02T34P015R01412+(1,746)|L02T34P125R10974+(475,987)
T34C550	L05T34P052R04856+(1,631)|L03T34P016R01492+(231,946)|L10T34P081R07600+(294,968)|L10T34P081R07601+(295,968)|L10T34P077R07192+(346,968)|L10T34P115R10335+(553,1166)|L10T34P073R06838+(656,1285)
T34C551	L05T34P052R04857+(1,662)|L03T34P014R01284-(71,693)
T34C552	L05T34P052R04860+(1,677)|L15T34P122R10919+(433,1059)
T34C553	L05T34P052R04866+(1,697)|L03T34P071R06661+(1,760)|L06T34P030R02848+(65,760)|L02T34P026R02408-(118,827)|L02T34P058R05435+(156,801)|L10T34P112R10035+(166,771)|L03T34P014R01322-(165,863)|L10T34P076R07117-(171,792)
T34C554	L05T34P052R04868+(3,646)|L03T34P074R06987+(1,644)
T34C555	L05T34P052R04874+(1,700)|L02T34P012R01092+(134,725)|L02T34P127R11211+(499,1075)
T34C556	L05T34P052R04877+(1,729)|L03T34P024R02258+(97,791)
T34C557	L06T34P027R02504+(1,620)|L06T34P027R02505+(66,661)
T34C558	L06T34P027R02528+(1,696)|L06T34P032R02985+(261,799)
T34C559	L06T34P027R02551+(1,564)|L02T34P012R01145+(331,923)|L10T34P085R07963-(637,1316)|L15T34P122R10903+(926,1250)
T34C56	L02T34P015R01414+(1,724)|L02T34P012R01147-(208,878)|L02T34P127R11124+(425,840)
T34C560	L06T34P028R02603+(1,708)|L06T34P027R02568+(14,676)|L06T34P028R02609+(66,674)|L06T34P030R02856+(131,750)|L06T34P030R02812+(152,765)
T34C561	L06T34P028R02614+(1,691)|L10T34P113R10139+(2,623)|L02T34P069R06435+(4,699)|L10T34P080R07539+(13,585)|L06T34P027R02511+(28,723)|L02T34P067R06225+(76,723)|L02T34P125R10966+(180,723)|L06T34P031R02906+(241,920)
T34C562	L06T34P028R02622+(1,690)|L06T34P032R02976+(78,729)
T34C563	L06T34P028R02629+(1,712)|L06T34P028R02642+(1,699)|L10T34P081R07652+(224,699)
T34C564	L06T34P028R02631+(1,679)|L06T34P031R02946+(58,644)|L06T34P028R02647+(11,710)
T34C565	L06T34P028R02636+(1,646)|L06T34P030R02873+(80,760)|L02T34P018R01645+(78,687)|L06T34P028R02595+(85,732)|L06T34P031R02892+(82,762)|L10T34P084R07902+(130,733)
T34C566	L06T34P028R02648+(1,691)|L06T34P030R02850+(67,717)|L03T34P023R02163+(86,763)|L06T34P027R02514+(89,732)|L06T34P028R02639+(270,793)
T34C567	L06T34P028R02662+(1,679)|L02T34P050R04650+(24,713)|L02T34P067R06242+(24,710)|L02T34P067R06263+(90,710)
T34C568	L06T34P028R02668+(1,724)|L03T34P048R04448+(2,721)
T34C569	L06T34P028R02669+(1,709)|L02T34P078R07296+(11,662)|L03T34P059R05472+(13,698)|L10T34P073R06882+(114,663)|L06T34P030R02810-(560,1217)|L02T34P019R01751-(888,1404)
T34C57	L02T34P015R01427+(1,700)|L02T34P104R09776+(415,1056)
T34C570	L06T34P028R02671+(1,724)|L06T34P029R02754+(86,661)|L06T34P031R02901+(77,671)
T34C571	L06T34P028R02672+(14,721)|L05T34P051R04728+(1,742)|L06T34P030R02789+(76,682)|L02T34P017R01575-(694,1364)|L08T34P063R05891-(1035,1703)|L02T34P012R01059-(1264,1885)
T34C572	L06T34P028R02674+(1,696)|L05T34P052R04829+(13,688)|L10T34P086R08080+(67,182)|L06T34P031R02883+(83,611)
T34C573	L06T34P028R02678+(1,707)|L08T34P062R05778+(119,807)|L08T34P063R05875+(130,807)
T34C574	L06T34P028R02680+(1,120)|L03T34P059R05525+(22,115)|L03T34P047R04341+(13,619)|L06T34P028R02683+(34,116)|L03T34P022R02086+(27,115)|L03T34P070R06606+(27,110)|L02T34P026R02426+(27,128)|L06T34P031R02895+(27,122)
T34C575	L06T34P028R02682+(1,709)|L02T34P067R06318+(70,674)
T34C576	L06T34P028R02685+(1,633)|L06T34P032R03010+(47,641)
T34C577	L06T34P029R02691+(1,644)|L10T34P081R07597+(127,782)|L06T34P028R02600+(298,950)|L10T34P085R08031+(368,1006)|L02T34P067R06253-(559,1252)|L03T34P061R05727+(685,1328)
T34C578	L06T34P029R02708+(1,698)|L02T34P066R06192+(350,954)|L10T34P115R10260+(540,698)
T34C579	L06T34P029R02711+(1,719)|L05T34P052R04822+(62,599)|L02T34P055R05118+(64,716)|L08T34P062R05807+(85,767)|L08T34P063R05903+(96,767)|L06T34P030R02824+(134,593)|L06T34P032R03021+(138,767)|L08T34P062R05795+(147,774)
T34C58	L02T34P017R01538+(1,683)|L02T34P054R05028+(53,457)
T34C580	L06T34P029R02717+(1,695)|L06T34P027R02579+(183,742)|L02T34P066R06197+(211,837)|L02T34P050R04604+(343,1057)
T34C581	L06T34P029R02723+(1,725)|L03T34P074R06948+(105,764)|L02T34P026R02462+(156,732)|L10T34P084R07923+(181,624)|L02T34P127R11128+(199,764)
T34C582	L06T34P029R02726+(1,711)|L06T34P029R02740+(42,765)
T34C583	L06T34P029R02732+(1,670)|L02T34P017R01556+(51,648)
T34C584	L06T34P029R02733+(1,659)|L10T34P084R07917-(82,758)|L03T34P070R06513+(121,467)
T34C585	L06T34P029R02743+(1,654)|L08T34P062R05835+(89,813)|L06T34P031R02904+(89,697)|L10T34P077R07210+(167,798)
T34C586	L06T34P029R02746+(1,682)|L02T34P020R01850+(87,744)
T34C587	L06T34P029R02756+(1,393)|L06T34P030R02835+(52,700)|L03T34P074R06908+(548,1211)
T34C588	L06T34P029R02758+(1,746)|L03T34P022R02031+(83,691)
T34C589	L06T34P029R02768+(1,643)|L03T34P023R02203+(59,227)|L08T34P063R05890+(221,640)
T34C59	L02T34P017R01540+(1,738)|L02T34P012R01106+(52,717)|L02T34P019R01800+(1,740)
T34C590	L06T34P029R02773+(1,669)|L06T34P031R02973+(495,1044)
T34C591	L06T34P029R02782+(2,747)|L10T34P080R07554+(13,526)|L03T34P074R06901+(1,687)|L02T34P013R01156+(3,775)|L03T34P045R04181+(118,918)|L10T34P114R10229+(140,767)|L10T34P082R07697+(140,890)|L10T34P077R07199+(143,747)|L10T34P082R07669+(143,855)|L10T34P084R07869+(140,862)|L10T34P086R08051+(197,516)|L02T34P126R11066+(302,909)
T34C592	L06T34P030R02785+(1,545)|L02T34P103R09721+(73,783)|L06T34P032R03060+(726,1352)
T34C593	L06T34P030R02798+(1,652)|L08T34P063R05915+(521,1214)
T34C594	L06T34P030R02818+(1,661)|L02T34P127R11189+(62,661)|L10T34P072R06722+(118,785)
T34C595	L06T34P030R02843+(1,712)|L10T34P083R07796+(67,587)
T34C596	L06T34P030R02852+(1,638)|L02T34P100R09479+(40,725)|L05T34P051R04691+(40,565)|L06T34P030R02815+(104,747)|L02T34P012R01090+(109,696)|L02T34P100R09401+(147,725)
T34C597	L06T34P030R02863+(1,680)|L06T34P032R03001+(48,632)
T34C598	L06T34P030R02870+(1,659)|L06T34P027R02550+(123,790)
T34C599	L06T34P030R02871+(1,739)|L10T34P073R06881+(29,668)|L10T34P115R10281+(98,837)|L10T34P072R06778+(206,898)|L10T34P081R07621+(232,897)|L02T34P100R09412+(253,898)|L03T34P022R02062+(307,1025)|L10T34P081R07625+(325,943)|L06T34P032R03002+(443,1134)|L02T34P069R06502+(454,1004)|L02T34P002R00182+(474,1032)|L06T34P029R02705+(534,705)|L02T34P066R06171+(491,1135)
T34C6	L02T34P001Rb0070+(1,626)|L02T34P001R00078+(11,674)|L02T34P054R05043+(59,501)|L02T34P057R05354+(364,1101)|L02T34P020R01828+(758,1372)
T34C60	L02T34P017R01559+(1,759)|L02T34P050R04598+(6,708)|L06T34P027R02534+(135,812)|L02T34P002R00161+(360,814)
T34C600	L06T34P030R02878+(1,688)|L06T34P029R02759+(13,640)
T34C601	L06T34P031R02882+(1,568)|L06T34P028R02637+(225,431)
T34C602	L06T34P031R02886+(1,694)|L10T34P073R06884+(166,786)|L06T34P029R02734+(151,934)|L10T34P115R10300+(155,828)|L03T34P022R02072+(165,936)|L10T34P086R08136+(181,401)|L10T34P115R10329+(471,1098)|L06T34P028R02619+(615,1295)|L02T34P125R10960+(740,1315)|L10T34P077R07205-(868,1474)
T34C603	L06T34P031R02890-(1,661)|L10T34P073R06844+(38,528)
T34C604	L06T34P031R02902+(1,726)|L06T34P028R02594+(267,881)
T34C605	L06T34P031R02918+(1,621)|L10T34P073R06875+(58,624)
T34C606	L06T34P031R02920+(1,655)|L10T34P072R06706+(249,948)
T34C607	L06T34P032R03023+(1,744)|L02T34P128R11283+(13,75)|L10T34P084R07868+(348,1008)|L02T34P066R06204-(928,1625)
T34C608	L06T34P032R03027+(1,697)|L05T34P051R04779-(81,776)
T34C609	L06T34P032R03029+(1,721)|L02T34P100R09472+(1,609)|L10T34P084R07915+(79,726)
T34C61	L02T34P017R01568+(1,675)|L02T34P078R07328+(85,675)|L02T34P015R01433-(613,1337)
T34C610	L08T34P062R05762+(1,730)|L08T34P062R05792+(92,804)|L08T34P063R05847+(142,789)|L08T34P062R05776+(142,778)
T34C611	L08T34P062R05785+(1,515)|L08T34P062R05751+(9,528)
T34C612	L08T34P062R05793+(3,717)|L02T34P128R11231+(57,619)|L02T34P058R05394+(1,711)|L10T34P114R10245+(6,706)|L10T34P114R10187+(15,714)|L02T34P128R11281+(70,618)|L02T34P066R06132+(106,781)|L05T34P051R04711+(196,858)|L10T34P073R06865+(217,851)
T34C613	L08T34P062R05796+(1,730)|L08T34P062R05754+(27,730)
T34C614	L08T34P062R05808+(1,714)|L08T34P062R05816+(35,758)
T34C615	L08T34P062R05810+(1,721)|L08T34P062R05818+(49,740)
T34C616	L08T34P062R05811+(1,628)|L06T34P031R02916+(27,625)
T34C617	L08T34P062R05813+(1,638)|L08T34P063R05844+(58,660)
T34C618	L08T34P062R05815+(1,610)|L08T34P062R05828+(81,697)|L08T34P063R05872+(110,720)|L06T34P032R03049+(131,697)|L02T34P067R06264+(193,818)
T34C619	L08T34P062R05817+(1,703)|L11T34P099R09301+(26,593)|L08T34P062R05752+(26,605)|L08T34P062R05819+(1,593)|L03T34P059R05519+(12,734)|L05T34P051R04724+(14,720)|L06T34P030R02865+(17,710)|L02T34P002R00167+(17,707)|L05T34P051R04720+(81,658)|L02T34P013R01234+(114,720)|L02T34P125R10935+(97,603)|L06T34P031R02924+(86,739)|L02T34P021R01955+(114,806)
T34C62	L02T34P017R01569+(1,703)|L02T34P003R00193+(298,919)|L02T34P002R00138+(298,930)|L02T34P002R00119+(502,1054)|L03T34P060R05575+(879,1535)
T34C620	L08T34P062R05830+(1,676)|L08T34P062R05774+(9,703)
T34C621	L08T34P062R05836+(1,661)|L08T34P063R05852+(1,650)|L08T34P063R05913+(1,705)|L05T34P052R04792+(74,361)
T34C622	L08T34P063R05843+(1,667)|L08T34P063R05905+(38,721)
T34C623	L08T34P063R05856+(1,630)|L08T34P062R05787+(15,672)|L03T34P071R06679+(113,712)|L02T34P015R01413+(177,901)|L03T34P023R02160+(277,901)|L02T34P127R11148+(557,1002)
T34C624	L08T34P063R05859+(1,678)|L08T34P063R05878+(32,678)
T34C625	L08T34P063R05861+(1,664)|L08T34P062R05779+(41,706)|L08T34P063R05855+(41,660)|L08T34P063R05914+(41,698)|L03T34P071R06662+(116,551)|L08T34P062R05822+(121,660)
T34C626	L08T34P063R05865+(1,622)|L08T34P063R05935+(49,691)|L02T34P026R02476+(342,832)
T34C627	L08T34P063R05867+(1,707)|L06T34P027R02567+(60,707)|L08T34P062R05760+(126,707)|L10T34P077R07242-(296,934)
T34C628	L08T34P063R05884+(1,727)|L08T34P062R05797+(268,678)
T34C629	L08T34P063R05885+(1,732)|L03T34P074R06943+(64,492)|L03T34P023R02193+(73,730)|L03T34P059R05508-(640,1139)
T34C63	L02T34P017R01593+(1,698)|L02T34P104R09840+(241,936)|L10T34P083R07832+(248,839)|L10T34P086R08098+(250,630)|L03T34P060R05605+(500,1174)|L02T34P013R01160+(536,1120)|L10T34P076R07097-(634,1235)
T34C630	L08T34P063R05899+(1,567)|L03T34P075R06988-(35,673)
T34C631	L08T34P063R05900+(1,709)|L08T34P062R05834+(13,700)
T34C632	L08T34P063R05904+(1,760)|L02T34P128R11275+(56,596)
T34C633	L08T34P063R05909+(1,714)|L02T34P012R01075+(259,995)|L02T34P125R11001+(837,1221)|L02T34P056R05228+(933,1549)
T34C634	L08T34P063R05919+(1,658)|L08T34P063R05931+(6,719)|L08T34P063R05849+(8,484)|L11T34P099R09300+(16,580)
T34C635	L08T34P063R05921+(1,697)|L08T34P063R05876+(49,678)
T34C636	L08T34P063R05922+(3,694)|L03T34P059R05517+(1,588)|L06T34P032R03013+(120,514)|L10T34P072R06729+(83,704)|L06T34P030R02832+(97,731)|L10T34P072R06760+(153,816)
T34C637	L08T34P063R05923+(1,492)|L02T34P026R02417+(57,632)
T34C638	L08T34P063R05926+(1,573)|L06T34P032R03046+(104,523)
T34C639	L08T34P063R05933+(1,757)|L08T34P062R05772+(29,714)
T34C64	L02T34P017R01595+(1,679)|L02T34P053R04933+(70,665)
T34C640	L10T34P072R06719+(1,693)|L02T34P053R04900+(51,693)|L02T34P127R11153+(51,202)|L02T34P019R01820-(393,975)|L02T34P018R01671+(662,749)
T34C641	L10T34P072R06721+(1,715)|L03T34P022R02107+(366,1080)
T34C642	L10T34P072R06741+(1,709)|L10T34P073R06885+(588,1073)
T34C643	L10T34P072R06749+(1,606)|L02T34P012R01102+(118,694)
T34C644	L10T34P072R06750+(1,732)|L10T34P102R09669+(169,874)
T34C645	L10T34P072R06783+(1,720)|L10T34P102R09672+(11,680)
T34C646	L10T34P072R06790+(1,635)|L08T34P063R05916+(252,788)
T34C647	L10T34P073R06811+(1,673)|L10T34P080R07553+(237,862)|L10T34P084R07918+(345,920)
T34C648	L10T34P073R06862+(1,567)|L10T34P115R10325+(138,758)
T34C649	L10T34P073R06876+(1,588)|L02T34P103R09686+(216,405)
T34C65	L02T34P017R01605+(1,665)|L02T34P056R05210+(90,700)|L02T34P058R05390+(269,835)|L02T34P050R04593+(410,1179)|L10T34P072R06712+(524,1202)|L10T34P112R10027+(652,1284)|L02T34P055R05155+(782,1268)
T34C650	L10T34P076R07102+(1,589)|L03T34P022R02044+(472,1101)
T34C651	L10T34P076R07103+(1,680)|L10T34P112R10040+(73,682)
T34C652	L10T34P076R07114+(1,638)|L06T34P029R02765-(387,1111)
T34C653	L10T34P076R07125+(1,668)|L02T34P104R09826+(61,782)
T34C654	L10T34P076R07130+(1,731)|L10T34P077R07262+(376,927)
T34C655	L10T34P076R07159+(1,717)|L10T34P084R07944+(132,804)|L03T34P060R05583+(151,828)
T34C656	L10T34P076R07164+(1,605)|L02T34P078R07362+(163,686)
T34C657	L10T34P076R07165+(1,578)|L10T34P076R07166+(139,630)
T34C658	L10T34P077R07190+(1,583)|L10T34P073R06877+(52,613)
T34C659	L10T34P077R07219+(1,600)|L03T34P071R06633-(272,707)
T34C66	L02T34P017R01606+(1,670)|L06T34P029R02706+(1,670)|L05T34P051R04707+(12,670)|L06T34P028R02634+(65,660)|L02T34P067R06314-(373,967)|L10T34P102R09580+(398,889)
T34C660	L10T34P077R07220+(1,678)|L03T34P059R05457+(112,667)|L10T34P072R06798+(155,323)
T34C661	L10T34P077R07226+(1,54)|L10T34P077R07238+(1,637)
T34C662	L10T34P077R07248+(4,686)|L03T34P046R04273+(1,738)|L06T34P032R03063+(87,689)|L05T34P051R04762+(70,738)|L06T34P030R02788+(69,744)|L06T34P027R02589+(335,725)|L10T34P085R08030+(351,1056)|L10T34P086R08084+(472,642)
T34C663	L10T34P077R07255+(1,647)|L06T34P029R02775+(15,681)|L06T34P031R02947+(15,683)
T34C664	L10T34P080R07481+(1,607)|L02T34P067R06256+(14,734)|L10T34P081R07575+(15,607)|L10T34P076R07167+(246,772)|L10T34P081R07647+(617,1126)
T34C665	L10T34P080R07499+(1,638)|L10T34P080R07475+(23,753)
T34C666	L10T34P080R07502+(1,717)|L02T34P100R09445+(22,627)|L02T34P050R04612+(8,747)|L06T34P027R02509+(165,764)|L03T34P074R06979+(224,812)
T34C667	L10T34P080R07507+(1,676)|L15T34P122R10844+(33,676)|L02T34P101R09552+(11,676)|L10T34P084R07909+(11,706)|L02T34P067R06312+(36,677)|L03T34P022R02019+(36,719)|L02T34P127R11206+(80,647)|L10T34P084R07859+(472,1084)
T34C668	L10T34P080R07509+(1,82)|L10T34P080R07498+(2,615)|L02T34P015R01406+(14,720)|L10T34P081R07643+(9,615)|L10T34P084R07884+(12,733)|L05T34P052R04804+(93,792)|L10T34P072R06734+(115,792)
T34C669	L10T34P080R07522+(1,689)|L02T34P078R07297+(12,286)|L10T34P113R10081+(11,732)|L10T34P086R08067+(41,271)|L10T34P080R07525+(12,610)|L02T34P058R05455+(12,702)|L10T34P082R07679+(12,631)|L10T34P081R07641+(12,589)|L10T34P115R10287+(25,743)|L10T34P072R06714+(39,743)|L10T34P113R10153+(26,726)|L10T34P076R07140+(27,757)|L10T34P112R09991+(29,730)
T34C67	L02T34P017R01613+(1,692)|L02T34P019R01810+(1,721)|L02T34P003R00241+(76,772)|L06T34P027R02588+(129,623)
T34C670	L10T34P080R07536+(1,632)|L02T34P100R09452+(1,798)|L03T34P074R06934+(216,798)|L03T34P074R06922+(261,798)|L02T34P001R00016-(274,848)|L03T34P014R01294+(475,1003)
T34C671	L10T34P080R07542+(1,623)|L05T34P052R04811+(69,718)|L02T34P049R04541+(75,771)|L02T34P018R01703+(82,750)
T34C672	L10T34P080R07543+(1,572)|L06T34P031R02951+(67,706)
T34C673	L10T34P080R07547+(1,572)|L03T34P070R06573+(16,547)
T34C674	L10T34P080R07550+(1,659)|L10T34P084R07887+(104,685)|L10T34P113R10076+(372,624)
T34C675	L10T34P080R07562+(1,540)|L10T34P085R08029+(10,658)|L10T34P076R07090+(24,610)|L10T34P115R10336+(36,310)|L10T34P084R07881+(36,663)|L03T34P071R06668+(82,663)|L10T34P077R07249+(85,496)|L10T34P073R06874+(98,663)|L10T34P072R06708+(97,773)|L10T34P072R06771-(131,717)|L10T34P083R07838-(136,860)|L03T34P075R07071-(155,874)
T34C676	L10T34P081R07565+(2,700)|L10T34P115R10330+(1,403)
T34C677	L10T34P081R07573+(1,592)|L15T34P122R10847+(9,616)|L02T34P021R01960+(84,577)|L11T34P099R09323+(259,640)
T34C678	L10T34P081R07577+(1,708)|L10T34P112R10057+(3,719)|L10T34P080R07504+(18,669)|L02T34P054R05012-(168,770)|L02T34P053R04896+(400,1069)
T34C679	L10T34P081R07580+(1,632)|L06T34P027R02564+(123,757)
T34C68	L02T34P017R01617+(1,680)|L02T34P100R09471+(173,727)|L02T34P021R01973+(269,988)|L02T34P001R00070-(696,1291)|L02T34P001R00032-(712,1291)|L10T34P080R07497-(802,1388)|L03T34P014R01315+(868,978)
T34C680	L10T34P081R07603+(1,592)|L06T34P029R02690-(203,843)
T34C681	L10T34P081R07610+(1,694)|L02T34P079R07411+(87,713)
T34C682	L10T34P081R07611+(1,613)|L10T34P084R07904+(127,815)
T34C683	L10T34P081R07622+(1,643)|L10T34P081R07644+(1,642)|L10T34P072R06764+(28,643)|L03T34P024R02253+(97,631)|L02T34P103R09738+(73,707)|L10T34P085R08010+(122,763)
T34C684	L10T34P081R07626+(1,662)|L02T34P012R01129+(17,676)
T34C685	L10T34P081R07630+(1,594)|L10T34P085R07991+(1,675)
T34C686	L10T34P081R07650+(1,516)|L02T34P054R05063+(66,694)|L06T34P031R02914+(66,583)
T34C687	L10T34P081R07653+(1,639)|L02T34P128R11290+(14,612)|L02T34P050R04628+(2,784)
T34C688	L10T34P081R07658+(1,519)|L10T34P077R07193-(109,754)
T34C689	L10T34P082R07673+(1,675)|L02T34P066R06209+(56,762)
T34C69	L02T34P018R01636+(1,718)|L02T34P127R11203+(24,70)|L02T34P018R01682+(1,719)|L02T34P001Rb0040+(17,637)|L02T34P127R11194+(66,630)|L02T34P001R00028+(70,637)
T34C690	L10T34P082R07674+(1,695)|L10T34P077R07267+(1,650)
T34C691	L10T34P082R07677+(1,588)|L03T34P074R06954+(51,557)
T34C692	L10T34P082R07694+(2,630)|L02T34P100R09457+(2,654)|L10T34P085R07994+(2,628)|L03T34P047R04329+(1,779)|L02T34P054R05038-(51,677)|L02T34P021R01982+(2,783)|L10T34P112R09988+(113,701)|L03T34P023R02152+(131,783)|L02T34P053R04934+(133,826)|L10T34P081R07564+(174,691)|L10T34P077R07239+(177,800)|L03T34P074R06973+(209,815)|L03T34P023R02172+(223,931)|L10T34P085R08009+(234,897)|L02T34P057R05335+(252,838)|L03T3…
T34C693	L10T34P082R07710+(1,701)|L02T34P020R01916+(1,772)|L10T34P084R07921+(26,402)|L10T34P073R06815+(36,718)|L03T34P047R04336+(1,714)|L02T34P078R07359+(13,544)|L10T34P081R07596+(17,729)|L02T34P058R05445+(3,775)|L02T34P126R11059+(95,670)|L02T34P127R11116+(69,642)|L02T34P017R01579+(174,869)|L10T34P086R08079+(182,405)|L02T34P069R06473+(226,870)|L03T34P045R04122+(349,885)|L03T34P060R05568+(390,934)|L02T34P0…
T34C694	L10T34P082R07712+(1,598)|L10T34P083R07813+(6,596)|L10T34P115R10327+(5,596)|L02T34P017R01573+(14,725)|L06T34P030R02831+(31,696)|L02T34P018R01723+(27,725)|L02T34P068R06391+(183,845)
T34C695	L10T34P082R07719+(1,720)|L02T34P078R07305+(13,651)|L03T34P016R01476+(4,756)
T34C696	L10T34P082R07726+(1,572)|L03T34P074R06964-(115,666)
T34C697	L10T34P082R07738+(1,574)|L02T34P069R06504-(286,966)
T34C698	L10T34P082R07740+(1,625)|L10T34P081R07619+(1,521)
T34C699	L10T34P082R07753+(1,417)|L02T34P019R01797+(1,641)|L10T34P077R07194+(16,647)|L10T34P077R07244+(17,624)|L02T34P019Rb1797-(75,717)|L02T34P057R05350+(132,647)
T34C7	L02T34P002R00106+(1,666)|L02T34P002R00099+(32,407)
T34C70	L02T34P018R01665+(1,596)|L02T34P104R09811+(205,899)|L03T34P075R07048+(212,596)
T34C700	L10T34P083R07767+(1,697)|L02T34P128R11245+(325,916)|L02T34P013R01223+(491,1067)|L03T34P014R01312+(591,1339)|L02T34P057R05289+(671,1314)|L10T34P082R07680+(715,1303)|L03T34P047R04334+(824,1507)|L03T34P016R01467+(1389,1950)
T34C701	L10T34P083R07768+(1,639)|L10T34P083R07770+(1,639)
T34C702	L10T34P083R07793+(1,682)|L06T34P028R02602+(4,722)|L02T34P066R06137+(88,688)
T34C703	L10T34P083R07799+(1,474)|L03T34P047R04377+(170,893)
T34C704	L10T34P083R07800+(1,634)|L06T34P032R03050+(223,868)|L10T34P072R06772+(337,974)
T34C705	L10T34P083R07806+(1,695)|L03T34P059R05504-(312,947)
T34C706	L10T34P083R07819+(1,667)|L10T34P082R07722+(3,73)|L10T34P083R07844+(21,473)
T34C707	L10T34P083R07821+(1,594)|L10T34P083R07822+(10,586)|L10T34P076R07121+(61,610)|L03T34P016R01500+(296,894)|L03T34P016R01495+(641,952)|L03T34P016R01496+(697,1056)
T34C708	L10T34P083R07828+(1,662)|L02T34P020R01851+(381,1069)
T34C709	L10T34P083R07830+(1,616)|L02T34P079R07462+(57,611)
T34C71	L02T34P018R01675+(1,673)|L03T34P014R01317+(228,918)
T34C710	L10T34P083R07831+(1,570)|L03T34P022R02038+(450,1080)
T34C711	L10T34P084R07862+(1,681)|L10T34P083R07757+(85,776)|L10T34P086R08054+(561,658)
T34C712	L10T34P084R07863+(1,643)|L10T34P113R10121+(507,926)|L03T34P061R05696+(863,1517)|L02T34P068R06364+(969,1636)|L02T34P026R02401-(1143,1761)|L03T34P074R06971+(1177,1751)|L03T34P061R05707+(1400,2044)
T34C713	L10T34P084R07867-(1,665)|L03T34P074R06949+(280,610)
T34C714	L10T34P084R07870+(1,632)|L08T34P063R05907+(184,640)
T34C715	L10T34P084R07875+(1,728)|L03T34P047R04384+(325,1078)
T34C716	L10T34P084R07895+(1,696)|L03T34P060R05624+(207,761)|L03T34P023R02143+(561,1187)|L10T34P072R06704+(930,1518)
T34C717	L10T34P084R07901+(1,665)|L10T34P086R08073+(7,56)
T34C718	L10T34P084R07911+(1,409)|L02T34P079R07457-(280,892)
T34C719	L10T34P084R07920+(1,662)|L02T34P004R00317+(535,1083)|L15T34P117R10428+(619,1243)|L10T34P086R08052+(851,959)
T34C72	L02T34P018R01681+(1,713)|L02T34P066R06158+(428,1041)
T34C720	L10T34P084R07922+(1,650)|L11T34P092R08636+(19,428)|L03T34P070R06545+(2,516)|L02T34P003R00260+(27,778)|L05T34P051R04758+(50,694)|L02T34P021R01935+(27,667)|L02T34P069R06426+(27,685)|L02T34P055R05127+(69,653)|L02T34P017R01546-(119,671)|L02T34P125R10986+(76,649)|L02T34P125R10985+(76,355)|L10T34P073R06817+(78,653)|L03T34P074R06929+(81,693)|L02T34P101R09568-(192,679)
T34C721	L10T34P084R07943+(1,412)|L03T34P061R05739+(98,779)
T34C722	L10T34P084R07945+(1,402)|L06T34P029R02701+(12,715)|L06T34P032R03059+(51,715)|L02T34P057R05295+(48,713)|L02T34P069R06443+(46,715)|L06T34P032R02983+(76,712)|L02T34P019R01760+(86,681)
T34C723	L10T34P084R07946+(1,652)|L02T34P069R06434+(34,782)|L02T34P002R00173+(75,675)|L02T34P067R06232+(80,758)|L06T34P032R02990+(333,627)
T34C724	L10T34P085R07957+(1,640)|L03T34P059R05542+(140,771)|L10T34P081R07574+(316,777)
T34C725	L10T34P085R07973+(1,560)|L02T34P128R11249-(73,612)
T34C726	L10T34P085R07978+(1,657)|L02T34P013R01190+(205,315)
T34C727	L10T34P085R07984+(1,604)|L10T34P072R06724+(27,731)|L02T34P103R09685+(96,510)|L10T34P076R07160+(348,843)
T34C728	L10T34P085R07985+(1,632)|L03T34P045R04176+(92,818)|L02T34P078R07285+(106,785)|L02T34P055R05085+(116,818)|L02T34P002R00097+(174,896)|L03T34P059R05474+(242,871)|L02T34P017R01630+(283,1035)|L02T34P054R05041+(286,976)|L03T34P024R02247+(305,1038)|L10T34P085R07979+(345,984)|L15T34P120R10679+(371,879)|L02T34P054R04992+(464,1158)|L10T34P083R07809+(783,985)
T34C729	L10T34P085R07992+(1,707)|L08T34P063R05846+(5,718)|L08T34P062R05789+(50,723)|L02T34P018R01655+(77,721)
T34C73	L02T34P018R01715+(1,701)|L10T34P082R07732+(106,810)
T34C730	L10T34P085R08000+(1,588)|L02T34P053R04952+(168,844)|L10T34P080R07559+(372,819)
T34C731	L10T34P085R08001+(1,626)|L10T34P076R07132+(153,568)
T34C732	L10T34P085R08007+(1,625)|L10T34P080R07491-(423,1020)
T34C733	L10T34P085R08012+(1,637)|L02T34P013R01213-(231,842)|L10T34P080R07538+(537,696)
T34C734	L10T34P085R08022+(1,687)|L02T34P055R05123+(127,661)
T34C735	L10T34P085R08024+(1,735)|L10T34P115R10266+(99,784)
T34C736	L10T34P085R08038+(1,620)|L10T34P077R07237+(56,620)|L06T34P028R02643+(176,509)|L10T34P072R06799+(330,928)
T34C737	L10T34P085R08040+(1,604)|L02T34P104R09786+(8,556)|L03T34P060R05613+(77,714)|L03T34P059R05473+(77,743)|L03T34P071R06694+(141,734)
T34C738	L10T34P086R08048+(1,439)|L02T34P066R06175+(201,844)|L10T34P102R09607+(286,950)|L10T34P082R07731+(456,1106)|L03T34P016R01493+(575,1080)
T34C739	L10T34P086R08089+(1,493)|L10T34P086R08062+(13,57)
T34C74	L02T34P018R01719-(1,666)|L02T34P020R01863+(140,793)|L02T34P020R01835+(216,533)
T34C740	L10T34P102R09588+(14,618)|L02T34P069R06508+(1,636)|L15T34P122R10831+(198,837)
T34C741	L10T34P102R09591+(1,667)|L03T34P075R07030+(16,680)|L03T34P070R06529+(155,749)|L03T34P059R05539+(523,1187)
T34C742	L10T34P102R09594+(1,698)|L03T34P071R06669+(112,620)|L02T34P026R02403+(161,883)|L03T34P022R02043+(303,981)
T34C743	L10T34P102R09599+(1,476)|L15T34P122R10907+(13,475)|L02T34P026R02430+(15,737)|L03T34P070R06585+(96,788)|L03T34P071R06636+(190,756)
T34C744	L10T34P102R09604+(1,565)|L02T34P126R11100+(13,533)
T34C745	L10T34P102R09614+(1,516)|L02T34P056R05244-(61,688)
T34C746	L10T34P102R09615+(1,707)|L03T34P061R05664+(42,757)|L02T34P057R05282+(109,713)|L02T34P125R10984+(120,733)|L02T34P018R01728+(82,730)|L10T34P082R07742+(96,713)|L02T34P002R00192+(98,685)|L03T34P060R05645+(84,729)|L02T34P128R11265+(87,671)|L02T34P001R00004+(97,835)|L02T34P001Rb0037+(98,674)|L10T34P072R06716+(109,713)|L03T34P022R02068+(107,835)|L10T34P083R07807+(111,713)|L03T34P059R05505+(107,796)|L03T…
T34C747	L10T34P102R09617+(1,585)|L02T34P004R00360+(8,68)|L10T34P102R09613+(49,534)|L02T34P068R06333+(19,421)|L10T34P085R08026-(275,929)|L10T34P086R08076-(535,909)
T34C748	L10T34P102R09620+(2,646)|L02T34P002R00141+(1,758)|L03T34P075R07061+(37,644)|L03T34P047R04366+(2,666)|L02T34P127R11174+(30,660)|L02T34P054R05045+(27,681)|L10T34P113R10140+(2,691)|L02T34P125R10925+(38,625)|L10T34P080R07471+(1,673)|L10T34P114R10224+(18,550)|L02T34P069R06478+(16,710)|L03T34P016R01451+(29,654)|L06T34P027R02515+(29,740)|L03T34P059R05510+(17,753)|L02T34P019R01799+(2,759)|L10T34P085R0795…
T34C749	L10T34P102R09628+(1,649)|L02T34P078R07293+(12,644)|L02T34P079R07378+(14,625)|L02T34P127R11165+(13,666)|L02T34P127R11180+(14,631)|L02T34P053R04881+(15,796)|L03T34P070R06524+(15,521)|L02T34P058R05388+(25,641)|L02T34P127R11126+(26,666)|L02T34P018R01653+(26,735)|L02T34P018R01669+(27,736)|L02T34P053R04888+(87,782)|L02T34P054R05051+(102,752)|L10T34P082R07707+(92,693)|L02T34P101R09528+(170,841)|L10T34P0…
T34C75	L02T34P019R01736+(1,614)|L03T34P024R02296+(1,664)|L02T34P019Rb1736-(365,1108)
T34C750	L10T34P102R09644+(1,695)|L02T34P002R00145+(63,651)
T34C751	L10T34P102R09649+(1,646)|L03T34P061R05650+(55,339)|L08T34P062R05812+(495,1106)|L02T34P054R05027+(657,1285)
T34C752	L10T34P102R09654+(1,654)|L10T34P112R10008+(1,637)|L02T34P100R09415+(2,633)|L02T34P079R07384+(15,349)|L10T34P082R07739+(15,522)|L10T34P114R10201+(5,595)|L02T34P015R01355+(2,718)|L02T34P079R07416+(13,565)
T34C753	L10T34P102R09663+(1,692)|L02T34P068R06348+(75,652)|L03T34P074R06946+(313,835)|L03T34P071R06640+(329,827)
T34C754	L10T34P102R09667+(1,725)|L02T34P058R05392+(56,723)|L02T34P100R09458+(56,725)|L10T34P076R07134+(65,724)|L03T34P060R05552+(76,781)|L02T34P127R11209+(119,740)|L02T34P057R05303+(90,725)|L02T34P104R09808+(141,734)|L03T34P061R05691+(211,899)|L03T34P014R01275+(236,786)|L03T34P071R06637+(285,760)
T34C755	L10T34P112R09969+(1,724)|L02T34P049R04565+(212,906)|L02T34P050R04646+(240,916)|L02T34P103R09680+(291,512)|L02T34P050R04594+(291,732)
T34C756	L10T34P112R09972+(1,692)|L02T34P012R01100+(60,690)|L03T34P075R07007+(13,695)|L06T34P032R03064+(17,660)|L02T34P067R06289+(25,695)|L06T34P029R02769+(27,666)|L02T34P101R09496+(73,683)|L02T34P013R01230-(182,701)|L05T34P052R04835+(223,816)
T34C757	L10T34P112R09974+(1,429)|L03T34P061R05706+(115,772)
T34C758	L10T34P112R09985+(1,680)|L02T34P018R01705-(243,903)|L03T34P070R06597+(268,866)
T34C759	L10T34P112R09993+(3,696)|L10T34P085R08043+(1,480)|L02T34P103R09723+(1,697)|L10T34P114R10227+(4,653)|L03T34P014R01264+(16,71)|L03T34P060R05641+(3,750)|L03T34P071R06630+(30,594)|L03T34P061R05654+(29,720)|L10T34P115R10278+(14,702)|L10T34P085R07949+(28,658)|L10T34P073R06834+(36,668)|L03T34P071R06621+(31,729)|L02T34P019R01772-(31,784)|L03T34P061R05714+(37,791)|L02T34P054R05013+(75,721)|L03T34P016R0152…
T34C76	L02T34P019R01757+(1,602)|L02T34P050R04641+(213,914)|L10T34P072R06707+(283,977)
T34C760	L10T34P112R09995+(1,785)|L02T34P049R04522+(2,800)|L06T34P027R02530+(4,748)|L06T34P027R02538+(29,837)|L10T34P112R09989+(7,808)|L10T34P115R10315+(16,759)|L02T34P100R09405+(2,807)|L10T34P081R07639+(2,688)|L10T34P080R07483+(2,662)|L02T34P020R01907+(27,806)|L10T34P102R09600+(2,845)|L02T34P054R05052+(77,850)|L10T34P085R07982+(77,800)|L02T34P079R07428+(77,697)|L05T34P052R04839+(77,857)|L10T34P114R10218+…
T34C761	L10T34P112R10003+(5,637)|L10T34P083R07841+(1,517)|L05T34P052R04802+(64,795)|L02T34P053R04892+(67,691)|L10T34P086R08074+(98,453)|L06T34P027R02531+(138,712)|L06T34P030R02825+(140,821)|L06T34P032R03025+(262,873)
T34C762	L10T34P112R10005+(1,592)|L02T34P049R04520+(97,826)
T34C763	L10T34P112R10019+(1,611)|L10T34P076R07088+(3,79)|L02T34P126R11064-(80,692)
T34C764	L10T34P112R10020+(1,673)|L10T34P114R10178+(1,671)|L10T34P072R06723+(172,927)|L10T34P115R10292+(238,895)|L03T34P075R07052+(391,1051)|L03T34P071R06628+(393,966)|L03T34P047R04331+(589,1246)|L03T34P070R06523+(650,1243)
T34C765	L10T34P112R10029+(1,701)|L02T34P053R04903+(163,858)|L10T34P085R07960+(181,800)|L10T34P072R06733+(272,1009)|L02T34P079R07372+(387,1002)
T34C766	L10T34P112R10041+(1,654)|L03T34P075R07000+(51,642)|L03T34P014R01319-(70,755)|L02T34P013R01220-(128,743)|L02T34P128R11307+(164,655)
T34C767	L10T34P112R10042+(1,712)|L06T34P031R02968+(114,695)|L10T34P073R06848+(66,681)
T34C768	L10T34P112R10051+(1,657)|L03T34P046R04302+(65,790)|L06T34P027R02558+(141,806)
T34C769	L10T34P112R10058+(1,679)|L02T34P069R06486+(304,981)
T34C77	L02T34P019R01778+(1,711)|L08T34P062R05833+(255,662)
T34C770	L10T34P112R10059+(1,777)|L02T34P126R11098+(369,966)|L05T34P052R04784+(529,1188)
T34C771	L10T34P113R10062+(1,649)|L03T34P059R05497+(67,769)
T34C772	L10T34P113R10069+(1,664)|L02T34P125R10952+(92,607)|L02T34P012R01134+(66,664)
T34C773	L10T34P113R10071+(1,572)|L10T34P083R07775+(55,630)|L08T34P062R05803+(219,917)
T34C774	L10T34P113R10074+(1,760)|L10T34P081R07635+(99,745)|L02T34P067R06265+(115,765)|L02T34P068R06373+(131,657)|L02T34P125R10926+(174,724)|L03T34P059R05486+(190,891)|L02T34P067R06319+(203,911)|L03T34P071R06613+(204,877)|L02T34P101R09526+(246,911)
T34C775	L10T34P113R10084+(1,691)|L02T34P019R01823+(77,704)
T34C776	L10T34P113R10089+(1,740)|L02T34P079R07435+(3,696)|L02T34P002R00137+(324,759)
T34C777	L10T34P113R10093+(1,702)|L10T34P084R07873+(2,712)|L10T34P083R07789+(7,714)|L03T34P061R05673+(206,847)
T34C778	L10T34P113R10098+(1,698)|L15T34P122R10849+(105,514)
T34C779	L10T34P113R10103+(1,713)|L02T34P050R04606+(11,714)|L02T34P056R05236+(10,714)|L10T34P077R07231+(26,713)|L10T34P081R07633+(11,713)|L10T34P076R07163+(30,712)
T34C78	L02T34P019R01789+(8,740)|L03T34P014R01251+(1,798)|L02T34P069R06447+(10,757)|L02T34P053R04943+(99,740)|L02T34P003R00205+(319,1033)|L02T34P018R01635+(326,938)|L02T34P002R00150+(320,934)|L02T34P103R09692+(395,1036)
T34C780	L10T34P113R10111+(1,669)|L02T34P017R01629+(2,642)|L10T34P102R09611+(2,670)|L10T34P112R10045+(2,707)|L10T34P085R08034+(2,748)|L02T34P021R01967+(15,774)|L03T34P060R05622+(86,646)|L10T34P077R07250-(225,648)|L02T34P078R07290+(245,873)|L10T34P113R10116+(260,723)|L02T34P066R06140+(268,908)|L10T34P113R10133+(332,727)|L10T34P113R10126+(330,723)
T34C781	L10T34P113R10112+(1,728)|L10T34P076R07145+(10,724)
T34C782	L10T34P113R10117+(1,683)|L03T34P075R07011+(225,869)
T34C783	L10T34P113R10131+(1,692)|L10T34P082R07715+(16,686)|L02T34P004R00328+(67,727)|L10T34P084R07885+(79,713)|L02T34P050R04667+(121,783)|L10T34P113R10118+(121,769)|L02T34P066R06217+(143,827)|L15T34P117R10435+(156,817)|L10T34P073R06842+(192,719)|L02T34P069R06462+(192,876)|L03T34P016R01501+(196,906)|L02T34P001R00081-(266,992)|L03T34P061R05661+(373,947)|L03T34P075R06991+(452,813)|L15T34P122R10836+(421,935)…
T34C784	L10T34P113R10132+(1,664)|L02T34P020R01855+(577,1266)|L10T34P102R09592-(603,1220)|L03T34P024R02267+(700,1183)
T34C785	L10T34P113R10134+(1,705)|L02T34P128R11273+(7,570)|L10T34P084R07877+(28,162)|L10T34P115R10305+(6,705)|L10T34P083R07762+(7,675)|L10T34P083R07761+(10,668)|L10T34P084R07947+(17,434)|L02T34P055R05120+(16,749)
T34C786	L10T34P113R10146+(1,632)|L02T34P017R01580+(15,711)|L02T34P054R05006+(249,692)|L02T34P100R09444+(249,705)|L03T34P071R06699+(313,637)
T34C787	L10T34P114R10159+(1,502)|L03T34P022R02057+(72,663)|L02T34P067R06297+(137,501)
T34C788	L10T34P114R10162+(1,684)|L10T34P114R10165+(2,660)
T34C789	L10T34P114R10163+(1,637)|L15T34P122R10861+(293,695)
T34C79	L02T34P019R01796+(1,629)|L02T34P068R06340+(215,606)
T34C790	L10T34P114R10167+(1,592)|L06T34P028R02652+(425,1016)|L02T34P012R01138+(898,1560)|L10T34P076R07086+(1053,1561)
T34C791	L10T34P114R10174+(1,752)|L02T34P068R06377+(7,617)|L02T34P104R09839+(7,68)|L08T34P063R05858+(12,758)|L02T34P066R06196+(23,767)|L06T34P027R02592+(24,772)|L02T34P017R01552+(112,757)|L02T34P057R05352+(107,817)|L10T34P082R07752+(132,757)|L10T34P084R07905+(147,835)|L10T34P115R10259+(158,546)|L10T34P072R06785+(175,833)|L06T34P030R02842+(177,817)|L10T34P082R07733+(279,707)
T34C792	L10T34P114R10180+(1,370)|L10T34P102R09619+(265,369)
T34C793	L10T34P114R10185+(1,687)|L10T34P086R08104+(140,495)|L10T34P082R07727+(233,909)|L02T34P054R05054+(322,1011)
T34C794	L10T34P114R10197+(1,750)|L10T34P084R07931+(275,991)|L02T34P067R06274+(334,999)|L02T34P100R09424+(351,991)|L10T34P114R10207+(326,978)|L10T34P114R10186+(368,1041)|L02T34P003R00234+(509,1073)
T34C795	L10T34P114R10216+(18,572)|L10T34P113R10087+(1,664)|L10T34P086R08125+(85,254)|L02T34P002R00160+(95,696)|L06T34P030R02790+(106,504)|L03T34P024R02249+(95,688)|L03T34P075R07054+(95,744)|L02T34P020R01875+(145,266)|L06T34P031R02934-(156,843)|L10T34P114R10181+(158,765)
T34C796	L10T34P114R10235+(1,630)|L03T34P071R06665+(243,645)
T34C797	L10T34P114R10239+(1,631)|L10T34P115R10289+(2,671)|L03T34P047R04375-(125,876)
T34C798	L10T34P114R10242+(1,684)|L06T34P030R02836+(120,751)
T34C799	L10T34P115R10261+(1,604)|L03T34P047R04327+(117,765)|L03T34P071R06655+(389,931)
T34C8	L02T34P002R00109+(1,617)|L02T34P019R01756+(11,632)
T34C80	L02T34P019R01798+(1,753)|L03T34P048R04432+(65,706)|L03T34P016R01533+(566,1180)|L02T34P128R11260+(594,1160)
T34C800	L10T34P115R10267+(5,665)|L03T34P023R02194+(1,737)|L02T34P128R11230+(37,641)|L02T34P128R11229+(37,604)|L03T34P024R02237+(287,1051)|L02T34P015R01352+(288,999)|L02T34P021R01939+(287,1052)|L02T34P100R09473+(368,1068)|L02T34P015R01375+(429,1068)|L02T34P003R00247+(610,1348)|L02T34P012R01069-(783,1504)|L02T34P018R01673-(861,1442)|L02T34P057R05302-(850,1442)|L02T34P127R11190-(1014,1532)
T34C801	L10T34P115R10288+(1,694)|L10T34P102R09673+(7,672)|L02T34P020R01888+(22,774)|L11T34P096R09068+(3,770)|L02T34P104R09819+(52,776)|L02T34P057R05297+(77,757)|L02T34P079R07403+(209,771)|L02T34P053R04945+(353,1088)|L03T34P074R06915+(415,752)
T34C802	L10T34P115R10291+(1,637)|L10T34P072R06711+(15,701)|L06T34P031R02933+(73,682)|L03T34P023R02142-(160,709)|L06T34P032R03066+(244,786)|L06T34P030R02867+(328,981)
T34C803	L10T34P115R10296+(1,654)|L06T34P032R02979+(387,987)
T34C804	L10T34P115R10322+(6,616)|L10T34P102R09664+(9,72)|L02T34P069R06458+(1,798)|L02T34P103R09704+(105,568)|L10T34P081R07605+(109,781)
T34C805	L10T34P115R10337+(1,647)|L02T34P004R00343+(2,654)
T34C806	L10T34P115R10338+(1,648)|L03T34P016R01450+(164,788)
T34C807	L11T34P090R08434+(1,359)|L08T34P063R05906+(286,872)|L08T34P063R05910+(305,877)|L08T34P062R05800+(312,758)|L06T34P029R02736+(313,728)|L08T34P062R05798+(310,815)|L08T34P063R05886+(317,816)|L08T34P063R05908+(306,873)|L08T34P063R05879+(317,966)|L08T34P062R05749+(319,936)|L08T34P063R05918+(327,909)|L03T34P059R05481+(330,418)
T34C808	L11T34P090R08437+(1,456)|L03T34P016R01463+(13,707)
T34C809	L11T34P090R08443+(1,475)|L03T34P071R06696+(80,551)
T34C81	L02T34P019R01804+(1,749)|L02T34P050R04652+(305,976)|L02T34P026R02418+(434,1139)
T34C810	L11T34P090R08448+(1,312)|L11T34P090R08472+(1,74)
T34C811	L11T34P090R08450+(1,524)|L11T34P090R08456+(7,522)|L02T34P079R07441+(1,684)|L03T34P046R04223+(1,548)|L03T34P046R04225+(34,472)|L10T34P083R07779+(6,609)|L05T34P051R04703+(13,741)|L10T34P082R07718+(16,600)|L10T34P081R07587+(16,610)|L10T34P083R07764+(16,729)|L03T34P059R05524+(1,814)|L10T34P077R07202+(28,430)|L10T34P082R07711+(12,729)|L10T34P081R07613+(16,692)|L10T34P084R07898+(16,805)|L10T34P072R0673…
T34C812	L11T34P090R08457+(1,540)|L08T34P062R05786+(11,685)
T34C813	L11T34P090R08458+(1,480)|L02T34P104R09847+(20,707)|L06T34P030R02858+(27,761)|L06T34P032R03032+(132,802)
T34C814	L11T34P090R08459+(1,580)|L02T34P058R05427+(76,730)
T34C815	L11T34P090R08461+(1,508)|L11T34P090R08468+(3,331)
T34C816	L11T34P090R08475+(1,294)|L08T34P062R05799+(10,77)|L11T34P092R08630+(3,69)|L11T34P092R08687+(1,72)|L11T34P090R08490+(1,325)|L11T34P099R09362+(18,352)
T34C817	L11T34P090R08484+(14,522)|L02T34P012R01107+(1,758)|L03T34P045R04130+(2,616)|L02T34P012R01096+(29,734)|L02T34P058R05377+(19,718)|L03T34P060R05640+(2,800)|L02T34P058R05444+(86,800)|L10T34P084R07879+(234,893)|L02T34P127R11168+(342,925)|L02T34P053R04928+(555,1213)|L02T34P125R10959+(680,1230)|L02T34P067R06316+(704,1354)|L02T34P100R09459+(708,1447)|L11T34P090R08498+(806,1336)|L11T34P096R09060+(826,1490…
T34C818	L11T34P090R08504+(1,494)|L11T34P092R08644+(2,431)|L11T34P092R08712+(3,468)|L11T34P096R09007+(18,678)|L11T34P099R09337+(20,617)|L11T34P099R09294+(19,701)|L02T34P057R05322+(285,884)
T34C819	L11T34P090R08509+(6,525)|L03T34P047R04383+(16,484)|L11T34P096R09045+(7,730)|L11T34P099R09312+(18,659)|L11T34P096R09098+(16,731)|L03T34P045R04186+(8,761)|L03T34P070R06514+(7,654)|L02T34P004R00289+(23,642)|L10T34P086R08102+(31,100)|L03T34P059R05499+(43,231)|L10T34P072R06780+(35,759)|L02T34P026R02477+(35,736)|L02T34P013R01170+(37,434)|L02T34P021R01984+(8,756)|L02T34P125R10963+(21,66)|L03T34P071R0667…
T34C82	L02T34P019R01807+(1,732)|L02T34P055R05081+(1,713)|L02T34P020R01883+(66,772)|L02T34P002R00101+(548,1185)|L02T34P019R01732-(634,1337)|L03T34P071R06654-(955,1261)
T34C820	L11T34P092R08623+(1,402)|L11T34P090R08479+(287,492)
T34C821	L11T34P092R08624+(1,75)|L11T34P092R08634+(1,386)
T34C822	L11T34P092R08627+(1,354)|L11T34P099R09354+(18,74)|L11T34P092R08676+(3,73)
T34C823	L11T34P092R08640+(1,427)|L08T34P063R05841+(104,730)
T34C824	L11T34P092R08641+(1,320)|L11T34P092R08663+(3,75)
T34C825	L11T34P092R08650+(1,331)|L11T34P092R08646+(4,265)|L11T34P092R08671+(4,275)|L11T34P096R09025+(5,351)|L11T34P099R09302+(27,350)|L11T34P099R09385+(19,350)|L11T34P096R09061+(13,359)|L11T34P090R08495+(26,348)|L11T34P099R09331+(21,359)
T34C826	L11T34P092R08653+(1,506)|L02T34P013R01203-(85,686)
T34C827	L11T34P092R08654+(1,226)|L11T34P092R08651+(2,385)|L11T34P092R08677+(10,472)|L03T34P024R02301+(38,723)|L10T34P115R10269+(23,598)|L06T34P028R02612+(24,777)
T34C828	L11T34P092R08657+(1,104)|L10T34P084R07906+(8,659)|L02T34P050R04648-(603,1298)
T34C829	L11T34P092R08661+(1,483)|L11T34P092R08674+(1,381)|L11T34P092R08702+(2,74)|L11T34P096R09074+(1,699)|L11T34P092R08629+(2,401)|L11T34P092R08704+(9,440)|L10T34P114R10164+(13,679)|L11T34P099R09374+(15,680)|L11T34P096R09027+(15,693)|L11T34P096R09058+(5,679)|L11T34P096R09097+(12,692)|L11T34P092R08693+(23,439)|L11T34P090R08449+(20,457)|L11T34P096R09069+(15,678)|L11T34P090R08447+(23,457)|L11T34P096R09079+…
T34C83	L02T34P019R01811+(1,641)|L02T34P017R01591+(12,615)|L10T34P084R07889-(469,1164)
T34C830	L11T34P092R08667+(1,482)|L11T34P096R09072+(7,668)|L15T34P120R10722+(454,942)
T34C831	L11T34P092R08694+(1,403)|L11T34P092R08697+(1,272)|L11T34P096R09036+(61,237)
T34C832	L11T34P092R08698+(1,261)|L10T34P082R07744+(13,595)|L02T34P126R11030+(262,637)|L03T34P061R05737+(369,1124)
T34C833	L11T34P092R08700+(1,479)|L11T34P096R09099+(15,472)|L02T34P126R11051+(21,645)|L02T34P126R11102+(22,659)|L02T34P019R01819+(89,758)|L02T34P126R11038+(103,670)|L10T34P081R07586+(104,739)|L02T34P067R06296+(90,698)|L03T34P046R04235+(265,661)|L03T34P070R06532+(380,706)
T34C834	L11T34P092R08706+(1,514)|L11T34P092R08686+(2,449)|L11T34P096R09084+(18,649)|L10T34P102R09671+(10,701)|L10T34P102R09675+(10,313)|L02T34P125R11013+(23,595)|L11T34P096R09014+(24,649)|L02T34P079R07426+(10,692)|L02T34P126R11068+(24,682)|L02T34P067R06270+(35,688)|L02T34P101R09579+(17,701)|L03T34P074R06904+(22,585)|L11T34P099R09369+(18,701)|L11T34P099R09373+(21,694)|L11T34P099R09333+(21,687)|L02T34P069R…
T34C835	L11T34P092R08710+(1,460)|L10T34P077R07212+(22,670)|L10T34P080R07531+(64,721)|L03T34P059R05531+(289,994)|L06T34P029R02752+(323,990)|L05T34P052R04794+(677,1345)
T34C836	L11T34P096R09055+(1,465)|L03T34P047R04358+(7,686)
T34C837	L11T34P096R09057+(1,643)|L02T34P020R01833+(113,688)
T34C838	L11T34P096R09062+(1,651)|L08T34P062R05769+(26,762)|L02T34P019R01739+(49,717)|L02T34P057R05273+(60,762)|L02T34P067R06226+(79,856)|L02T34P020R01919+(207,957)|L02T34P078R07345+(253,807)|L02T34P018R01638+(321,1023)
T34C839	L11T34P099R09307+(1,577)|L02T34P126R11081+(183,814)
T34C84	L02T34P020R01841+(1,570)|L03T34P024R02250+(323,969)
T34C840	L11T34P099R09322+(1,627)|L11T34P090R08518+(49,330)|L11T34P096R09051+(49,570)|L02T34P104R09859+(123,787)|L02T34P012R01057+(151,896)|L02T34P026R02438+(255,910)
T34C841	L11T34P099R09332+(1,524)|L05T34P052R04812-(74,600)
T34C842	L11T34P099R09343-(1,549)|L02T34P104R09848+(44,723)|L02T34P021R02009+(54,421)|L03T34P048R04431+(39,751)|L15T34P120R10636+(113,537)|L03T34P061R05681+(64,723)|L03T34P023R02135+(107,751)|L03T34P047R04339+(117,848)|L02T34P013R01248+(116,780)|L02T34P068R06328+(142,720)|L02T34P053R04947+(148,832)|L03T34P060R05562+(128,806)|L03T34P061R05692+(148,784)|L03T34P061R05685+(228,899)|L03T34P023R02202+(405,899)|…
T34C843	L11T34P099R09355+(1,666)|L02T34P068R06382+(385,701)
T34C844	L11T34P099R09357+(1,683)|L11T34P090R08460+(6,464)|L11T34P092R08647+(6,453)|L11T34P092R08689+(8,193)|L11T34P092R08695+(7,349)|L11T34P092R08655+(7,311)|L11T34P096R09056+(23,80)|L11T34P092R08652+(7,383)|L11T34P092R08668+(8,389)|L11T34P092R08675+(7,389)|L11T34P092R08633+(7,452)|L11T34P092R08638+(8,430)|L11T34P092R08664+(8,442)|L11T34P092R08645+(16,449)|L11T34P092R08705+(8,454)|L11T34P096R09083+(9,434…
T34C845	L11T34P099R09367+(11,514)|L11T34P090R08511+(1,510)|L03T34P047R04337+(3,714)|L11T34P096R09038+(9,514)|L05T34P052R04797+(15,744)|L03T34P061R05693+(100,513)
T34C846	L15T34P117R10351+(1,739)|L02T34P018R01725+(40,759)|L02T34P100R09425+(48,745)|L02T34P056R05190+(40,764)|L02T34P100R09413+(41,726)|L10T34P080R07500+(41,746)|L02T34P013R01233+(107,740)|L02T34P018R01643+(67,747)|L02T34P078R07306+(101,744)|L02T34P017R01616+(113,804)|L02T34P018R01724+(138,759)|L03T34P016R01535+(144,679)|L02T34P127R11176+(156,795)|L02T34P055R05113+(140,819)|L02T34P018R01667+(144,783)|L0…
T34C847	L15T34P117R10359+(1,692)|L15T34P120R10688+(21,93)|L06T34P027R02536+(51,466)
T34C848	L15T34P117R10360+(1,682)|L15T34P117R10425+(1,659)|L05T34P051R04731+(7,686)|L02T34P021R01950+(8,687)|L02T34P128R11292+(20,606)|L02T34P079R07379+(7,679)|L02T34P066R06142+(21,677)|L02T34P057R05327+(31,686)|L02T34P053R04957+(8,686)|L03T34P061R05713+(21,679)|L02T34P056R05260+(8,702)|L02T34P058R05406+(30,702)|L02T34P050R04644+(10,707)|L02T34P127R11145+(41,677)|L02T34P104R09792+(16,663)|L10T34P077R07257…
T34C849	L15T34P117R10362+(1,681)|L02T34P055R05086+(46,742)|L02T34P104R09807+(46,712)|L02T34P018R01652+(81,787)
T34C85	L02T34P020R01848+(1,675)|L06T34P027R02555+(51,668)|L02T34P058R05450+(100,668)
T34C850	L15T34P117R10366+(1,709)|L15T34P122R10904+(140,784)
T34C851	L15T34P117R10372+(1,707)|L03T34P024R02231+(27,779)|L03T34P059R05478+(41,719)|L02T34P015R01364+(218,779)
T34C852	L15T34P117R10373+(1,724)|L15T34P117R10390+(1,72)
T34C853	L15T34P117R10379+(1,721)|L15T34P117R10350+(12,704)
T34C854	L15T34P117R10383+(1,679)|L02T34P013R01227+(381,1027)
T34C855	L15T34P117R10388+(1,630)|L02T34P103R09741+(369,640)
T34C856	L15T34P117R10391+(1,657)|L05T34P052R04871+(63,734)|L06T34P027R02574+(82,784)|L06T34P027R02532-(454,977)
T34C857	L15T34P117R10393+(1,614)|L15T34P117R10357+(26,681)
T34C858	L15T34P117R10394+(1,719)|L02T34P055R05142+(12,659)|L02T34P101R09529+(22,722)|L02T34P004R00330+(37,539)|L02T34P079R07380+(24,724)|L03T34P071R06622+(85,627)
T34C859	L15T34P117R10396+(1,715)|L02T34P002R00115+(29,784)
T34C86	L02T34P020R01857+(1,698)|L02T34P053R04970+(61,680)
T34C860	L15T34P117R10399+(1,687)|L02T34P079R07406+(75,735)
T34C861	L15T34P117R10401+(1,662)|L15T34P120R10723+(16,170)
T34C862	L15T34P117R10409+(1,709)|L02T34P015R01399+(22,771)|L15T34P120R10674+(94,625)|L02T34P058R05418+(64,820)|L11T34P099R09370+(712,840)
T34C863	L15T34P117R10410+(1,697)|L02T34P026R02483+(135,768)|L02T34P026R02464+(479,1012)
T34C864	L15T34P117R10414+(1,720)|L15T34P117R10367+(24,678)|L03T34P023R02151+(653,1280)
T34C865	L15T34P117R10422+(1,682)|L11T34P090R08492+(41,588)|L15T34P117R10377+(41,724)|L02T34P126R11107+(109,691)
T34C866	L15T34P117R10429+(1,672)|L08T34P062R05753+(56,697)|L15T34P117R10356+(56,672)
T34C867	L15T34P117R10430+(1,658)|L02T34P126R11082+(15,667)|L02T34P057R05333+(30,733)|L02T34P053R04921+(32,679)|L02T34P055R05108+(42,731)|L10T34P115R10258+(53,564)|L03T34P059R05518+(73,749)|L02T34P128R11219+(253,816)|L03T34P060R05597+(487,1206)|L02T34P068R06404+(538,902)|L03T34P016R01518+(603,1172)|L03T34P059R05535+(661,1279)|L02T34P069R06488+(788,1427)|L03T34P016R01464+(831,1427)|L02T34P026R02458+(867,15…
T34C868	L15T34P117R10437+(1,678)|L02T34P012R01074+(457,1071)
T34C869	L15T34P117R10438+(1,717)|L10T34P081R07618+(26,678)|L02T34P101R09520+(33,715)|L10T34P115R10313+(39,700)|L10T34P073R06808+(141,882)|L10T34P076R07126+(175,772)|L02T34P078R07361+(230,861)|L02T34P013R01216+(184,848)|L11T34P096R09042+(338,933)|L03T34P061R05651+(662,1327)|L03T34P061R05724+(891,1552)|L10T34P083R07846+(1094,1550)
T34C87	L02T34P020R01865+(1,703)|L02T34P053R04937+(90,746)|L03T34P075R07078+(94,746)|L03T34P074R06969+(412,1017)|L02T34P017R01609+(450,1065)
T34C870	L15T34P117R10440+(1,640)|L02T34P125R10969+(91,568)|L02T34P079R07458+(91,640)|L02T34P125R10928+(181,677)|L02T34P002R00103+(586,1246)|L02T34P012R01118+(742,1375)|L02T34P126R11072+(956,1574)|L03T34P075R07002+(1212,1539)
T34C871	L15T34P120R10650+(1,467)|L02T34P127R11131+(52,729)|L02T34P017R01601+(482,1077)|L03T34P023R02128+(850,1550)|L10T34P082R07745-(858,1485)
T34C872	L15T34P120R10659+(13,663)|L10T34P073R06800+(1,716)|L10T34P073R06809+(81,717)
T34C873	L15T34P120R10660+(1,613)|L15T34P117R10355+(9,667)|L03T34P071R06688+(45,641)|L02T34P053R04950+(117,667)
T34C874	L15T34P120R10661+(1,617)|L02T34P103R09708+(89,469)|L02T34P055R05075+(148,679)|L02T34P003R00210+(281,859)|L03T34P070R06538+(415,789)|L03T34P022R02032+(519,1142)
T34C875	L15T34P120R10664+(1,651)|L10T34P113R10109+(259,930)
T34C876	L15T34P120R10680+(1,582)|L15T34P120R10708+(10,404)
T34C877	L15T34P120R10681+(1,513)|L15T34P120R10706+(38,376)|L02T34P104R09789+(161,794)|L10T34P077R07260+(271,855)|L10T34P076R07172+(287,855)|L02T34P126R11075+(370,833)|L10T34P114R10175-(387,907)
T34C878	L15T34P120R10687+(1,646)|L02T34P050R04600+(84,729)|L10T34P073R06840+(149,757)|L02T34P128R11300+(205,757)|L02T34P066R06187+(650,1307)
T34C879	L15T34P120R10693+(1,638)|L15T34P120R10654+(38,109)|L02T34P021R01997+(83,835)|L02T34P056R05214+(89,772)|L02T34P012R01139+(558,1148)
T34C88	L02T34P020R01866+(1,719)|L15T34P122R10842+(69,497)
T34C880	L15T34P120R10699+(1,651)|L15T34P120R10689+(214,745)
T34C881	L15T34P120R10704+(1,621)|L02T34P050R04674+(107,682)
T34C882	L15T34P120R10724+(1,568)|L02T34P015R01397+(91,721)|L03T34P016R01494+(99,700)
T34C883	L15T34P120R10726+(1,610)|L02T34P058R05375+(30,684)|L10T34P113R10075+(29,684)|L02T34P066R06183+(121,794)|L05T34P052R04818+(230,822)
T34C884	L15T34P120R10729+(1,661)|L02T34P127R11167+(72,718)|L03T34P014R01278+(124,808)|L03T34P059R05506+(125,773)|L03T34P075R07042-(290,966)
T34C885	L15T34P121R10736+(1,320)|L15T34P121R10755+(1,602)|L15T34P121R10740+(2,116)|L15T34P121R10802+(4,582)
T34C886	L15T34P121R10739+(1,490)|L15T34P121R10778+(59,144)|L15T34P121R10807+(12,480)|L15T34P121R10763+(25,490)|L15T34P121R10777+(26,497)|L15T34P121R10751+(28,468)
T34C887	L15T34P121R10743+(1,430)|L15T34P121R10750+(37,429)|L15T34P121R10737+(34,428)|L15T34P121R10762+(36,429)|L15T34P121R10764+(35,429)|L15T34P121R10748+(34,443)|L15T34P121R10775+(38,442)|L15T34P121R10738+(38,442)|L15T34P121R10827+(39,443)|L15T34P121R10742+(36,442)|L15T34P121R10766+(35,442)|L15T34P121R10779+(36,442)|L15T34P121R10803+(35,442)|L15T34P121R10811+(35,442)|L15T34P121R10820+(34,441)|L15T34P121…
T34C888	L15T34P121R10785+(1,337)|L15T34P121R10797+(14,321)|L15T34P121R10822+(15,319)|L15T34P121R10823+(15,336)|L15T34P121R10825+(1,452)|L15T34P121R10805+(47,133)|L15T34P121R10792+(47,132)|L15T34P121R10804+(15,137)|L15T34P121R10746+(12,132)|L15T34P121R10768+(14,337)|L15T34P121R10793+(15,132)|L15T34P121R10745+(16,332)|L15T34P121R10799+(14,324)|L15T34P121R10815+(14,134)|L15T34P121R10814+(14,337)|L15T34P121R…
T34C889	L15T34P121R10796+(1,282)|L15T34P121R10767+(37,513)
T34C89	L02T34P020R01867+(1,716)|L02T34P020R01868+(11,704)|L03T34P059R05468+(1,702)|L02T34P054R05010+(60,696)|L02T34P054R04984+(76,716)|L02T34P018R01639+(85,748)|L10T34P086R08109+(150,309)
T34C890	L15T34P121R10800+(1,541)|L15T34P121R10787+(2,512)|L15T34P121R10819+(18,118)
T34C891	L15T34P122R10843+(1,715)|L10T34P083R07787+(3,637)|L02T34P067R06233+(64,722)|L10T34P085R08008+(82,649)
T34C892	L15T34P122R10846+(1,618)|L02T34P013R01168-(445,815)
T34C893	L15T34P122R10879+(1,586)|L02T34P079R07401+(72,768)|L02T34P104R09863+(151,793)
T34C894	L15T34P122R10896+(1,549)|L03T34P014R01272-(105,720)
T34C895	L15T34P122R10923+(1,460)|L15T34P122R10873+(40,461)
T34C9	L02T34P002R00120+(1,693)|L02T34P057R05296+(51,724)
T34C90	L02T34P020R01878+(1,768)|L05T34P052R04830+(334,944)
T34C91	L02T34P020R01886+(11,612)|L02T34P055R05106+(1,770)|L02T34P058R05430+(227,934)|L10T34P114R10198+(415,1041)|L02T34P018R01700+(438,1089)
T34C92	L02T34P020R01893+(1,661)|L02T34P021R01969+(202,951)
T34C93	L02T34P020R01894+(1,718)|L10T34P113R10151+(286,952)|L02T34P053R04884+(334,1074)
T34C94	L02T34P020R01895+(1,725)|L02T34P001Rb0036+(31,550)|L02T34P019R01824+(32,710)|L02T34P001R00065+(32,744)|L02T34P054R05050+(60,635)|L02T34P015R01429+(51,753)|L02T34P021R02010+(226,750)|L02T34P055R05128+(361,548)
T34C95	L02T34P020R01913+(1,720)|L02T34P013R01238-(455,1170)
T34C96	L02T34P020R01914+(1,677)|L02T34P017R01599+(15,704)
T34C97	L02T34P020Rb1892+(1,478)|L02T34P015R01373-(169,837)
T34C98	L02T34P021R01924+(1,715)|L02T34P056R05257+(22,715)|L02T34P056R05239+(73,869)|L02T34P020R01889+(502,1090)
T34C99	L02T34P021R01941+(1,638)|L02T34P053R04911+(282,985)

## Sheet: EMBL Accession
ESTs name	EMBL accession number
L02T34P001R00001	AJ893574
L02T34P001R00004	AJ893575
L02T34P001R00007	AJ893576
L02T34P001R00012	AJ893577
L02T34P001R00014	AJ893578
L02T34P001R00016	AJ893579
L02T34P001R00017	AJ893580
L02T34P001R00019	AJ893581
L02T34P001R00020	AJ893582
L02T34P001R00022	AJ893583
L02T34P001R00023	AJ893584
L02T34P001R00027	AJ893585
L02T34P001R00028	AJ893586
L02T34P001R00032	AJ893587
L02T34P001R00036	AJ893588
L02T34P001R00037	AJ893589
L02T34P001R00039	AJ893590
L02T34P001R00040	AJ893591
L02T34P001R00049	AJ893592
L02T34P001R00051	AJ893593
L02T34P001R00057	AJ893594
L02T34P001R00058	AJ893595
L02T34P001R00060	AJ893596
L02T34P001R00065	AJ893597
L02T34P001R00067	AJ893598
L02T34P001R00070	AJ893599
L02T34P001R00073	AJ893600
L02T34P001R00078	AJ893601
L02T34P001R00081	AJ893602
L02T34P001R00094	AJ893603
L02T34P001RB0001	AJ893604
L02T34P001Rb0016	AJ893605
L02T34P001Rb0017	AJ893606
L02T34P001Rb0027	AJ893607
L02T34P001Rb0032	AJ893608
L02T34P001Rb0036	AJ893609
L02T34P001Rb0037	AJ893610
L02T34P001Rb0040	AJ893611
L02T34P001Rb0051	AJ893612
L02T34P001Rb0057	AJ893613
L02T34P001Rb0060	AJ893614
L02T34P001Rb0070	AJ893615
L02T34P001Rb0073	AJ893616
L02T34P001Rb0081	AJ893617
L02T34P001Rc0007	AJ893618
L02T34P002R00097	AJ893619
L02T34P002R00098	AJ893620
L02T34P002R00099	AJ893621
L02T34P002R00100	AJ893622
L02T34P002R00101	AJ893623
L02T34P002R00102	AJ893624
L02T34P002R00103	AJ893625
L02T34P002R00104	AJ893626
L02T34P002R00106	AJ893627
L02T34P002R00107	AJ893628
L02T34P002R00108	AJ893629
L02T34P002R00109	AJ893630
L02T34P002R00110	AJ893631
L02T34P002R00111	AJ893632
L02T34P002R00112	AJ893633
L02T34P002R00114	AJ893634
L02T34P002R00115	AJ893635
L02T34P002R00116	AJ893636
L02T34P002R00117	AJ893637
L02T34P002R00119	AJ893638
L02T34P002R00120	AJ893639
L02T34P002R00121	AJ893640
L02T34P002R00122	AJ893641
L02T34P002R00123	AJ893642
L02T34P002R00124	AJ893643
L02T34P002R00125	AJ893644
L02T34P002R00126	AJ893645
L02T34P002R00128	AJ893646
L02T34P002R00129	AJ893647
L02T34P002R00130	AJ893648
L02T34P002R00131	AJ893649
L02T34P002R00132	AJ893650
L02T34P002R00133	AJ893651
L02T34P002R00134	AJ893652
L02T34P002R00135	AJ893653
L02T34P002R00136	AJ893654
L02T34P002R00137	AJ893655
L02T34P002R00138	AJ893656
L02T34P002R00139	AJ893657
L02T34P002R00140	AJ893658
L02T34P002R00141	AJ893659
L02T34P002R00142	AJ893660
L02T34P002R00143	AJ893661
L02T34P002R00144	AJ893662
L02T34P002R00145	AJ893663
L02T34P002R00146	AJ893664
L02T34P002R00147	AJ893665
L02T34P002R00150	AJ893666
L02T34P002R00151	AJ893667
L02T34P002R00152	AJ893668
L02T34P002R00154	AJ893669
L02T34P002R00155	AJ893670
L02T34P002R00156	AJ893671
L02T34P002R00158	AJ893672
L02T34P002R00159	AJ893673
L02T34P002R00160	AJ893674
L02T34P002R00161	AJ893675
L02T34P002R00162	AJ893676
L02T34P002R00163	AJ893677
L02T34P002R00164	AJ893678
L02T34P002R00165	AJ893679
L02T34P002R00166	AJ893680
L02T34P002R00167	AJ893681
L02T34P002R00168	AJ893682
L02T34P002R00170	AJ893683
L02T34P002R00171	AJ893684
L02T34P002R00172	AJ893685
L02T34P002R00173	AJ893686
L02T34P002R00174	AJ893687
L02T34P002R00175	AJ893688
L02T34P002R00176	AJ893689
L02T34P002R00177	AJ893690
L02T34P002R00178	AJ893691
L02T34P002R00179	AJ893692
L02T34P002R00180	AJ893693
L02T34P002R00182	AJ893694
L02T34P002R00183	AJ893695
L02T34P002R00184	AJ893696
L02T34P002R00185	AJ893697
L02T34P002R00187	AJ893698
L02T34P002R00188	AJ893699
L02T34P002R00189	AJ893700
L02T34P002R00190	AJ893701
L02T34P002R00191	AJ893702
L02T34P002R00192	AJ893703
L02T34P003R00193	AJ893704
L02T34P003R00195	AJ893705
L02T34P003R00196	AJ893706
L02T34P003R00197	AJ893707
L02T34P003R00198	AJ893708
L02T34P003R00199	AJ893709
L02T34P003R00200	AJ893710
L02T34P003R00202	AJ893711
L02T34P003R00203	AJ893712
L02T34P003R00205	AJ893713
L02T34P003R00206	AJ893714
L02T34P003R00208	AJ893715
L02T34P003R00209	AJ893716
L02T34P003R00210	AJ893717
L02T34P003R00211	AJ893718
L02T34P003R00214	AJ893719
L02T34P003R00215	AJ893720
L02T34P003R00217	AJ893721
L02T34P003R00218	AJ893722
L02T34P003R00219	AJ893723
L02T34P003R00220	AJ893724
L02T34P003R00221	AJ893725
L02T34P003R00223	AJ893726
L02T34P003R00224	AJ893727
L02T34P003R00225	AJ893728
L02T34P003R00226	AJ893729
L02T34P003R00227	AJ893730
L02T34P003R00228	AJ893731
L02T34P003R00229	AJ893732
L02T34P003R00232	AJ893733
L02T34P003R00233	AJ893734
L02T34P003R00234	AJ893735
L02T34P003R00236	AJ893736
L02T34P003R00237	AJ893737
L02T34P003R00238	AJ893738
L02T34P003R00239	AJ893739
L02T34P003R00241	AJ893740
L02T34P003R00242	AJ893741
L02T34P003R00243	AJ893742
L02T34P003R00245	AJ893743
L02T34P003R00246	AJ893744
L02T34P003R00247	AJ893745
L02T34P003R00248	AJ893746
L02T34P003R00249	AJ893747
L02T34P003R00250	AJ893748
L02T34P003R00251	AJ893749
L02T34P003R00252	AJ893750
L02T34P003R00253	AJ893751
L02T34P003R00258	AJ893752
L02T34P003R00259	AJ893753
L02T34P003R00260	AJ893754
L02T34P003R00261	AJ893755
L02T34P003R00262	AJ893756
L02T34P003R00266	AJ893757
L02T34P003R00270	AJ893758
L02T34P003R00271	AJ893759
L02T34P003R00273	AJ893760
L02T34P003R00274	AJ893761
L02T34P003R00275	AJ893762
L02T34P003R00276	AJ893763
L02T34P003R00277	AJ893764
L02T34P003R00278	AJ893765
L02T34P003R00279	AJ893766
L02T34P003R00282	AJ893767
L02T34P003R00283	AJ893768
L02T34P003R00284	AJ893769
L02T34P003R00285	AJ893770
L02T34P003R00286	AJ893771
L02T34P003R00287	AJ893772
L02T34P003Rb0193	AJ893773
L02T34P004R00289	AJ893774
L02T34P004R00290	AJ893775
L02T34P004R00291	AJ893776
L02T34P004R00292	AJ893777
L02T34P004R00293	AJ893778
L02T34P004R00295	AJ893779
L02T34P004R00296	AJ893780
L02T34P004R00297	AJ893781
L02T34P004R00298	AJ893782
L02T34P004R00299	AJ893783
L02T34P004R00300	AJ893784
L02T34P004R00303	AJ893785
L02T34P004R00304	AJ893786
L02T34P004R00306	AJ893787
L02T34P004R00307	AJ893788
L02T34P004R00308	AJ893789
L02T34P004R00309	AJ893790
L02T34P004R00310	AJ893791
L02T34P004R00312	AJ893792
L02T34P004R00315	AJ893793
L02T34P004R00317	AJ893794
L02T34P004R00318	AJ893795
L02T34P004R00319	AJ893796
L02T34P004R00320	AJ893797
L02T34P004R00323	AJ893798
L02T34P004R00325	AJ893799
L02T34P004R00327	AJ893800
L02T34P004R00328	AJ893801
L02T34P004R00329	AJ893802
L02T34P004R00330	AJ893803
L02T34P004R00331	AJ893804
L02T34P004R00332	AJ893805
L02T34P004R00333	AJ893806
L02T34P004R00335	AJ893807
L02T34P004R00336	AJ893808
L02T34P004R00337	AJ893809
L02T34P004R00339	AJ893810
L02T34P004R00340	AJ893811
L02T34P004R00342	AJ893812
L02T34P004R00343	AJ893813
L02T34P004R00344	AJ893814
L02T34P004R00345	AJ893815
L02T34P004R00349	AJ893816
L02T34P004R00351	AJ893817
L02T34P004R00352	AJ893818
L02T34P004R00353	AJ893819
L02T34P004R00354	AJ893820
L02T34P004R00355	AJ893821
L02T34P004R00356	AJ893822
L02T34P004R00357	AJ893823
L02T34P004R00358	AJ893824
L02T34P004R00359	AJ893825
L02T34P004R00360	AJ893826
L02T34P004R00362	AJ893827
L02T34P004R00363	AJ893828
L02T34P004R00364	AJ893829
L02T34P004R00366	AJ893830
L02T34P004R00367	AJ893831
L02T34P004R00368	AJ893832
L02T34P004R00372	AJ893833
L02T34P004R00382	AJ893834
L02T34P004Rb0298	AJ893835
L02T34P004Rb0325	AJ893836
L02T34P004Rb0339	AJ893837
L02T34P004Rb0345	AJ893838
L02T34P004Rb0366	AJ893839
L02T34P012R01057	AJ893840
L02T34P012R01058	AJ893841
L02T34P012R01059	AJ893842
L02T34P012R01060	AJ893843
L02T34P012R01061	AJ893844
L02T34P012R01062	AJ893845
L02T34P012R01063	AJ893846
L02T34P012R01064	AJ893847
L02T34P012R01065	AJ893848
L02T34P012R01066	AJ893849
L02T34P012R01067	AJ893850
L02T34P012R01068	AJ893851
L02T34P012R01069	AJ893852
L02T34P012R01070	AJ893853
L02T34P012R01071	AJ893854
L02T34P012R01072	AJ893855
L02T34P012R01073	AJ893856
L02T34P012R01074	AJ893857
L02T34P012R01075	AJ893858
L02T34P012R01076	AJ893859
L02T34P012R01077	AJ893860
L02T34P012R01078	AJ893861
L02T34P012R01079	AJ893862
L02T34P012R01080	AJ893863
L02T34P012R01081	AJ893864
L02T34P012R01084	AJ893865
L02T34P012R01085	AJ893866
L02T34P012R01086	AJ893867
L02T34P012R01087	AJ893868
L02T34P012R01088	AJ893869
L02T34P012R01089	AJ893870
L02T34P012R01090	AJ893871
L02T34P012R01091	AJ893872
L02T34P012R01092	AJ893873
L02T34P012R01093	AJ893874
L02T34P012R01095	AJ893875
L02T34P012R01096	AJ893876
L02T34P012R01097	AJ893877
L02T34P012R01098	AJ893878
L02T34P012R01099	AJ893879
L02T34P012R01100	AJ893880
L02T34P012R01101	AJ893881
L02T34P012R01102	AJ893882
L02T34P012R01103	AJ893883
L02T34P012R01105	AJ893884
L02T34P012R01106	AJ893885
L02T34P012R01107	AJ893886
L02T34P012R01108	AJ893887
L02T34P012R01109	AJ893888
L02T34P012R01110	AJ893889
L02T34P012R01111	AJ893890
L02T34P012R01112	AJ893891
L02T34P012R01113	AJ893892
L02T34P012R01115	AJ893893
L02T34P012R01116	AJ893894
L02T34P012R01117	AJ893895
L02T34P012R01118	AJ893896
L02T34P012R01119	AJ893897
L02T34P012R01120	AJ893898
L02T34P012R01121	AJ893899
L02T34P012R01122	AJ893900
L02T34P012R01123	AJ893901
L02T34P012R01124	AJ893902
L02T34P012R01125	AJ893903
L02T34P012R01126	AJ893904
L02T34P012R01127	AJ893905
L02T34P012R01128	AJ893906
L02T34P012R01129	AJ893907
L02T34P012R01130	AJ893908
L02T34P012R01131	AJ893909
L02T34P012R01132	AJ893910
L02T34P012R01133	AJ893911
L02T34P012R01134	AJ893912
L02T34P012R01136	AJ893913
L02T34P012R01137	AJ893914
L02T34P012R01138	AJ893915
L02T34P012R01139	AJ893916
L02T34P012R01140	AJ893917
L02T34P012R01141	AJ893918
L02T34P012R01142	AJ893919
L02T34P012R01143	AJ893920
L02T34P012R01144	AJ893921
L02T34P012R01145	AJ893922
L02T34P012R01146	AJ893923
L02T34P012R01147	AJ893924
L02T34P012R01148	AJ893925
L02T34P012R01149	AJ893926
L02T34P012R01150	AJ893927
L02T34P012R01151	AJ893928
L02T34P012R01152	AJ893929
L02T34P013R01153	AJ893930
L02T34P013R01154	AJ893931
L02T34P013R01156	AJ893932
L02T34P013R01157	AJ893933
L02T34P013R01158	AJ893934
L02T34P013R01159	AJ893935
L02T34P013R01160	AJ893936
L02T34P013R01161	AJ893937
L02T34P013R01162	AJ893938
L02T34P013R01163	AJ893939
L02T34P013R01164	AJ893940
L02T34P013R01166	AJ893941
L02T34P013R01167	AJ893942
L02T34P013R01168	AJ893943
L02T34P013R01169	AJ893944
L02T34P013R01170	AJ893945
L02T34P013R01171	AJ893946
L02T34P013R01172	AJ893947
L02T34P013R01173	AJ893948
L02T34P013R01174	AJ893949
L02T34P013R01175	AJ893950
L02T34P013R01176	AJ893951
L02T34P013R01177	AJ893952
L02T34P013R01178	AJ893953
L02T34P013R01179	AJ893954
L02T34P013R01181	AJ893955
L02T34P013R01182	AJ893956
L02T34P013R01183	AJ893957
L02T34P013R01184	AJ893958
L02T34P013R01185	AJ893959
L02T34P013R01186	AJ893960
L02T34P013R01187	AJ893961
L02T34P013R01188	AJ893962
L02T34P013R01189	AJ893963
L02T34P013R01190	AJ893964
L02T34P013R01191	AJ893965
L02T34P013R01192	AJ893966
L02T34P013R01193	AJ893967
L02T34P013R01194	AJ893968
L02T34P013R01195	AJ893969
L02T34P013R01196	AJ893970
L02T34P013R01197	AJ893971
L02T34P013R01198	AJ893972
L02T34P013R01199	AJ893973
L02T34P013R01200	AJ893974
L02T34P013R01201	AJ893975
L02T34P013R01203	AJ893976
L02T34P013R01204	AJ893977
L02T34P013R01206	AJ893978
L02T34P013R01207	AJ893979
L02T34P013R01208	AJ893980
L02T34P013R01209	AJ893981
L02T34P013R01210	AJ893982
L02T34P013R01211	AJ893983
L02T34P013R01212	AJ893984
L02T34P013R01213	AJ893985
L02T34P013R01214	AJ893986
L02T34P013R01215	AJ893987
L02T34P013R01216	AJ893988
L02T34P013R01217	AJ893989
L02T34P013R01218	AJ893990
L02T34P013R01219	AJ893991
L02T34P013R01220	AJ893992
L02T34P013R01221	AJ893993
L02T34P013R01222	AJ893994
L02T34P013R01223	AJ893995
L02T34P013R01224	AJ893996
L02T34P013R01225	AJ893997
L02T34P013R01226	AJ893998
L02T34P013R01227	AJ893999
L02T34P013R01229	AJ894000
L02T34P013R01230	AJ894001
L02T34P013R01231	AJ894002
L02T34P013R01232	AJ894003
L02T34P013R01233	AJ894004
L02T34P013R01234	AJ894005
L02T34P013R01235	AJ894006
L02T34P013R01236	AJ894007
L02T34P013R01237	AJ894008
L02T34P013R01238	AJ894009
L02T34P013R01239	AJ894010
L02T34P013R01240	AJ894011
L02T34P013R01241	AJ894012
L02T34P013R01242	AJ894013
L02T34P013R01243	AJ894014
L02T34P013R01244	AJ894015
L02T34P013R01245	AJ894016
L02T34P013R01246	AJ894017
L02T34P013R01247	AJ894018
L02T34P013R01248	AJ894019
L02T34P015R01345	AJ894020
L02T34P015R01346	AJ894021
L02T34P015R01347	AJ894022
L02T34P015R01348	AJ894023
L02T34P015R01349	AJ894024
L02T34P015R01350	AJ894025
L02T34P015R01351	AJ894026
L02T34P015R01352	AJ894027
L02T34P015R01353	AJ894028
L02T34P015R01354	AJ894029
L02T34P015R01355	AJ894030
L02T34P015R01356	AJ894031
L02T34P015R01357	AJ894032
L02T34P015R01358	AJ894033
L02T34P015R01359	AJ894034
L02T34P015R01360	AJ894035
L02T34P015R01361	AJ894036
L02T34P015R01362	AJ894037
L02T34P015R01363	AJ894038
L02T34P015R01364	AJ894039
L02T34P015R01365	AJ894040
L02T34P015R01366	AJ894041
L02T34P015R01367	AJ894042
L02T34P015R01368	AJ894043
L02T34P015R01369	AJ894044
L02T34P015R01370	AJ894045
L02T34P015R01371	AJ894046
L02T34P015R01372	AJ894047
L02T34P015R01373	AJ894048
L02T34P015R01374	AJ894049
L02T34P015R01375	AJ894050
L02T34P015R01376	AJ894051
L02T34P015R01377	AJ894052
L02T34P015R01378	AJ894053
L02T34P015R01379	AJ894054
L02T34P015R01380	AJ894055
L02T34P015R01381	AJ894056
L02T34P015R01382	AJ894057
L02T34P015R01383	AJ894058
L02T34P015R01384	AJ894059
L02T34P015R01385	AJ894060
L02T34P015R01386	AJ894061
L02T34P015R01387	AJ894062
L02T34P015R01388	AJ894063
L02T34P015R01389	AJ894064
L02T34P015R01390	AJ894065
L02T34P015R01391	AJ894066
L02T34P015R01392	AJ894067
L02T34P015R01393	AJ894068
L02T34P015R01394	AJ894069
L02T34P015R01395	AJ894070
L02T34P015R01396	AJ894071
L02T34P015R01397	AJ894072
L02T34P015R01398	AJ894073
L02T34P015R01399	AJ894074
L02T34P015R01400	AJ894075
L02T34P015R01401	AJ894076
L02T34P015R01403	AJ894077
L02T34P015R01404	AJ894078
L02T34P015R01405	AJ894079
L02T34P015R01406	AJ894080
L02T34P015R01407	AJ894081
L02T34P015R01408	AJ894082
L02T34P015R01409	AJ894083
L02T34P015R01410	AJ894084
L02T34P015R01411	AJ894085
L02T34P015R01412	AJ894086
L02T34P015R01413	AJ894087
L02T34P015R01414	AJ894088
L02T34P015R01415	AJ894089
L02T34P015R01416	AJ894090
L02T34P015R01417	AJ894091
L02T34P015R01418	AJ894092
L02T34P015R01419	AJ894093
L02T34P015R01420	AJ894094
L02T34P015R01421	AJ894095
L02T34P015R01422	AJ894096
L02T34P015R01423	AJ894097
L02T34P015R01425	AJ894098
L02T34P015R01426	AJ894099
L02T34P015R01427	AJ894100
L02T34P015R01428	AJ894101
L02T34P015R01429	AJ894102
L02T34P015R01430	AJ894103
L02T34P015R01431	AJ894104
L02T34P015R01432	AJ894105
L02T34P015R01433	AJ894106
L02T34P015R01434	AJ894107
L02T34P015R01435	AJ894108
L02T34P015R01436	AJ894109
L02T34P015R01437	AJ894110
L02T34P015R01438	AJ894111
L02T34P015R01439	AJ894112
L02T34P015R01440	AJ894113
L02T34P017R01537	AJ894114
L02T34P017R01538	AJ894115
L02T34P017R01539	AJ894116
L02T34P017R01540	AJ894117
L02T34P017R01541	AJ894118
L02T34P017R01542	AJ894119
L02T34P017R01543	AJ894120
L02T34P017R01544	AJ894121
L02T34P017R01545	AJ894122
L02T34P017R01546	AJ894123
L02T34P017R01547	AJ894124
L02T34P017R01548	AJ894125
L02T34P017R01549	AJ894126
L02T34P017R01550	AJ894127
L02T34P017R01551	AJ894128
L02T34P017R01552	AJ894129
L02T34P017R01553	AJ894130
L02T34P017R01554	AJ894131
L02T34P017R01555	AJ894132
L02T34P017R01556	AJ894133
L02T34P017R01557	AJ894134
L02T34P017R01558	AJ894135
L02T34P017R01559	AJ894136
L02T34P017R01560	AJ894137
L02T34P017R01561	AJ894138
L02T34P017R01562	AJ894139
L02T34P017R01563	AJ894140
L02T34P017R01564	AJ894141
L02T34P017R01565	AJ894142
L02T34P017R01566	AJ894143
L02T34P017R01567	AJ894144
L02T34P017R01568	AJ894145
L02T34P017R01569	AJ894146
L02T34P017R01570	AJ894147
L02T34P017R01572	AJ894148
L02T34P017R01573	AJ894149
L02T34P017R01574	AJ894150
L02T34P017R01575	AJ894151
L02T34P017R01576	AJ894152
L02T34P017R01577	AJ894153
L02T34P017R01578	AJ894154
L02T34P017R01579	AJ894155
L02T34P017R01580	AJ894156
L02T34P017R01581	AJ894157
L02T34P017R01582	AJ894158
L02T34P017R01583	AJ894159
L02T34P017R01584	AJ894160
L02T34P017R01585	AJ894161
L02T34P017R01586	AJ894162
L02T34P017R01588	AJ894163
L02T34P017R01589	AJ894164
L02T34P017R01590	AJ894165
L02T34P017R01591	AJ894166
L02T34P017R01592	AJ894167
L02T34P017R01593	AJ894168
L02T34P017R01594	AJ894169
L02T34P017R01595	AJ894170
L02T34P017R01596	AJ894171
L02T34P017R01597	AJ894172
L02T34P017R01598	AJ894173
L02T34P017R01599	AJ894174
L02T34P017R01600	AJ894175
L02T34P017R01601	AJ894176
L02T34P017R01602	AJ894177
L02T34P017R01603	AJ894178
L02T34P017R01604	AJ894179
L02T34P017R01605	AJ894180
L02T34P017R01606	AJ894181
L02T34P017R01607	AJ894182
L02T34P017R01608	AJ894183
L02T34P017R01609	AJ894184
L02T34P017R01610	AJ894185
L02T34P017R01611	AJ894186
L02T34P017R01612	AJ894187
L02T34P017R01613	AJ894188
L02T34P017R01614	AJ894189
L02T34P017R01615	AJ894190
L02T34P017R01616	AJ894191
L02T34P017R01617	AJ894192
L02T34P017R01618	AJ894193
L02T34P017R01619	AJ894194
L02T34P017R01620	AJ894195
L02T34P017R01621	AJ894196
L02T34P017R01622	AJ894197
L02T34P017R01624	AJ894198
L02T34P017R01625	AJ894199
L02T34P017R01626	AJ894200
L02T34P017R01627	AJ894201
L02T34P017R01629	AJ894202
L02T34P017R01630	AJ894203
L02T34P017R01631	AJ894204
L02T34P017R01632	AJ894205
L02T34P018R01633	AJ894206
L02T34P018R01634	AJ894207
L02T34P018R01635	AJ894208
L02T34P018R01636	AJ894209
L02T34P018R01637	AJ894210
L02T34P018R01638	AJ894211
L02T34P018R01639	AJ894212
L02T34P018R01640	AJ894213
L02T34P018R01641	AJ894214
L02T34P018R01642	AJ894215
L02T34P018R01643	AJ894216
L02T34P018R01644	AJ894217
L02T34P018R01645	AJ894218
L02T34P018R01646	AJ894219
L02T34P018R01647	AJ894220
L02T34P018R01648	AJ894221
L02T34P018R01649	AJ894222
L02T34P018R01650	AJ894223
L02T34P018R01651	AJ894224
L02T34P018R01652	AJ894225
L02T34P018R01653	AJ894226
L02T34P018R01655	AJ894227
L02T34P018R01656	AJ894228
L02T34P018R01657	AJ894229
L02T34P018R01659	AJ894230
L02T34P018R01660	AJ894231
L02T34P018R01661	AJ894232
L02T34P018R01662	AJ894233
L02T34P018R01663	AJ894234
L02T34P018R01664	AJ894235
L02T34P018R01665	AJ894236
L02T34P018R01666	AJ894237
L02T34P018R01667	AJ894238
L02T34P018R01668	AJ894239
L02T34P018R01669	AJ894240
L02T34P018R01670	AJ894241
L02T34P018R01671	AJ894242
L02T34P018R01672	AJ894243
L02T34P018R01673	AJ894244
L02T34P018R01674	AJ894245
L02T34P018R01675	AJ894246
L02T34P018R01676	AJ894247
L02T34P018R01677	AJ894248
L02T34P018R01678	AJ894249
L02T34P018R01679	AJ894250
L02T34P018R01681	AJ894251
L02T34P018R01682	AJ894252
L02T34P018R01683	AJ894253
L02T34P018R01685	AJ894254
L02T34P018R01686	AJ894255
L02T34P018R01687	AJ894256
L02T34P018R01688	AJ894257
L02T34P018R01689	AJ894258
L02T34P018R01690	AJ894259
L02T34P018R01691	AJ894260
L02T34P018R01692	AJ894261
L02T34P018R01693	AJ894262
L02T34P018R01694	AJ894263
L02T34P018R01695	AJ894264
L02T34P018R01696	AJ894265
L02T34P018R01697	AJ894266
L02T34P018R01699	AJ894267
L02T34P018R01700	AJ894268
L02T34P018R01701	AJ894269
L02T34P018R01702	AJ894270
L02T34P018R01703	AJ894271
L02T34P018R01704	AJ894272
L02T34P018R01705	AJ894273
L02T34P018R01706	AJ894274
L02T34P018R01707	AJ894275
L02T34P018R01708	AJ894276
L02T34P018R01709	AJ894277
L02T34P018R01710	AJ894278
L02T34P018R01711	AJ894279
L02T34P018R01712	AJ894280
L02T34P018R01713	AJ894281
L02T34P018R01714	AJ894282
L02T34P018R01715	AJ894283
L02T34P018R01716	AJ894284
L02T34P018R01717	AJ894285
L02T34P018R01718	AJ894286
L02T34P018R01719	AJ894287
L02T34P018R01720	AJ894288
L02T34P018R01721	AJ894289
L02T34P018R01723	AJ894290
L02T34P018R01724	AJ894291
L02T34P018R01725	AJ894292
L02T34P018R01726	AJ894293
L02T34P018R01727	AJ894294
L02T34P018R01728	AJ894295
L02T34P019R01729	AJ894296
L02T34P019R01730	AJ894297
L02T34P019R01731	AJ894298
L02T34P019R01732	AJ894299
L02T34P019R01733	AJ894300
L02T34P019R01734	AJ894301
L02T34P019R01735	AJ894302
L02T34P019R01736	AJ894303
L02T34P019R01737	AJ894304
L02T34P019R01738	AJ894305
L02T34P019R01739	AJ894306
L02T34P019R01740	AJ894307
L02T34P019R01741	AJ894308
L02T34P019R01743	AJ894309
L02T34P019R01744	AJ894310
L02T34P019R01745	AJ894311
L02T34P019R01746	AJ894312
L02T34P019R01747	AJ894313
L02T34P019R01748	AJ894314
L02T34P019R01749	AJ894315
L02T34P019R01750	AJ894316
L02T34P019R01751	AJ894317
L02T34P019R01752	AJ894318
L02T34P019R01753	AJ894319
L02T34P019R01754	AJ894320
L02T34P019R01755	AJ894321
L02T34P019R01756	AJ894322
L02T34P019R01757	AJ894323
L02T34P019R01758	AJ894324
L02T34P019R01759	AJ894325
L02T34P019R01760	AJ894326
L02T34P019R01761	AJ894327
L02T34P019R01762	AJ894328
L02T34P019R01764	AJ894329
L02T34P019R01765	AJ894330
L02T34P019R01766	AJ894331
L02T34P019R01767	AJ894332
L02T34P019R01768	AJ894333
L02T34P019R01769	AJ894334
L02T34P019R01771	AJ894335
L02T34P019R01772	AJ894336
L02T34P019R01773	AJ894337
L02T34P019R01774	AJ894338
L02T34P019R01775	AJ894339
L02T34P019R01776	AJ894340
L02T34P019R01777	AJ894341
L02T34P019R01778	AJ894342
L02T34P019R01779	AJ894343
L02T34P019R01780	AJ894344
L02T34P019R01781	AJ894345
L02T34P019R01782	AJ894346
L02T34P019R01783	AJ894347
L02T34P019R01784	AJ894348
L02T34P019R01785	AJ894349
L02T34P019R01786	AJ894350
L02T34P019R01787	AJ894351
L02T34P019R01788	AJ894352
L02T34P019R01789	AJ894353
L02T34P019R01791	AJ894354
L02T34P019R01792	AJ894355
L02T34P019R01793	AJ894356
L02T34P019R01794	AJ894357
L02T34P019R01795	AJ894358
L02T34P019R01796	AJ894359
L02T34P019R01797	AJ894360
L02T34P019R01798	AJ894361
L02T34P019R01799	AJ894362
L02T34P019R01800	AJ894363
L02T34P019R01801	AJ894364
L02T34P019R01802	AJ894365
L02T34P019R01803	AJ894366
L02T34P019R01804	AJ894367
L02T34P019R01805	AJ894368
L02T34P019R01806	AJ894369
L02T34P019R01807	AJ894370
L02T34P019R01808	AJ894371
L02T34P019R01809	AJ894372
L02T34P019R01810	AJ894373
L02T34P019R01811	AJ894374
L02T34P019R01812	AJ894375
L02T34P019R01813	AJ894376
L02T34P019R01814	AJ894377
L02T34P019R01815	AJ894378
L02T34P019R01816	AJ894379
L02T34P019R01817	AJ894380
L02T34P019R01818	AJ894381
L02T34P019R01819	AJ894382
L02T34P019R01820	AJ894383
L02T34P019R01821	AJ894384
L02T34P019R01822	AJ894385
L02T34P019R01823	AJ894386
L02T34P019R01824	AJ894387
L02T34P019Rb1736	AJ894388
L02T34P019Rb1797	AJ894389
L02T34P020R01825	AJ894390
L02T34P020R01826	AJ894391
L02T34P020R01827	AJ894392
L02T34P020R01828	AJ894393
L02T34P020R01829	AJ894394
L02T34P020R01830	AJ894395
L02T34P020R01831	AJ894396
L02T34P020R01833	AJ894397
L02T34P020R01834	AJ894398
L02T34P020R01835	AJ894399
L02T34P020R01836	AJ894400
L02T34P020R01838	AJ894401
L02T34P020R01839	AJ894402
L02T34P020R01840	AJ894403
L02T34P020R01841	AJ894404
L02T34P020R01843	AJ894405
L02T34P020R01845	AJ894406
L02T34P020R01847	AJ894407
L02T34P020R01848	AJ894408
L02T34P020R01849	AJ894409
L02T34P020R01850	AJ894410
L02T34P020R01851	AJ894411
L02T34P020R01852	AJ894412
L02T34P020R01853	AJ894413
L02T34P020R01854	AJ894414
L02T34P020R01855	AJ894415
L02T34P020R01856	AJ894416
L02T34P020R01857	AJ894417
L02T34P020R01858	AJ894418
L02T34P020R01859	AJ894419
L02T34P020R01860	AJ894420
L02T34P020R01861	AJ894421
L02T34P020R01863	AJ894422
L02T34P020R01864	AJ894423
L02T34P020R01865	AJ894424
L02T34P020R01866	AJ894425
L02T34P020R01867	AJ894426
L02T34P020R01868	AJ894427
L02T34P020R01869	AJ894428
L02T34P020R01870	AJ894429
L02T34P020R01871	AJ894430
L02T34P020R01872	AJ894431
L02T34P020R01873	AJ894432
L02T34P020R01874	AJ894433
L02T34P020R01875	AJ894434
L02T34P020R01876	AJ894435
L02T34P020R01877	AJ894436
L02T34P020R01878	AJ894437
L02T34P020R01879	AJ894438
L02T34P020R01880	AJ894439
L02T34P020R01881	AJ894440
L02T34P020R01883	AJ894441
L02T34P020R01884	AJ894442
L02T34P020R01885	AJ894443
L02T34P020R01886	AJ894444
L02T34P020R01887	AJ894445
L02T34P020R01888	AJ894446
L02T34P020R01889	AJ894447
L02T34P020R01890	AJ894448
L02T34P020R01891	AJ894449
L02T34P020R01892	AJ894450
L02T34P020R01893	AJ894451
L02T34P020R01894	AJ894452
L02T34P020R01895	AJ894453
L02T34P020R01896	AJ894454
L02T34P020R01897	AJ894455
L02T34P020R01901	AJ894456
L02T34P020R01902	AJ894457
L02T34P020R01903	AJ894458
L02T34P020R01905	AJ894459
L02T34P020R01906	AJ894460
L02T34P020R01907	AJ894461
L02T34P020R01908	AJ894462
L02T34P020R01909	AJ894463
L02T34P020R01911	AJ894464
L02T34P020R01913	AJ894465
L02T34P020R01914	AJ894466
L02T34P020R01915	AJ894467
L02T34P020R01916	AJ894468
L02T34P020R01917	AJ894469
L02T34P020R01918	AJ894470
L02T34P020R01919	AJ894471
L02T34P020R01920	AJ894472
L02T34P020Rb1892	AJ894473
L02T34P021R01921	AJ894474
L02T34P021R01922	AJ894475
L02T34P021R01923	AJ894476
L02T34P021R01924	AJ894477
L02T34P021R01925	AJ894478
L02T34P021R01926	AJ894479
L02T34P021R01928	AJ894480
L02T34P021R01929	AJ894481
L02T34P021R01930	AJ894482
L02T34P021R01933	AJ894483
L02T34P021R01934	AJ894484
L02T34P021R01935	AJ894485
L02T34P021R01936	AJ894486
L02T34P021R01937	AJ894487
L02T34P021R01938	AJ894488
L02T34P021R01939	AJ894489
L02T34P021R01940	AJ894490
L02T34P021R01941	AJ894491
L02T34P021R01942	AJ894492
L02T34P021R01943	AJ894493
L02T34P021R01945	AJ894494
L02T34P021R01946	AJ894495
L02T34P021R01947	AJ894496
L02T34P021R01948	AJ894497
L02T34P021R01949	AJ894498
L02T34P021R01950	AJ894499
L02T34P021R01951	AJ894500
L02T34P021R01952	AJ894501
L02T34P021R01953	AJ894502
L02T34P021R01954	AJ894503
L02T34P021R01955	AJ894504
L02T34P021R01957	AJ894505
L02T34P021R01958	AJ894506
L02T34P021R01959	AJ894507
L02T34P021R01960	AJ894508
L02T34P021R01961	AJ894509
L02T34P021R01963	AJ894510
L02T34P021R01965	AJ894511
L02T34P021R01966	AJ894512
L02T34P021R01967	AJ894513
L02T34P021R01969	AJ894514
L02T34P021R01970	AJ894515
L02T34P021R01971	AJ894516
L02T34P021R01972	AJ894517
L02T34P021R01973	AJ894518
L02T34P021R01974	AJ894519
L02T34P021R01975	AJ894520
L02T34P021R01976	AJ894521
L02T34P021R01977	AJ894522
L02T34P021R01978	AJ894523
L02T34P021R01979	AJ894524
L02T34P021R01981	AJ894525
L02T34P021R01982	AJ894526
L02T34P021R01983	AJ894527
L02T34P021R01984	AJ894528
L02T34P021R01985	AJ894529
L02T34P021R01986	AJ894530
L02T34P021R01987	AJ894531
L02T34P021R01988	AJ894532
L02T34P021R01989	AJ894533
L02T34P021R01991	AJ894534
L02T34P021R01993	AJ894535
L02T34P021R01994	AJ894536
L02T34P021R01995	AJ894537
L02T34P021R01996	AJ894538
L02T34P021R01997	AJ894539
L02T34P021R01998	AJ894540
L02T34P021R01999	AJ894541
L02T34P021R02000	AJ894542
L02T34P021R02001	AJ894543
L02T34P021R02002	AJ894544
L02T34P021R02003	AJ894545
L02T34P021R02006	AJ894546
L02T34P021R02007	AJ894547
L02T34P021R02008	AJ894548
L02T34P021R02009	AJ894549
L02T34P021R02010	AJ894550
L02T34P021R02011	AJ894551
L02T34P021R02012	AJ894552
L02T34P021R02013	AJ894553
L02T34P021R02014	AJ894554
L02T34P021R02015	AJ894555
L02T34P021Rb2006	AJ894556
L02T34P026R02401	AJ894557
L02T34P026R02402	AJ894558
L02T34P026R02403	AJ894559
L02T34P026R02404	AJ894560
L02T34P026R02405	AJ894561
L02T34P026R02406	AJ894562
L02T34P026R02407	AJ894563
L02T34P026R02408	AJ894564
L02T34P026R02409	AJ894565
L02T34P026R02410	AJ894566
L02T34P026R02411	AJ894567
L02T34P026R02412	AJ894568
L02T34P026R02413	AJ894569
L02T34P026R02414	AJ894570
L02T34P026R02415	AJ894571
L02T34P026R02417	AJ894572
L02T34P026R02418	AJ894573
L02T34P026R02419	AJ894574
L02T34P026R02420	AJ894575
L02T34P026R02422	AJ894576
L02T34P026R02423	AJ894577
L02T34P026R02424	AJ894578
L02T34P026R02425	AJ894579
L02T34P026R02426	AJ894580
L02T34P026R02427	AJ894581
L02T34P026R02428	AJ894582
L02T34P026R02429	AJ894583
L02T34P026R02430	AJ894584
L02T34P026R02431	AJ894585
L02T34P026R02433	AJ894586
L02T34P026R02434	AJ894587
L02T34P026R02435	AJ894588
L02T34P026R02436	AJ894589
L02T34P026R02437	AJ894590
L02T34P026R02438	AJ894591
L02T34P026R02439	AJ894592
L02T34P026R02440	AJ894593
L02T34P026R02441	AJ894594
L02T34P026R02442	AJ894595
L02T34P026R02443	AJ894596
L02T34P026R02444	AJ894597
L02T34P026R02445	AJ894598
L02T34P026R02446	AJ894599
L02T34P026R02447	AJ894600
L02T34P026R02448	AJ894601
L02T34P026R02449	AJ894602
L02T34P026R02450	AJ894603
L02T34P026R02451	AJ894604
L02T34P026R02452	AJ894605
L02T34P026R02453	AJ894606
L02T34P026R02454	AJ894607
L02T34P026R02455	AJ894608
L02T34P026R02457	AJ894609
L02T34P026R02458	AJ894610
L02T34P026R02460	AJ894611
L02T34P026R02461	AJ894612
L02T34P026R02462	AJ894613
L02T34P026R02463	AJ894614
L02T34P026R02464	AJ894615
L02T34P026R02465	AJ894616
L02T34P026R02466	AJ894617
L02T34P026R02467	AJ894618
L02T34P026R02468	AJ894619
L02T34P026R02469	AJ894620
L02T34P026R02470	AJ894621
L02T34P026R02471	AJ894622
L02T34P026R02472	AJ894623
L02T34P026R02473	AJ894624
L02T34P026R02474	AJ894625
L02T34P026R02475	AJ894626
L02T34P026R02476	AJ894627
L02T34P026R02477	AJ894628
L02T34P026R02478	AJ894629
L02T34P026R02479	AJ894630
L02T34P026R02480	AJ894631
L02T34P026R02481	AJ894632
L02T34P026R02482	AJ894633
L02T34P026R02483	AJ894634
L02T34P026R02484	AJ894635
L02T34P026R02486	AJ894636
L02T34P026R02487	AJ894637
L02T34P026R02488	AJ894638
L02T34P026R02489	AJ894639
L02T34P026R02490	AJ894640
L02T34P026R02491	AJ894641
L02T34P026R02492	AJ894642
L02T34P026R02493	AJ894643
L02T34P026R02494	AJ894644
L02T34P026R02495	AJ894645
L02T34P026R02496	AJ894646
L02T34P049R04503	AJ894647
L02T34P049R04504	AJ894648
L02T34P049R04505	AJ894649
L02T34P049R04506	AJ894650
L02T34P049R04507	AJ894651
L02T34P049R04508	AJ894652
L02T34P049R04509	AJ894653
L02T34P049R04510	AJ894654
L02T34P049R04511	AJ894655
L02T34P049R04512	AJ894656
L02T34P049R04513	AJ894657
L02T34P049R04514	AJ894658
L02T34P049R04515	AJ894659
L02T34P049R04516	AJ894660
L02T34P049R04517	AJ894661
L02T34P049R04518	AJ894662
L02T34P049R04519	AJ894663
L02T34P049R04520	AJ894664
L02T34P049R04521	AJ894665
L02T34P049R04522	AJ894666
L02T34P049R04523	AJ894667
L02T34P049R04524	AJ894668
L02T34P049R04525	AJ894669
L02T34P049R04526	AJ894670
L02T34P049R04527	AJ894671
L02T34P049R04528	AJ894672
L02T34P049R04529	AJ894673
L02T34P049R04530	AJ894674
L02T34P049R04531	AJ894675
L02T34P049R04532	AJ894676
L02T34P049R04533	AJ894677
L02T34P049R04534	AJ894678
L02T34P049R04535	AJ894679
L02T34P049R04536	AJ894680
L02T34P049R04537	AJ894681
L02T34P049R04538	AJ894682
L02T34P049R04539	AJ894683
L02T34P049R04540	AJ894684
L02T34P049R04541	AJ894685
L02T34P049R04542	AJ894686
L02T34P049R04543	AJ894687
L02T34P049R04544	AJ894688
L02T34P049R04545	AJ894689
L02T34P049R04546	AJ894690
L02T34P049R04547	AJ894691
L02T34P049R04548	AJ894692
L02T34P049R04549	AJ894693
L02T34P049R04550	AJ894694
L02T34P049R04551	AJ894695
L02T34P049R04552	AJ894696
L02T34P049R04553	AJ894697
L02T34P049R04554	AJ894698
L02T34P049R04555	AJ894699
L02T34P049R04556	AJ894700
L02T34P049R04557	AJ894701
L02T34P049R04558	AJ894702
L02T34P049R04559	AJ894703
L02T34P049R04560	AJ894704
L02T34P049R04561	AJ894705
L02T34P049R04562	AJ894706
L02T34P049R04563	AJ894707
L02T34P049R04564	AJ894708
L02T34P049R04565	AJ894709
L02T34P049R04566	AJ894710
L02T34P049R04567	AJ894711
L02T34P049R04568	AJ894712
L02T34P049R04569	AJ894713
L02T34P049R04570	AJ894714
L02T34P049R04571	AJ894715
L02T34P049R04572	AJ894716
L02T34P049R04573	AJ894717
L02T34P049R04574	AJ894718
L02T34P049R04575	AJ894719
L02T34P049R04576	AJ894720
L02T34P049R04577	AJ894721
L02T34P049R04578	AJ894722
L02T34P049R04579	AJ894723
L02T34P049R04580	AJ894724
L02T34P049R04581	AJ894725
L02T34P049R04582	AJ894726
L02T34P049R04583	AJ894727
L02T34P049R04584	AJ894728
L02T34P049R04585	AJ894729
L02T34P049R04586	AJ894730
L02T34P049R04587	AJ894731
L02T34P049R04588	AJ894732
L02T34P049R04590	AJ894733
L02T34P049R04591	AJ894734
L02T34P050R04592	AJ894735
L02T34P050R04593	AJ894736
L02T34P050R04594	AJ894737
L02T34P050R04595	AJ894738
L02T34P050R04596	AJ894739
L02T34P050R04597	AJ894740
L02T34P050R04598	AJ894741
L02T34P050R04599	AJ894742
L02T34P050R04600	AJ894743
L02T34P050R04601	AJ894744
L02T34P050R04602	AJ894745
L02T34P050R04603	AJ894746
L02T34P050R04604	AJ894747
L02T34P050R04605	AJ894748
L02T34P050R04606	AJ894749
L02T34P050R04607	AJ894750
L02T34P050R04608	AJ894751
L02T34P050R04609	AJ894752
L02T34P050R04610	AJ894753
L02T34P050R04611	AJ894754
L02T34P050R04612	AJ894755
L02T34P050R04613	AJ894756
L02T34P050R04614	AJ894757
L02T34P050R04615	AJ894758
L02T34P050R04616	AJ894759
L02T34P050R04617	AJ894760
L02T34P050R04618	AJ894761
L02T34P050R04619	AJ894762
L02T34P050R04620	AJ894763
L02T34P050R04621	AJ894764
L02T34P050R04622	AJ894765
L02T34P050R04623	AJ894766
L02T34P050R04624	AJ894767
L02T34P050R04625	AJ894768
L02T34P050R04627	AJ894769
L02T34P050R04628	AJ894770
L02T34P050R04629	AJ894771
L02T34P050R04630	AJ894772
L02T34P050R04631	AJ894773
L02T34P050R04632	AJ894774
L02T34P050R04633	AJ894775
L02T34P050R04634	AJ894776
L02T34P050R04635	AJ894777
L02T34P050R04636	AJ894778
L02T34P050R04637	AJ894779
L02T34P050R04638	AJ894780
L02T34P050R04639	AJ894781
L02T34P050R04640	AJ894782
L02T34P050R04641	AJ894783
L02T34P050R04643	AJ894784
L02T34P050R04644	AJ894785
L02T34P050R04645	AJ894786
L02T34P050R04646	AJ894787
L02T34P050R04647	AJ894788
L02T34P050R04648	AJ894789
L02T34P050R04649	AJ894790
L02T34P050R04650	AJ894791
L02T34P050R04651	AJ894792
L02T34P050R04652	AJ894793
L02T34P050R04653	AJ894794
L02T34P050R04654	AJ894795
L02T34P050R04655	AJ894796
L02T34P050R04656	AJ894797
L02T34P050R04657	AJ894798
L02T34P050R04658	AJ894799
L02T34P050R04659	AJ894800
L02T34P050R04660	AJ894801
L02T34P050R04661	AJ894802
L02T34P050R04662	AJ894803
L02T34P050R04663	AJ894804
L02T34P050R04664	AJ894805
L02T34P050R04665	AJ894806
L02T34P050R04666	AJ894807
L02T34P050R04667	AJ894808
L02T34P050R04668	AJ894809
L02T34P050R04669	AJ894810
L02T34P050R04670	AJ894811
L02T34P050R04671	AJ894812
L02T34P050R04672	AJ894813
L02T34P050R04673	AJ894814
L02T34P050R04674	AJ894815
L02T34P050R04675	AJ894816
L02T34P050R04676	AJ894817
L02T34P050R04677	AJ894818
L02T34P050R04678	AJ894819
L02T34P050R04679	AJ894820
L02T34P050R04680	AJ894821
L02T34P050R04682	AJ894822
L02T34P050R04683	AJ894823
L02T34P050R04684	AJ894824
L02T34P050R04685	AJ894825
L02T34P050R04686	AJ894826
L02T34P050R04687	AJ894827
L02T34P053R04880	AJ894828
L02T34P053R04881	AJ894829
L02T34P053R04882	AJ894830
L02T34P053R04883	AJ894831
L02T34P053R04884	AJ894832
L02T34P053R04885	AJ894833
L02T34P053R04886	AJ894834
L02T34P053R04887	AJ894835
L02T34P053R04888	AJ894836
L02T34P053R04889	AJ894837
L02T34P053R04890	AJ894838
L02T34P053R04891	AJ894839
L02T34P053R04892	AJ894840
L02T34P053R04893	AJ894841
L02T34P053R04894	AJ894842
L02T34P053R04895	AJ894843
L02T34P053R04896	AJ894844
L02T34P053R04897	AJ894845
L02T34P053R04899	AJ894846
L02T34P053R04900	AJ894847
L02T34P053R04901	AJ894848
L02T34P053R04902	AJ894849
L02T34P053R04903	AJ894850
L02T34P053R04904	AJ894851
L02T34P053R04905	AJ894852
L02T34P053R04907	AJ894853
L02T34P053R04908	AJ894854
L02T34P053R04911	AJ894855
L02T34P053R04912	AJ894856
L02T34P053R04913	AJ894857
L02T34P053R04914	AJ894858
L02T34P053R04915	AJ894859
L02T34P053R04916	AJ894860
L02T34P053R04917	AJ894861
L02T34P053R04918	AJ894862
L02T34P053R04919	AJ894863
L02T34P053R04920	AJ894864
L02T34P053R04921	AJ894865
L02T34P053R04922	AJ894866
L02T34P053R04923	AJ894867
L02T34P053R04924	AJ894868
L02T34P053R04925	AJ894869
L02T34P053R04926	AJ894870
L02T34P053R04927	AJ894871
L02T34P053R04928	AJ894872
L02T34P053R04929	AJ894873
L02T34P053R04931	AJ894874
L02T34P053R04932	AJ894875
L02T34P053R04933	AJ894876
L02T34P053R04934	AJ894877
L02T34P053R04935	AJ894878
L02T34P053R04936	AJ894879
L02T34P053R04937	AJ894880
L02T34P053R04938	AJ894881
L02T34P053R04939	AJ894882
L02T34P053R04940	AJ894883
L02T34P053R04941	AJ894884
L02T34P053R04942	AJ894885
L02T34P053R04943	AJ894886
L02T34P053R04944	AJ894887
L02T34P053R04945	AJ894888
L02T34P053R04946	AJ894889
L02T34P053R04947	AJ894890
L02T34P053R04948	AJ894891
L02T34P053R04949	AJ894892
L02T34P053R04950	AJ894893
L02T34P053R04951	AJ894894
L02T34P053R04952	AJ894895
L02T34P053R04953	AJ894896
L02T34P053R04954	AJ894897
L02T34P053R04955	AJ894898
L02T34P053R04956	AJ894899
L02T34P053R04957	AJ894900
L02T34P053R04958	AJ894901
L02T34P053R04959	AJ894902
L02T34P053R04960	AJ894903
L02T34P053R04961	AJ894904
L02T34P053R04962	AJ894905
L02T34P053R04963	AJ894906
L02T34P053R04964	AJ894907
L02T34P053R04965	AJ894908
L02T34P053R04966	AJ894909
L02T34P053R04967	AJ894910
L02T34P053R04968	AJ894911
L02T34P053R04969	AJ894912
L02T34P053R04970	AJ894913
L02T34P053R04971	AJ894914
L02T34P053R04972	AJ894915
L02T34P053R04973	AJ894916
L02T34P053R04974	AJ894917
L02T34P053R04975	AJ894918
L02T34P054R04976	AJ894919
L02T34P054R04979	AJ894920
L02T34P054R04980	AJ894921
L02T34P054R04981	AJ894922
L02T34P054R04983	AJ894923
L02T34P054R04984	AJ894924
L02T34P054R04985	AJ894925
L02T34P054R04986	AJ894926
L02T34P054R04987	AJ894927
L02T34P054R04988	AJ894928
L02T34P054R04989	AJ894929
L02T34P054R04990	AJ894930
L02T34P054R04991	AJ894931
L02T34P054R04992	AJ894932
L02T34P054R04993	AJ894933
L02T34P054R04994	AJ894934
L02T34P054R04995	AJ894935
L02T34P054R04997	AJ894936
L02T34P054R05000	AJ894937
L02T34P054R05001	AJ894938
L02T34P054R05002	AJ894939
L02T34P054R05003	AJ894940
L02T34P054R05004	AJ894941
L02T34P054R05006	AJ894942
L02T34P054R05007	AJ894943
L02T34P054R05008	AJ894944
L02T34P054R05009	AJ894945
L02T34P054R05010	AJ894946
L02T34P054R05012	AJ894947
L02T34P054R05013	AJ894948
L02T34P054R05015	AJ894949
L02T34P054R05016	AJ894950
L02T34P054R05017	AJ894951
L02T34P054R05018	AJ894952
L02T34P054R05019	AJ894953
L02T34P054R05021	AJ894954
L02T34P054R05022	AJ894955
L02T34P054R05024	AJ894956
L02T34P054R05025	AJ894957
L02T34P054R05026	AJ894958
L02T34P054R05027	AJ894959
L02T34P054R05028	AJ894960
L02T34P054R05029	AJ894961
L02T34P054R05030	AJ894962
L02T34P054R05031	AJ894963
L02T34P054R05032	AJ894964
L02T34P054R05033	AJ894965
L02T34P054R05034	AJ894966
L02T34P054R05036	AJ894967
L02T34P054R05037	AJ894968
L02T34P054R05038	AJ894969
L02T34P054R05039	AJ894970
L02T34P054R05040	AJ894971
L02T34P054R05041	AJ894972
L02T34P054R05042	AJ894973
L02T34P054R05043	AJ894974
L02T34P054R05045	AJ894975
L02T34P054R05046	AJ894976
L02T34P054R05048	AJ894977
L02T34P054R05049	AJ894978
L02T34P054R05050	AJ894979
L02T34P054R05051	AJ894980
L02T34P054R05052	AJ894981
L02T34P054R05053	AJ894982
L02T34P054R05054	AJ894983
L02T34P054R05055	AJ894984
L02T34P054R05057	AJ894985
L02T34P054R05058	AJ894986
L02T34P054R05060	AJ894987
L02T34P054R05061	AJ894988
L02T34P054R05062	AJ894989
L02T34P054R05063	AJ894990
L02T34P054R05064	AJ894991
L02T34P054R05065	AJ894992
L02T34P054R05067	AJ894993
L02T34P054R05068	AJ894994
L02T34P054R05069	AJ894995
L02T34P054R05070	AJ894996
L02T34P055R05072	AJ894997
L02T34P055R05074	AJ894998
L02T34P055R05075	AJ894999
L02T34P055R05076	AJ895000
L02T34P055R05077	AJ895001
L02T34P055R05078	AJ895002
L02T34P055R05079	AJ895003
L02T34P055R05080	AJ895004
L02T34P055R05081	AJ895005
L02T34P055R05082	AJ895006
L02T34P055R05083	AJ895007
L02T34P055R05084	AJ895008
L02T34P055R05085	AJ895009
L02T34P055R05086	AJ895010
L02T34P055R05087	AJ895011
L02T34P055R05088	AJ895012
L02T34P055R05089	AJ895013
L02T34P055R05090	AJ895014
L02T34P055R05091	AJ895015
L02T34P055R05092	AJ895016
L02T34P055R05093	AJ895017
L02T34P055R05094	AJ895018
L02T34P055R05095	AJ895019
L02T34P055R05096	AJ895020
L02T34P055R05097	AJ895021
L02T34P055R05098	AJ895022
L02T34P055R05099	AJ895023
L02T34P055R05100	AJ895024
L02T34P055R05101	AJ895025
L02T34P055R05102	AJ895026
L02T34P055R05103	AJ895027
L02T34P055R05104	AJ895028
L02T34P055R05105	AJ895029
L02T34P055R05106	AJ895030
L02T34P055R05107	AJ895031
L02T34P055R05108	AJ895032
L02T34P055R05109	AJ895033
L02T34P055R05110	AJ895034
L02T34P055R05111	AJ895035
L02T34P055R05112	AJ895036
L02T34P055R05113	AJ895037
L02T34P055R05114	AJ895038
L02T34P055R05115	AJ895039
L02T34P055R05116	AJ895040
L02T34P055R05117	AJ895041
L02T34P055R05118	AJ895042
L02T34P055R05119	AJ895043
L02T34P055R05120	AJ895044
L02T34P055R05121	AJ895045
L02T34P055R05122	AJ895046
L02T34P055R05123	AJ895047
L02T34P055R05124	AJ895048
L02T34P055R05125	AJ895049
L02T34P055R05126	AJ895050
L02T34P055R05127	AJ895051
L02T34P055R05128	AJ895052
L02T34P055R05129	AJ895053
L02T34P055R05130	AJ895054
L02T34P055R05131	AJ895055
L02T34P055R05132	AJ895056
L02T34P055R05133	AJ895057
L02T34P055R05134	AJ895058
L02T34P055R05135	AJ895059
L02T34P055R05136	AJ895060
L02T34P055R05137	AJ895061
L02T34P055R05138	AJ895062
L02T34P055R05139	AJ895063
L02T34P055R05140	AJ895064
L02T34P055R05141	AJ895065
L02T34P055R05142	AJ895066
L02T34P055R05143	AJ895067
L02T34P055R05144	AJ895068
L02T34P055R05145	AJ895069
L02T34P055R05146	AJ895070
L02T34P055R05147	AJ895071
L02T34P055R05148	AJ895072
L02T34P055R05149	AJ895073
L02T34P055R05150	AJ895074
L02T34P055R05151	AJ895075
L02T34P055R05152	AJ895076
L02T34P055R05153	AJ895077
L02T34P055R05154	AJ895078
L02T34P055R05155	AJ895079
L02T34P055R05156	AJ895080
L02T34P055R05157	AJ895081
L02T34P055R05158	AJ895082
L02T34P055R05159	AJ895083
L02T34P055R05160	AJ895084
L02T34P055R05161	AJ895085
L02T34P055R05162	AJ895086
L02T34P055R05163	AJ895087
L02T34P055R05164	AJ895088
L02T34P055R05165	AJ895089
L02T34P055R05166	AJ895090
L02T34P055R05167	AJ895091
L02T34P056R05168	AJ895092
L02T34P056R05169	AJ895093
L02T34P056R05170	AJ895094
L02T34P056R05171	AJ895095
L02T34P056R05172	AJ895096
L02T34P056R05174	AJ895097
L02T34P056R05175	AJ895098
L02T34P056R05176	AJ895099
L02T34P056R05177	AJ895100
L02T34P056R05178	AJ895101
L02T34P056R05179	AJ895102
L02T34P056R05180	AJ895103
L02T34P056R05181	AJ895104
L02T34P056R05182	AJ895105
L02T34P056R05183	AJ895106
L02T34P056R05184	AJ895107
L02T34P056R05185	AJ895108
L02T34P056R05186	AJ895109
L02T34P056R05188	AJ895110
L02T34P056R05189	AJ895111
L02T34P056R05190	AJ895112
L02T34P056R05191	AJ895113
L02T34P056R05192	AJ895114
L02T34P056R05193	AJ895115
L02T34P056R05194	AJ895116
L02T34P056R05195	AJ895117
L02T34P056R05196	AJ895118
L02T34P056R05197	AJ895119
L02T34P056R05198	AJ895120
L02T34P056R05199	AJ895121
L02T34P056R05200	AJ895122
L02T34P056R05201	AJ895123
L02T34P056R05202	AJ895124
L02T34P056R05204	AJ895125
L02T34P056R05205	AJ895126
L02T34P056R05206	AJ895127
L02T34P056R05207	AJ895128
L02T34P056R05208	AJ895129
L02T34P056R05209	AJ895130
L02T34P056R05210	AJ895131
L02T34P056R05211	AJ895132
L02T34P056R05212	AJ895133
L02T34P056R05213	AJ895134
L02T34P056R05214	AJ895135
L02T34P056R05215	AJ895136
L02T34P056R05216	AJ895137
L02T34P056R05217	AJ895138
L02T34P056R05218	AJ895139
L02T34P056R05219	AJ895140
L02T34P056R05220	AJ895141
L02T34P056R05221	AJ895142
L02T34P056R05222	AJ895143
L02T34P056R05223	AJ895144
L02T34P056R05224	AJ895145
L02T34P056R05225	AJ895146
L02T34P056R05226	AJ895147
L02T34P056R05227	AJ895148
L02T34P056R05228	AJ895149
L02T34P056R05229	AJ895150
L02T34P056R05230	AJ895151
L02T34P056R05231	AJ895152
L02T34P056R05232	AJ895153
L02T34P056R05233	AJ895154
L02T34P056R05234	AJ895155
L02T34P056R05235	AJ895156
L02T34P056R05236	AJ895157
L02T34P056R05237	AJ895158
L02T34P056R05238	AJ895159
L02T34P056R05239	AJ895160
L02T34P056R05240	AJ895161
L02T34P056R05241	AJ895162
L02T34P056R05242	AJ895163
L02T34P056R05243	AJ895164
L02T34P056R05244	AJ895165
L02T34P056R05245	AJ895166
L02T34P056R05246	AJ895167
L02T34P056R05247	AJ895168
L02T34P056R05248	AJ895169
L02T34P056R05249	AJ895170
L02T34P056R05250	AJ895171
L02T34P056R05251	AJ895172
L02T34P056R05252	AJ895173
L02T34P056R05253	AJ895174
L02T34P056R05254	AJ895175
L02T34P056R05255	AJ895176
L02T34P056R05256	AJ895177
L02T34P056R05257	AJ895178
L02T34P056R05258	AJ895179
L02T34P056R05259	AJ895180
L02T34P056R05260	AJ895181
L02T34P056R05261	AJ895182
L02T34P056R05262	AJ895183
L02T34P056R05263	AJ895184
L02T34P057R05264	AJ895185
L02T34P057R05265	AJ895186
L02T34P057R05266	AJ895187
L02T34P057R05267	AJ895188
L02T34P057R05268	AJ895189
L02T34P057R05269	AJ895190
L02T34P057R05270	AJ895191
L02T34P057R05271	AJ895192
L02T34P057R05273	AJ895193
L02T34P057R05274	AJ895194
L02T34P057R05275	AJ895195
L02T34P057R05276	AJ895196
L02T34P057R05277	AJ895197
L02T34P057R05278	AJ895198
L02T34P057R05279	AJ895199
L02T34P057R05280	AJ895200
L02T34P057R05281	AJ895201
L02T34P057R05282	AJ895202
L02T34P057R05284	AJ895203
L02T34P057R05285	AJ895204
L02T34P057R05286	AJ895205
L02T34P057R05287	AJ895206
L02T34P057R05288	AJ895207
L02T34P057R05289	AJ895208
L02T34P057R05290	AJ895209
L02T34P057R05291	AJ895210
L02T34P057R05292	AJ895211
L02T34P057R05293	AJ895212
L02T34P057R05294	AJ895213
L02T34P057R05295	AJ895214
L02T34P057R05296	AJ895215
L02T34P057R05297	AJ895216
L02T34P057R05298	AJ895217
L02T34P057R05300	AJ895218
L02T34P057R05301	AJ895219
L02T34P057R05302	AJ895220
L02T34P057R05303	AJ895221
L02T34P057R05304	AJ895222
L02T34P057R05305	AJ895223
L02T34P057R05306	AJ895224
L02T34P057R05307	AJ895225
L02T34P057R05308	AJ895226
L02T34P057R05309	AJ895227
L02T34P057R05310	AJ895228
L02T34P057R05311	AJ895229
L02T34P057R05312	AJ895230
L02T34P057R05313	AJ895231
L02T34P057R05314	AJ895232
L02T34P057R05315	AJ895233
L02T34P057R05316	AJ895234
L02T34P057R05317	AJ895235
L02T34P057R05318	AJ895236
L02T34P057R05319	AJ895237
L02T34P057R05320	AJ895238
L02T34P057R05321	AJ895239
L02T34P057R05322	AJ895240
L02T34P057R05324	AJ895241
L02T34P057R05325	AJ895242
L02T34P057R05326	AJ895243
L02T34P057R05327	AJ895244
L02T34P057R05328	AJ895245
L02T34P057R05329	AJ895246
L02T34P057R05330	AJ895247
L02T34P057R05331	AJ895248
L02T34P057R05332	AJ895249
L02T34P057R05333	AJ895250
L02T34P057R05334	AJ895251
L02T34P057R05335	AJ895252
L02T34P057R05337	AJ895253
L02T34P057R05338	AJ895254
L02T34P057R05339	AJ895255
L02T34P057R05340	AJ895256
L02T34P057R05341	AJ895257
L02T34P057R05342	AJ895258
L02T34P057R05343	AJ895259
L02T34P057R05344	AJ895260
L02T34P057R05345	AJ895261
L02T34P057R05346	AJ895262
L02T34P057R05347	AJ895263
L02T34P057R05348	AJ895264
L02T34P057R05349	AJ895265
L02T34P057R05350	AJ895266
L02T34P057R05351	AJ895267
L02T34P057R05352	AJ895268
L02T34P057R05353	AJ895269
L02T34P057R05354	AJ895270
L02T34P057R05355	AJ895271
L02T34P057R05356	AJ895272
L02T34P057R05357	AJ895273
L02T34P057R05358	AJ895274
L02T34P057R05359	AJ895275
L02T34P058R05360	AJ895276
L02T34P058R05361	AJ895277
L02T34P058R05362	AJ895278
L02T34P058R05363	AJ895279
L02T34P058R05364	AJ895280
L02T34P058R05365	AJ895281
L02T34P058R05366	AJ895282
L02T34P058R05367	AJ895283
L02T34P058R05368	AJ895284
L02T34P058R05369	AJ895285
L02T34P058R05370	AJ895286
L02T34P058R05371	AJ895287
L02T34P058R05373	AJ895288
L02T34P058R05374	AJ895289
L02T34P058R05375	AJ895290
L02T34P058R05376	AJ895291
L02T34P058R05377	AJ895292
L02T34P058R05378	AJ895293
L02T34P058R05379	AJ895294
L02T34P058R05380	AJ895295
L02T34P058R05381	AJ895296
L02T34P058R05382	AJ895297
L02T34P058R05383	AJ895298
L02T34P058R05384	AJ895299
L02T34P058R05385	AJ895300
L02T34P058R05386	AJ895301
L02T34P058R05387	AJ895302
L02T34P058R05388	AJ895303
L02T34P058R05389	AJ895304
L02T34P058R05390	AJ895305
L02T34P058R05391	AJ895306
L02T34P058R05392	AJ895307
L02T34P058R05393	AJ895308
L02T34P058R05394	AJ895309
L02T34P058R05395	AJ895310
L02T34P058R05396	AJ895311
L02T34P058R05397	AJ895312
L02T34P058R05398	AJ895313
L02T34P058R05400	AJ895314
L02T34P058R05401	AJ895315
L02T34P058R05402	AJ895316
L02T34P058R05403	AJ895317
L02T34P058R05404	AJ895318
L02T34P058R05405	AJ895319
L02T34P058R05406	AJ895320
L02T34P058R05407	AJ895321
L02T34P058R05408	AJ895322
L02T34P058R05409	AJ895323
L02T34P058R05410	AJ895324
L02T34P058R05411	AJ895325
L02T34P058R05412	AJ895326
L02T34P058R05413	AJ895327
L02T34P058R05414	AJ895328
L02T34P058R05415	AJ895329
L02T34P058R05416	AJ895330
L02T34P058R05417	AJ895331
L02T34P058R05418	AJ895332
L02T34P058R05419	AJ895333
L02T34P058R05420	AJ895334
L02T34P058R05421	AJ895335
L02T34P058R05422	AJ895336
L02T34P058R05423	AJ895337
L02T34P058R05424	AJ895338
L02T34P058R05425	AJ895339
L02T34P058R05426	AJ895340
L02T34P058R05427	AJ895341
L02T34P058R05428	AJ895342
L02T34P058R05429	AJ895343
L02T34P058R05430	AJ895344
L02T34P058R05431	AJ895345
L02T34P058R05432	AJ895346
L02T34P058R05433	AJ895347
L02T34P058R05434	AJ895348
L02T34P058R05435	AJ895349
L02T34P058R05436	AJ895350
L02T34P058R05437	AJ895351
L02T34P058R05438	AJ895352
L02T34P058R05439	AJ895353
L02T34P058R05440	AJ895354
L02T34P058R05441	AJ895355
L02T34P058R05442	AJ895356
L02T34P058R05443	AJ895357
L02T34P058R05444	AJ895358
L02T34P058R05445	AJ895359
L02T34P058R05446	AJ895360
L02T34P058R05447	AJ895361
L02T34P058R05448	AJ895362
L02T34P058R05449	AJ895363
L02T34P058R05450	AJ895364
L02T34P058R05451	AJ895365
L02T34P058R05452	AJ895366
L02T34P058R05453	AJ895367
L02T34P058R05454	AJ895368
L02T34P058R05455	AJ895369
L02T34P066R06128	AJ895370
L02T34P066R06129	AJ895371
L02T34P066R06130	AJ895372
L02T34P066R06131	AJ895373
L02T34P066R06132	AJ895374
L02T34P066R06133	AJ895375
L02T34P066R06134	AJ895376
L02T34P066R06135	AJ895377
L02T34P066R06136	AJ895378
L02T34P066R06137	AJ895379
L02T34P066R06138	AJ895380
L02T34P066R06139	AJ895381
L02T34P066R06140	AJ895382
L02T34P066R06141	AJ895383
L02T34P066R06142	AJ895384
L02T34P066R06143	AJ895385
L02T34P066R06144	AJ895386
L02T34P066R06145	AJ895387
L02T34P066R06146	AJ895388
L02T34P066R06147	AJ895389
L02T34P066R06148	AJ895390
L02T34P066R06149	AJ895391
L02T34P066R06150	AJ895392
L02T34P066R06151	AJ895393
L02T34P066R06152	AJ895394
L02T34P066R06153	AJ895395
L02T34P066R06154	AJ895396
L02T34P066R06155	AJ895397
L02T34P066R06156	AJ895398
L02T34P066R06157	AJ895399
L02T34P066R06158	AJ895400
L02T34P066R06159	AJ895401
L02T34P066R06160	AJ895402
L02T34P066R06161	AJ895403
L02T34P066R06162	AJ895404
L02T34P066R06163	AJ895405
L02T34P066R06164	AJ895406
L02T34P066R06165	AJ895407
L02T34P066R06166	AJ895408
L02T34P066R06168	AJ895409
L02T34P066R06169	AJ895410
L02T34P066R06170	AJ895411
L02T34P066R06171	AJ895412
L02T34P066R06172	AJ895413
L02T34P066R06173	AJ895414
L02T34P066R06174	AJ895415
L02T34P066R06175	AJ895416
L02T34P066R06176	AJ895417
L02T34P066R06177	AJ895418
L02T34P066R06178	AJ895419
L02T34P066R06179	AJ895420
L02T34P066R06180	AJ895421
L02T34P066R06181	AJ895422
L02T34P066R06182	AJ895423
L02T34P066R06183	AJ895424
L02T34P066R06184	AJ895425
L02T34P066R06185	AJ895426
L02T34P066R06186	AJ895427
L02T34P066R06187	AJ895428
L02T34P066R06188	AJ895429
L02T34P066R06189	AJ895430
L02T34P066R06190	AJ895431
L02T34P066R06191	AJ895432
L02T34P066R06192	AJ895433
L02T34P066R06193	AJ895434
L02T34P066R06194	AJ895435
L02T34P066R06195	AJ895436
L02T34P066R06196	AJ895437
L02T34P066R06197	AJ895438
L02T34P066R06198	AJ895439
L02T34P066R06199	AJ895440
L02T34P066R06200	AJ895441
L02T34P066R06201	AJ895442
L02T34P066R06202	AJ895443
L02T34P066R06203	AJ895444
L02T34P066R06204	AJ895445
L02T34P066R06205	AJ895446
L02T34P066R06206	AJ895447
L02T34P066R06207	AJ895448
L02T34P066R06208	AJ895449
L02T34P066R06209	AJ895450
L02T34P066R06210	AJ895451
L02T34P066R06211	AJ895452
L02T34P066R06212	AJ895453
L02T34P066R06213	AJ895454
L02T34P066R06214	AJ895455
L02T34P066R06215	AJ895456
L02T34P066R06216	AJ895457
L02T34P066R06217	AJ895458
L02T34P066R06219	AJ895459
L02T34P066R06220	AJ895460
L02T34P066R06221	AJ895461
L02T34P066R06222	AJ895462
L02T34P066R06223	AJ895463
L02T34P067R06224	AJ895464
L02T34P067R06225	AJ895465
L02T34P067R06226	AJ895466
L02T34P067R06227	AJ895467
L02T34P067R06228	AJ895468
L02T34P067R06230	AJ895469
L02T34P067R06231	AJ895470
L02T34P067R06232	AJ895471
L02T34P067R06233	AJ895472
L02T34P067R06234	AJ895473
L02T34P067R06236	AJ895474
L02T34P067R06237	AJ895475
L02T34P067R06238	AJ895476
L02T34P067R06239	AJ895477
L02T34P067R06240	AJ895478
L02T34P067R06241	AJ895479
L02T34P067R06242	AJ895480
L02T34P067R06243	AJ895481
L02T34P067R06244	AJ895482
L02T34P067R06245	AJ895483
L02T34P067R06246	AJ895484
L02T34P067R06247	AJ895485
L02T34P067R06248	AJ895486
L02T34P067R06249	AJ895487
L02T34P067R06250	AJ895488
L02T34P067R06251	AJ895489
L02T34P067R06252	AJ895490
L02T34P067R06253	AJ895491
L02T34P067R06254	AJ895492
L02T34P067R06255	AJ895493
L02T34P067R06256	AJ895494
L02T34P067R06257	AJ895495
L02T34P067R06258	AJ895496
L02T34P067R06259	AJ895497
L02T34P067R06260	AJ895498
L02T34P067R06261	AJ895499
L02T34P067R06262	AJ895500
L02T34P067R06263	AJ895501
L02T34P067R06264	AJ895502
L02T34P067R06265	AJ895503
L02T34P067R06266	AJ895504
L02T34P067R06268	AJ895505
L02T34P067R06269	AJ895506
L02T34P067R06270	AJ895507
L02T34P067R06271	AJ895508
L02T34P067R06272	AJ895509
L02T34P067R06273	AJ895510
L02T34P067R06274	AJ895511
L02T34P067R06275	AJ895512
L02T34P067R06276	AJ895513
L02T34P067R06277	AJ895514
L02T34P067R06278	AJ895515
L02T34P067R06279	AJ895516
L02T34P067R06280	AJ895517
L02T34P067R06281	AJ895518
L02T34P067R06282	AJ895519
L02T34P067R06283	AJ895520
L02T34P067R06284	AJ895521
L02T34P067R06285	AJ895522
L02T34P067R06286	AJ895523
L02T34P067R06287	AJ895524
L02T34P067R06288	AJ895525
L02T34P067R06289	AJ895526
L02T34P067R06290	AJ895527
L02T34P067R06291	AJ895528
L02T34P067R06292	AJ895529
L02T34P067R06293	AJ895530
L02T34P067R06294	AJ895531
L02T34P067R06295	AJ895532
L02T34P067R06296	AJ895533
L02T34P067R06297	AJ895534
L02T34P067R06298	AJ895535
L02T34P067R06299	AJ895536
L02T34P067R06300	AJ895537
L02T34P067R06301	AJ895538
L02T34P067R06302	AJ895539
L02T34P067R06303	AJ895540
L02T34P067R06304	AJ895541
L02T34P067R06305	AJ895542
L02T34P067R06306	AJ895543
L02T34P067R06307	AJ895544
L02T34P067R06308	AJ895545
L02T34P067R06309	AJ895546
L02T34P067R06310	AJ895547
L02T34P067R06311	AJ895548
L02T34P067R06312	AJ895549
L02T34P067R06313	AJ895550
L02T34P067R06314	AJ895551
L02T34P067R06315	AJ895552
L02T34P067R06316	AJ895553
L02T34P067R06317	AJ895554
L02T34P067R06318	AJ895555
L02T34P067R06319	AJ895556
L02T34P068R06320	AJ895557
L02T34P068R06321	AJ895558
L02T34P068R06322	AJ895559
L02T34P068R06323	AJ895560
L02T34P068R06325	AJ895561
L02T34P068R06326	AJ895562
L02T34P068R06327	AJ895563
L02T34P068R06328	AJ895564
L02T34P068R06329	AJ895565
L02T34P068R06330	AJ895566
L02T34P068R06331	AJ895567
L02T34P068R06332	AJ895568
L02T34P068R06333	AJ895569
L02T34P068R06334	AJ895570
L02T34P068R06335	AJ895571
L02T34P068R06336	AJ895572
[truncated: 5,284 more rows]
