# Supplementary material for: Generation, annotation and analysis of ESTs from Trichoderma harzianum CECT 2413
Source: BMC Genomics. 2006 Jul 27;7:193. doi: 10.1186/1471-2164-7-193 (PMC1562415; doi:10.1186/1471-2164-7-193)
Supplement: Additional file 3 — Table of T. harzianum CECT 2413 unique sequences that are (i) common to fungi, plants and animals, (ii) fungal unique, (iii) common with fungi and animals but not present in plants and (iv) common with plants and fungi but not present in animals. It includes their name, accession number, BLAST annotation of the top hit, E-value and protein domains found in InterProScan analysis. [file 1471-2164-7-193-S3.xls]

## Sheet: AF3
Table of Trichoderma harzianum CECT 2413 unique sequences that are (i) common to fungi, plants and animals, (ii) fungal unique, (iii) common with fungi and animals but not plants and (iv) common with plants and fungi but not animals.
Scroll down to see these separate categories, starting at rows 4, 989, 2466 and 2626, respectively.
(i) T. harzianum unique sequences that are in common with fungi, plants and animals.
Unique Sequence	Accession number	BLAST annotation	E-value	IPR Scan results
L02T34P001R00058	AJ893595	conserved hypothetical protein [Gibberella zeae PH-1] ref|XP_380847.1| conserved hypothetical protein [Gibberella zeae PH-1]	4e-49	Ribosomal protein S17 [IPR000266] ;RS11_SCHPO_P79013	[PD001295] ;Ribosomal_S17 [PF00366] ;Nucleic acid-binding, OB-fold [IPR008994] ;Nucleic acid-binding proteins [SSF50249] ;Nucleic acid-binding, OB-fold, subgroup [IPR012340] ;
L02T34P001R00060	AJ893596	conserved hypothetical protein [Gibberella zeae PH-1] ref|XP_390980.1| conserved hypothetical protein [Gibberella zeae PH-1]	2e-49
L02T34P001R00073	AJ893600	conserved hypothetical protein [Gibberella zeae PH-1] ref|XP_382201.1| conserved hypothetical protein [Gibberella zeae PH-1]	7e-29	P-loop containing nucleoside triphosphate hydrolases [SSF52540] ;P-loop containing nucleoside triphosphate hydrolases [SSF52540] ;P-loop containing nucleoside triphosphate hydrolases [SSF52540] ;P-loop containing nucleoside triphosphate hydrolases [SSF52540] ;
L02T34P001Rb0051	AJ893612	protein mitochondrial targeting protein (Mas1), putative [Aspergillus fumigatus Af293] ref|XP_750253.1| protein mitochondrial targeting protein Mas1 [Aspergillus fumigatus Af293]	1e-87	DnaJ central region [IPR001305] ;DnaJ_CXXCXGXG [PF00684] ;Chaperone DnaJ, C-terminal [IPR002939] ;DnaJ_C [PF01556] ;Heat shock protein DnaJ [IPR003095] ;DNAJPROTEIN [PR00625] ;HSP40/DnaJ peptide-binding [IPR008971] ;HSP40/DnaJ peptide-binding domain [SSF49493] ;
L02T34P001Rb0060	AJ893614	conserved hypothetical protein [Gibberella zeae PH-1] ref|XP_390980.1| conserved hypothetical protein [Gibberella zeae PH-1]	1e-46	Acyl-CoA dehydrogenase, N-terminal [IPR006092] ;Acyl-CoA_dh_N [PF02771] ;Acyl-CoA dehydrogenase, middle and N-terminal [IPR009100] ;Acyl-CoA dehydrogenase NM domain-like [SSF56645] ;Sugar transporter superfamily [IPR005829] ;SUGAR_TRANSPORT_2 [PS00217] ;
L02T34P001Rb0073	AJ893616	unnamed protein product [Candida glabrata CBS138] ref|XP_445278.1| unnamed protein product [Candida glabrata]	3e-93	ATP_GTP_A2 [PS50101] ;P-loop containing nucleoside triphosphate hydrolases [SSF52540] ;ATP_GTP_A2 [PS50101] ;P-loop containing nucleoside triphosphate hydrolases [SSF52540] ;ATP_GTP_A2 [PS50101] ;P-loop containing nucleoside triphosphate hydrolases [SSF52540] ;ATP_GTP_A2 [PS50101] ;P-loop containing nucleoside triphosphate hydrolases [SSF52540] ;
L02T34P002R00100	AJ893622	hypothetical protein FG10124.1 [Gibberella zeae PH-1] ref|XP_390300.1| hypothetical protein FG10124.1 [Gibberella zeae PH-1]	3e-81	GroES-like [IPR011032] ;GroES-like [SSF50129] ;Alcohol dehydrogenase, zinc-binding [IPR013149] ;ADH_zinc_N [PF00107] ;Alcohol dehydrogenase GroES-like [IPR013154] ;ADH_N [PF08240] ;NAD(P)-binding Rossmann-fold domains [SSF51735] ;NAD(P)-binding Rossmann-fold domains [SSF51735] ;NAD(P)-binding Rossmann-fold domains [SSF51735] ;NAD(P)-binding Rossmann-fold domains [SSF51735] ;
L02T34P002R00108	AJ893629	hypothetical protein FG06818.1 [Gibberella zeae PH-1] ref|XP_386994.1| hypothetical protein FG06818.1 [Gibberella zeae PH-1]	5e-45	DNA-directed RNA polymerase, 13 to 16 kDa subunit [IPR008193] ;RNA_POL_L_13KD [PS01154] ;RNA polymerase, RBP11-like [IPR009025] ;RBP11-like subunits of RNA polymerase [SSF55257] ;RNA polymerase, dimerisation [IPR011261] ;RNA_pol_L [PF01193] ;
L02T34P002R00112	AJ893633	conserved hypothetical protein [Gibberella zeae PH-1] ref|XP_384519.1| conserved hypothetical protein [Gibberella zeae PH-1]	3e-24	6-phosphofructo-2-kinase [IPR013079] ;6PF2K [PF01591] ;P-loop containing nucleoside triphosphate hydrolases [SSF52540] ;P-loop containing nucleoside triphosphate hydrolases [SSF52540] ;P-loop containing nucleoside triphosphate hydrolases [SSF52540] ;P-loop containing nucleoside triphosphate hydrolases [SSF52540] ;
L02T34P002R00117	AJ893637	hydroxymethylglutaryl-CoA synthase [Aspergillus fumigatus Af293] ref|XP_754553.1| hydroxymethylglutaryl-CoA synthase [Aspergillus fumigatus Af293]	3e-97	Hydroxymethylglutaryl-coenzyme A synthase, active site [IPR000590] ;HMG_COA_SYNTHASE [PS01226] ;Hydroxymethylglutaryl-coenzyme A synthase [IPR008260] ;3-hydroxy-3-methylglutaryl CoA synthase [PIRSF001368] ;HMG_CoA_synt [PF01154] ;Hydroxymethylglutaryl-CoA synthase [IPR010122] ;HMG-CoA-S_euk: hydroxymethylglutaryl-Co [TIGR01833] ;Thiolase-like [SSF53901] ;
L02T34P002R00139	AJ893657	hypothetical protein FG08314.1 [Gibberella zeae PH-1] ref|XP_388490.1| hypothetical protein FG08314.1 [Gibberella zeae PH-1]	7e-89	Ubiquitin-conjugating enzyme, E2 [IPR000608] ;UBC6_YEAST_P33296	[PD000461] ;UQ_con [PF00179] ;no description [SM00212] ;UBIQUITIN_CONJUGAT_2 [PS50127] ;UBC-like [SSF54495] ;UBC-like [SSF54495] ;UBC-like [SSF54495] ;UBC-like [SSF54495] ;
L02T34P002R00142	AJ893660	hypothetical protein FG00472.1 [Gibberella zeae PH-1] ref|XP_380648.1| hypothetical protein FG00472.1 [Gibberella zeae PH-1]	9e-92	Protein kinase [IPR000719] ;Q9HGS0_BOTCI_Q9HGS0	[PD000001] ;Pkinase [PF00069] ;PROTEIN_KINASE_DOM [PS50011] ;Serine/threonine protein kinase [IPR002290] ;no description [SM00220] ;Serine/threonine protein kinase, active site [IPR008271] ;PROTEIN_KINASE_ST [PS00108] ;Protein kinase-like [IPR011009] ;Protein kinase-like (PK-like) [SSF56112] ;
L02T34P002R00165	AJ893679	beta-tubulin [Glomerella acutata]	7e-46	Beta tubulin [IPR002453] ;BETATUBULIN [PR01163] ;Tubulin/FtsZ, C-terminal [IPR008280] ;Tubulin_C [PF03953] ;Tubulin/Dihydroxyacetone kinase C-terminal domain [SSF55307] ;Galactose-binding like [IPR008979] ;Galactose-binding domain-like [SSF49785] ;Tubulin/Dihydroxyacetone kinase C-terminal domain [SSF55307] ;Tubulin/Dihydroxyacetone kinase C-terminal domain [SSF55307] ;Tubulin/Dihydroxyacetone ki…
L02T34P003R00202	AJ893711	conserved hypothetical protein [Gibberella zeae PH-1] ref|XP_388654.1| conserved hypothetical protein [Gibberella zeae PH-1]	3e-81	Ribosomal protein L7A [IPR001921] ;RIBOSOMALL7A [PR00882] ;Ribosomal protein L7AE [IPR004037] ;L7ARS6FAMILY [PR00881] ;RIBOSOMAL_L7AE [PS01082] ;Ribosomal protein L7Ae/L30e/S12e/Gadd45 [IPR004038] ;RL7A_ANOGA_O76732	[PD004495] ;Ribosomal_L7Ae [PF01248] ;L30e-like [SSF55315] ;L30e-like [SSF55315] ;L30e-like [SSF55315] ;L30e-like [SSF55315] ;
L02T34P003R00209	AJ893716	hypothetical protein FG00644.1 [Gibberella zeae PH-1] ref|XP_380820.1| hypothetical protein FG00644.1 [Gibberella zeae PH-1]	2e-81	Peptidase M16, N-terminal [IPR011765] ;Peptidase_M16 [PF00675] ;LuxS/MPP-like metallohydrolase [SSF63411] ;LuxS/MPP-like metallohydrolase [SSF63411] ;LuxS/MPP-like metallohydrolase [SSF63411] ;LuxS/MPP-like metallohydrolase [SSF63411] ;
L02T34P003R00223	AJ893726	NUAM_NEUCR NADH-ubiquinone oxidoreductase 78 kDa subunit, mitochondrial precursor (Complex I-78KD) (CI-78KD) [Gibberella zeae PH-1] ref|XP_385374.1| NUAM_NEUCR NADH-ubiquinone oxidoreductase 78 kDa subunit, mitochondrial precursor (Complex I-78KD) (CI-78K	2e-99	Molybdopterin oxidoreductase [IPR006656] ;Molybdopterin [PF00384] ;Formate dehydrogenase/DMSO reductase, domains 1-3 [SSF53706] ;Formate dehydrogenase/DMSO reductase, domains 1-3 [SSF53706] ;Formate dehydrogenase/DMSO reductase, domains 1-3 [SSF53706] ;Formate dehydrogenase/DMSO reductase, domains 1-3 [SSF53706] ;
L02T34P003R00236	AJ893736	RAN_BRUMA GTP-binding nuclear protein RAN/TC4 [Gibberella zeae PH-1] ref|XP_381275.1| RAN_BRUMA GTP-binding nuclear protein RAN/TC4 [Gibberella zeae PH-1]	2e-78	Ras GTPase [IPR001806] ;RASTRNSFRMNG [PR00449] ;Ras [PF00071] ;GTP-binding nuclear protein Ran [IPR002041] ;GTPRANTC4 [PR00627] ;no description [SM00176] ;RAN [PS01115] ;Ras small GTPase, Ras type [IPR003577] ;no description [SM00173] ;Ras small GTPase, Rho type [IPR003578] ;no description [SM00174] ;Ras small GTPase, Rab type [IPR003579] ;no description [SM00175] ;Small GTP-binding protein domai…
L02T34P003R00250	AJ893748	conserved hypothetical protein [Gibberella zeae PH-1] ref|XP_381568.1| conserved hypothetical protein [Gibberella zeae PH-1]	3e-96	Isocitrate/isopropylmalate dehydrogenase [IPR001804] ;Iso_dh [PF00180] ;Isocitrate/Isopropylmalate dehydrogenases [SSF53659] ;Isocitrate/Isopropylmalate dehydrogenases [SSF53659] ;Isocitrate/Isopropylmalate dehydrogenases [SSF53659] ;Isocitrate/Isopropylmalate dehydrogenases [SSF53659] ;
L02T34P003R00271	AJ893759	TBA2_EMENI TUBULIN ALPHA-2 CHAIN [Gibberella zeae PH-1] ref|XP_380573.1| TBA2_EMENI TUBULIN ALPHA-2 CHAIN [Gibberella zeae PH-1]	2e-97	Tubulin [IPR000217] ;TUBULIN [PR01161] ;Alpha tubulin [IPR002452] ;ALPHATUBULIN [PR01162] ;Tubulin/FtsZ, GTPase [IPR003008] ;Tubulin [PF00091] ;Tubulin/FtsZ, C-terminal [IPR008280] ;Tubulin_C [PF03953] ;Tubulin/Dihydroxyacetone kinase nucleotide-binding domain [SSF52490] ;Tubulin/Dihydroxyacetone kinase C-terminal domain [SSF55307] ;
L02T34P004R00299	AJ893783	hypothetical protein FG05898.1 [Gibberella zeae PH-1] ref|XP_386074.1| hypothetical protein FG05898.1 [Gibberella zeae PH-1]	1e-67	Phosphoinositide-specific phospholipase C (PLC) [IPR001192] ;PHPHLIPASEC [PR00390] ;Phosphatidylinositol-specific phospholipase C, Y domain [IPR001711] ;P78585_BOTCI_P78585	[PD001202] ;PI-PLC-Y [PF00387] ;no description [SM00149] ;PIPLC_Y_DOMAIN [PS50008] ;PLC-like phosphodiesterases [SSF51695] ;
L02T34P004R00310	AJ893791	hypothetical protein FG05133.1 [Gibberella zeae PH-1] ref|XP_385309.1| hypothetical protein FG05133.1 [Gibberella zeae PH-1]	9e-36	Heat shock protein DnaJ, N-terminal [IPR001623] ;DnaJ [PF00226] ;DNAJ_2 [PS50076] ;Chaperone J-domain [SSF46565] ;HSP40/DnaJ peptide-binding [IPR008971] ;HSP40/DnaJ peptide-binding domain [SSF49493] ;
L02T34P004R00319	AJ893796	cytochrome P450 oxidoreductase [Gibberella fujikuroi]	3e-88	Flavoprotein pyridine nucleotide cytochrome reductase [IPR001709] ;FPNCR [PR00371] ;FAD-binding [IPR003097] ;FAD_binding_1 [PF00667] ;Riboflavin synthase domain-like [SSF63380] ;
L02T34P004R00332	AJ893805	hypothetical protein FG01292.1 [Gibberella zeae PH-1] ref|XP_381468.1| hypothetical protein FG01292.1 [Gibberella zeae PH-1]	1e-51	WD-40 repeat [IPR001680] ;WD40 [PF00400] ;WD_REPEATS_1 [PS00678] ;WD40-like [IPR011046] ;WD40-repeat [SSF50978] ;
L02T34P012R01064	AJ893847	hypothetical protein FG06502.1 [Gibberella zeae PH-1] ref|XP_386678.1| hypothetical protein FG06502.1 [Gibberella zeae PH-1]	2e-57
L02T34P012R01079	AJ893862	hypothetical protein FG01508.1 [Gibberella zeae PH-1] ref|XP_381684.1| hypothetical protein FG01508.1 [Gibberella zeae PH-1]	8e-90	Rhodanese-like [IPR001763] ;Rhodanese [PF00581] ;no description [SM00450] ;RHODANESE_3 [PS50206] ;Rhodanese/Cell cycle control phosphatase [SSF52821] ;Rhodanese/Cell cycle control phosphatase [SSF52821] ;Rhodanese/Cell cycle control phosphatase [SSF52821] ;Rhodanese/Cell cycle control phosphatase [SSF52821] ;
L02T34P012R01093	AJ893874	hypothetical protein FG07127.1 [Gibberella zeae PH-1] ref|XP_387303.1| hypothetical protein FG07127.1 [Gibberella zeae PH-1]	9e-96
L02T34P012R01111	AJ893890	hypothetical protein FG10855.1 [Gibberella zeae PH-1] ref|XP_391031.1| hypothetical protein FG10855.1 [Gibberella zeae PH-1]	2e-81	GroES-like [IPR011032] ;GroES-like [SSF50129] ;Alcohol dehydrogenase, zinc-binding [IPR013149] ;ADH_zinc_N [PF00107] ;Alcohol dehydrogenase GroES-like [IPR013154] ;ADH_N [PF08240] ;NAD(P)-binding Rossmann-fold domains [SSF51735] ;PRICHEXTENSN [PR01217] ;NAD(P)-binding Rossmann-fold domains [SSF51735] ;PRICHEXTENSN [PR01217] ;NAD(P)-binding Rossmann-fold domains [SSF51735] ;PRICHEXTENSN [PR01217] …
L02T34P012R01113	AJ893892	antigenic mitochondrial protein HSP60, putative [Aspergillus fumigatus Af293] ref|XP_755263.1| antigenic mitochondrial protein HSP60 [Aspergillus fumigatus Af293]	2e-72	Chaperonin Cpn60/TCP-1 [IPR002423] ;Cpn60_TCP1 [PF00118] ;GroEL apical domain-like [SSF52029] ;
L02T34P012R01115	AJ893893	conserved hypothetical protein [Gibberella zeae PH-1] ref|XP_389016.1| conserved hypothetical protein [Gibberella zeae PH-1]	4e-78
L02T34P012R01125	AJ893903	hypothetical protein FG07182.1 [Gibberella zeae PH-1] ref|XP_387358.1| hypothetical protein FG07182.1 [Gibberella zeae PH-1]	5e-37	Elongation factor Tu, C-terminal [IPR004160] ;GTP_EFTU_D3 [PF03143] ;EF-Tu/eEF-1alpha/eIF2-gamma, C-terminal [IPR009001] ;EF-Tu/eEF-1alpha/eIF2-gamma C-terminal domain [SSF50465] ;
L02T34P012R01144	AJ893921	hypothetical protein FG09957.1 [Gibberella zeae PH-1] ref|XP_390133.1| hypothetical protein FG09957.1 [Gibberella zeae PH-1]	2e-71	Glycosyltransferase 28, C-terminal [IPR007235] ;Glyco_tran_28_C [PF04101] ;UDP-Glycosyltransferase/glycogen phosphorylase [SSF53756] ;
L02T34P012R01148	AJ893925	probable ribosomal protein L12 [Neurospora crassa] sp|Q9C285|RL12_NEUCR 60S ribosomal protein L12 ref|XP_326810.1| hypothetical protein [Neurospora crassa] gb|EAA32167.1| hypothetical protein [Neurospora crassa]	5e-78	Ribosomal protein L11 [IPR000911] ;Ribosomal_L11 [PF00298] ;Ribosomal_L11_N [PF03946] ;no description [SM00649] ;RIBOSOMAL_L11 [PS00359] ;Ribosomal protein L11, C-terminal domain [SSF46906] ;Ribosomal protein L11, N-terminal domain [SSF54747] ;Ribosomal protein L11/L12 [PIRSF002179] ;
L02T34P012R01150	AJ893927	hypothetical protein FG09364.1 [Gibberella zeae PH-1] ref|XP_389540.1| hypothetical protein FG09364.1 [Gibberella zeae PH-1]	3e-62	Alcohol dehydrogenase, zinc-containing [IPR002328] ;ADH_ZINC [PS00059] ;GroES-like [IPR011032] ;GroES-like [SSF50129] ;Alcohol dehydrogenase GroES-like [IPR013154] ;ADH_N [PF08240] ;
L02T34P013R01166	AJ893941	GLNA_GIBFU Glutamine synthetase (Glutamate--ammonia ligase) (GS) [Gibberella zeae PH-1] ref|XP_390440.1| GLNA_GIBFU Glutamine synthetase (Glutamate--ammonia ligase) (GS) [Gibberella zeae PH-1]	1e-39	Glutamine synthetase, catalytic region [IPR008146] ;Gln-synt_C [PF00120] ;GLNA_ATP [PS00181] ;Glutamine synthase/guanido kinase [SSF55931] ;TonB box, N-terminal [IPR010916] ;TONB_DEPENDENT_REC_1 [PS00430] ;Glutamine synthase/guanido kinase [SSF55931] ;Glutamine synthase/guanido kinase [SSF55931] ;Glutamine synthase/guanido kinase [SSF55931] ;
L02T34P013R01178	AJ893953	hypothetical protein FG05174.1 [Gibberella zeae PH-1] ref|XP_385350.1| hypothetical protein FG05174.1 [Gibberella zeae PH-1]	7e-48	Ribonucleotide reductase large subunit [IPR000788] ;Ribonuc_red_lgC [PF02867] ;PFL-like glycyl radical enzymes [SSF51998] ;PFL-like glycyl radical enzymes [SSF51998] ;PFL-like glycyl radical enzymes [SSF51998] ;PFL-like glycyl radical enzymes [SSF51998] ;
L02T34P013R01182	AJ893956	unnamed protein product [Candida glabrata CBS138] ref|XP_445203.1| unnamed protein product [Candida glabrata]	5e-15	Cyclin-dependent kinase, regulatory subunit [IPR000789] ;CKS1_YEAST_P20486	[PD005152] ;CYCLINKINASE [PR00296] ;CKS [PF01111] ;CKS_2 [PS00945] ;Cell cycle regulatory proteins [SSF55637] ;Cell cycle regulatory proteins [SSF55637] ;Cell cycle regulatory proteins [SSF55637] ;Cell cycle regulatory proteins [SSF55637] ;
L02T34P013R01204	AJ893977	conserved hypothetical protein [Gibberella zeae PH-1] ref|XP_381568.1| conserved hypothetical protein [Gibberella zeae PH-1]	8e-58	Isocitrate/isopropylmalate dehydrogenase [IPR001804] ;Iso_dh [PF00180] ;Isocitrate/Isopropylmalate dehydrogenases [SSF53659] ;Isocitrate/Isopropylmalate dehydrogenases [SSF53659] ;Isocitrate/Isopropylmalate dehydrogenases [SSF53659] ;Isocitrate/Isopropylmalate dehydrogenases [SSF53659] ;
L02T34P013R01236	AJ894007	hypothetical protein FG05329.1 [Gibberella zeae PH-1] ref|XP_385505.1| hypothetical protein FG05329.1 [Gibberella zeae PH-1]	7e-82	BRO1 [IPR004328] ;BRO1 [PF03097] ;
L02T34P015R01346	AJ894021	hypothetical protein FG08760.1 [Gibberella zeae PH-1] ref|XP_388936.1| hypothetical protein FG08760.1 [Gibberella zeae PH-1]	1e-60	Cytochrome oxidase assembly [IPR003780] ;COX15-CtaA [PF02628] ;
L02T34P015R01348	AJ894023	related to 4-coumarate--CoA ligase [Neurospora crassa]	4e-40	AMP-dependent synthetase and ligase [IPR000873] ;AMP-binding [PF00501] ;Acetyl-CoA synthetase-like [SSF56801] ;Acetyl-CoA synthetase-like [SSF56801] ;Acetyl-CoA synthetase-like [SSF56801] ;Acetyl-CoA synthetase-like [SSF56801] ;
L02T34P015R01351	AJ894026	mitochondrial GTPase (Miro-2), putative [Aspergillus fumigatus Af293] ref|XP_750678.1| mitochondrial GTPase Miro-2 [Aspergillus fumigatus Af293]	1e-84	Ras GTPase [IPR001806] ;RASTRNSFRMNG [PR00449] ;Ras small GTPase, Ras type [IPR003577] ;no description [SM00173] ;Ras small GTPase, Rho type [IPR003578] ;no description [SM00174] ;Ras small GTPase, Rab type [IPR003579] ;no description [SM00175] ;P-loop containing nucleoside triphosphate hydrolases [SSF52540] ;
L02T34P015R01367	AJ894042	aspartic protease pro-precursor [Hypocrea jecorina]	2e-97	Peptidase A1, pepsin [IPR001461] ;Asp [PF00026] ;Peptidase aspartic, active site [IPR001969] ;ASP_PROTEASE [PS00141] ;Peptidase aspartic, catalytic [IPR009007] ;Acid proteases [SSF50630] ;
L02T34P015R01368	AJ894043	conserved hypothetical protein [Gibberella zeae PH-1] ref|XP_390110.1| conserved hypothetical protein [Gibberella zeae PH-1]	5e-86	Asparagine synthase [IPR001962] ;Asn_synthase [PF00733] ;Adenine nucleotide alpha hydrolases-like [SSF52402] ;N-terminal nucleophile aminohydrolases (Ntn hydrolases) [SSF56235] ;Adenine nucleotide alpha hydrolases-like [SSF52402] ;N-terminal nucleophile aminohydrolases (Ntn hydrolases) [SSF56235] ;Adenine nucleotide alpha hydrolases-like [SSF52402] ;N-terminal nucleophile aminohydrolases (Ntn hyd…
L02T34P015R01378	AJ894053	hypothetical protein FG04085.1 [Gibberella zeae PH-1] ref|XP_384261.1| hypothetical protein FG04085.1 [Gibberella zeae PH-1]	9e-68	Galactokinase [IPR000705] ;GALCTOKINASE [PR00473] ;GALACTOKINASE [PS00106] ;GHMP kinase, ATP-binding region [IPR006203] ;GHMP_KINASES_ATP [PS00627] ;GHMP kinase [IPR006204] ;GHMP_kinases [PF00288] ;Mevalonate and galactokinase [IPR006206] ;MEVGALKINASE [PR00959] ;Ribosomal protein S5 domain 2-like [SSF54211] ;Ribosomal protein S5 domain 2-like [SSF54211] ;Ribosomal protein S5 domain 2-like [SSF54…
L02T34P015R01384	AJ894059	hypothetical protein FG01397.1 [Gibberella zeae PH-1] ref|XP_381573.1| hypothetical protein FG01397.1 [Gibberella zeae PH-1]	2e-87	Peptidase M24 [IPR000994] ;Peptidase_M24 [PF00557] ;Creatinase/aminopeptidase [SSF55920] ;Glucocorticoid receptor-like (DNA-binding domain) [SSF57716] ;Creatinase/aminopeptidase [SSF55920] ;Glucocorticoid receptor-like (DNA-binding domain) [SSF57716] ;Creatinase/aminopeptidase [SSF55920] ;Glucocorticoid receptor-like (DNA-binding domain) [SSF57716] ;Creatinase/aminopeptidase [SSF55920] ;Glucocort…
L02T34P015R01387	AJ894062	probable 26S ATP/ubiquitin-dependent proteinase chain S4 [Neurospora crassa]	2e-74
L02T34P015R01393	AJ894068	hypothetical protein FG11025.1 [Gibberella zeae PH-1] ref|XP_391201.1| hypothetical protein FG11025.1 [Gibberella zeae PH-1] gb|AAQ55290.1| putative transcription factor TRI15 [Gibberella zeae]	2e-24	Gonadotropin, beta chain [IPR001545] ;GLYCO_HORMONE_BETA_1 [PS00261] ;
L02T34P015R01411	AJ894085	ubiquitin (UbiC), putative [Aspergillus fumigatus Af293] ref|XP_754493.1| ubiquitin UbiC [Aspergillus fumigatus Af293]	2e-40	Ubiquitin [IPR000626] ;UBIQUITIN [PR00348] ;ubiquitin [PF00240] ;no description [SM00213] ;UBIQUITIN_2 [PS50053] ;UBIQUITIN_1 [PS00299] ;Ubiquitin-like [SSF54236] ;
L02T34P015R01426	AJ894099	conserved hypothetical protein [Gibberella zeae PH-1] ref|XP_388622.1| conserved hypothetical protein [Gibberella zeae PH-1]	6e-88	Ras GTPase [IPR001806] ;RASTRNSFRMNG [PR00449] ;Ras small GTPase, Ras type [IPR003577] ;no description [SM00173] ;Ras small GTPase, Rho type [IPR003578] ;no description [SM00174] ;Ras small GTPase, Rab type [IPR003579] ;no description [SM00175] ;P-loop containing nucleoside triphosphate hydrolases [SSF52540] ;
L02T34P015R01430	AJ894103	glyceraldehyde-3-phosphate dehydrogenase (phosphorylating) (EC 1.2.1.12) - fungus (Trichoderma koningii) prf||1908209B glyceraldehyde-3-phosphate dehydrogenase:ISOTYPE=II	8e-65	Galactose-binding like [IPR008979] ;Galactose-binding domain-like [SSF49785] ;Glyceraldehyde 3-phosphate dehydrogenase [IPR000173] ;G3PDHDRGNASE [PR00078] ;Gp_dh_C [PF02800] ;Glyceraldehyde-3-phosphate dehydrogenase-like, C-terminal domain [SSF55347] ;Glyceraldehyde-3-phosphate dehydrogenase-like, C-terminal domain [SSF55347] ;Glyceraldehyde-3-phosphate dehydrogenase-like, C-terminal domain [SSF5…
L02T34P015R01431	AJ894104	hypothetical protein FG01098.1 [Gibberella zeae PH-1] ref|XP_381274.1| hypothetical protein FG01098.1 [Gibberella zeae PH-1]	1e-49	PDZ/DHR/GLGF [IPR001478] ;PDZ domain-like [SSF50156] ;
L02T34P017R01555	AJ894132	glyoxylate reductase [Aspergillus fumigatus Af293] ref|XP_751646.1| glyoxylate reductase [Aspergillus fumigatus Af293]	5e-58	D-isomer specific 2-hydroxyacid dehydrogenase, NAD-binding [IPR006140] ;2-Hacid_dh_C [PF02826] ;D_2_HYDROXYACID_DH_3 [PS00671] ;NAD(P)-binding Rossmann-fold domains [SSF51735] ;NAD(P)-binding Rossmann-fold domains [SSF51735] ;NAD(P)-binding Rossmann-fold domains [SSF51735] ;NAD(P)-binding Rossmann-fold domains [SSF51735] ;
L02T34P017R01560	AJ894137	hypothetical protein [Neurospora crassa] gb|EAA31186.1| hypothetical protein [Neurospora crassa]	4e-65	Thiolase [IPR002155] ;Thiolase_N [PF00108] ;Thiolase-like [SSF53901] ;Thiolase-like [SSF53901] ;Thiolase-like [SSF53901] ;Thiolase-like [SSF53901] ;
L02T34P017R01585	AJ894161	DNA directed RNA polymerase II 15 kDa subunit, putative [Aspergillus fumigatus Af293] ref|XP_755187.1| DNA directed RNA polymerase II 15 kDa subunit [Aspergillus fumigatus Af293]	3e-13	Transcription factor TFIIS [IPR001222] ;TFIIS_C [PF01096] ;no description [SM00440] ;DNA-directed RNA polymerase, subunit C11/M/9 [IPR012164] ;DNA-directed RNA polymerase, subunit C11/M/9 [PIRSF005586] ;Zinc finger TFIIS-type 2 [IPR013138] ;ZF_TFIIS_2 [PS51133] ;Zinc beta-ribbon [SSF57783] ;Zinc beta-ribbon [SSF57783] ;Zinc beta-ribbon [SSF57783] ;Zinc beta-ribbon [SSF57783] ;
L02T34P017R01608	AJ894183	hypothetical protein FG05431.1 [Gibberella zeae PH-1] ref|XP_385607.1| hypothetical protein FG05431.1 [Gibberella zeae PH-1]	5e-98	tRNA synthetase, B5 [IPR005147] ;B5 [PF03484] ;Putative DNA binding [IPR009061] ;Putative DNA-binding domain [SSF46955] ;Class II aaRS and biotin synthetases [SSF55681] ;
L02T34P017R01614	AJ894189	hypothetical protein FG10855.1 [Gibberella zeae PH-1] ref|XP_391031.1| hypothetical protein FG10855.1 [Gibberella zeae PH-1]	1e-35	GroES-like [IPR011032] ;GroES-like [SSF50129] ;Alcohol dehydrogenase, zinc-binding [IPR013149] ;ADH_zinc_N [PF00107] ;Alcohol dehydrogenase GroES-like [IPR013154] ;ADH_N [PF08240] ;
L02T34P017R01618	AJ894193	hypothetical protein FG10855.1 [Gibberella zeae PH-1] ref|XP_391031.1| hypothetical protein FG10855.1 [Gibberella zeae PH-1]	1e-64	Alcohol dehydrogenase, zinc-binding [IPR013149] ;ADH_zinc_N [PF00107] ;NAD(P)-binding Rossmann-fold domains [SSF51735] ;Alcohol dehydrogenase, zinc-containing [IPR002328] ;ADH_ZINC [PS00059] ;GroES-like [IPR011032] ;GroES-like [SSF50129] ;Alcohol dehydrogenase GroES-like [IPR013154] ;ADH_N [PF08240] ;NAD(P)-binding Rossmann-fold domains [SSF51735] ;NAD(P)-binding Rossmann-fold domains [SSF51735] …
L02T34P017R01619	AJ894194	hypothetical protein [Yarrowia lipolytica] sp|Q6C1F3|ENO_YARLI Enolase (2-phosphoglycerate dehydratase) (2-phospho-D-glycerate hydro-lyase) emb|CAG78318.1| unnamed protein product [Yarrowia lipolytica CLIB122]	3e-92	Enolase [IPR000941] ;ENO_ASPOR_Q12560	[PD000902] ;ENOLASE [PR00148] ;Enolase_C [PF00113] ;Enolase_N [PF03952] ;Calcium-binding EF-hand [IPR002048] ;EF_HAND_1 [PS00018] ;Enolase C-terminal domain-like [SSF51604] ;Enolase N-terminal domain-like [SSF54826] ;
L02T34P017R01621	AJ894196	enolase [Penicillium chrysogenum] sp|Q76KF9|ENO_PENCH Enolase (2-phosphoglycerate dehydratase) (2-phospho-D-glycerate hydro-lyase)	5e-92	Enolase [IPR000941] ;Enolase_N [PF03952] ;Enolase N-terminal domain-like [SSF54826] ;Calcium-binding EF-hand [IPR002048] ;EF_HAND_1 [PS00018] ;Enolase C-terminal domain-like [SSF51604] ;Enolase N-terminal domain-like [SSF54826] ;Enolase C-terminal domain-like [SSF51604] ;Enolase N-terminal domain-like [SSF54826] ;Enolase C-terminal domain-like [SSF51604] ;Enolase N-terminal domain-like [SSF54826]…
L02T34P018R01657	AJ894229	SPAC17H9.14c [Schizosaccharomyces pombe] gb|AAZ13768.1| protein disulfide isomerase [Schizosaccharomyces pombe] ref|NP_593584.1| hypothetical protein SPAC17H9.14c [Schizosaccharomyces pombe 972h-] sp|O13811|PDI2_SCHPO Putative protein disulfide-isomerase	3e-18	Disulphide isomerase [IPR005788] ;pdi_dom: protein disulfide-isomerase domain [TIGR01126] ;Thioredoxin-related [IPR006662] ;THIOREDOXIN [PR00421] ;Thioredoxin [PF00085] ;THIOREDOXIN [PS00194] ;Thioredoxin domain 2 [IPR006663] ;THIOREDOXIN_2 [PS50223] ;Thioredoxin fold [IPR012335] ;Thioredoxin-like fold [IPR012336] ;Thioredoxin-like [SSF52833] ;Protein disulphide-isomerase [PIRSF001487] ;Protein d…
L02T34P018R01663	AJ894234	hypothetical protein FG02043.1 [Gibberella zeae PH-1] ref|XP_382219.1| hypothetical protein FG02043.1 [Gibberella zeae PH-1]	2e-35
L02T34P018R01683	AJ894253	conserved hypothetical protein [Gibberella zeae PH-1] ref|XP_382131.1| conserved hypothetical protein [Gibberella zeae PH-1]	7e-34	Eukaryotic initiation factor 5A hypusine (eIF-5A) [IPR001884] ;eIF_5A: translation initiation factor eIF-5A [TIGR00037] ;IF5A_HYPUSINE [PS00302] ;KOW [IPR005824] ;KOW [PF00467] ;Translation protein SH3-like [IPR008991] ;Translation proteins SH3-like domain [SSF50104] ;
L02T34P018R01702	AJ894270	hypothetical protein FG10394.1 [Gibberella zeae PH-1] ref|XP_390570.1| hypothetical protein FG10394.1 [Gibberella zeae PH-1]	3e-96	Amino acid/polyamine transporter I [IPR002293] ;AMINO_ACID_PERMEASE_2 [PS50285] ;Amino acid permease-associated region [IPR004841] ;AA_permease [PF00324] ;
L02T34P018R01706	AJ894274	unnamed protein product [Kluyveromyces lactis NRRL Y-1140] ref|XP_454960.1| unnamed protein product [Kluyveromyces lactis]	3e-94	Heat shock protein Hsp70 [IPR001023] ;HEATSHOCK70 [PR00301] ;Heat shock protein 70 [IPR013126] ;HSP70 [PF00012] ;HSP70_2 [PS00329] ;HSP70_3 [PS01036] ;Actin-like ATPase domain [SSF53067] ;Phosphotransferase system, HPr serine phosphorylation site [IPR002114] ;PTS_HPR_SER [PS00589] ;Actin-like ATPase domain [SSF53067] ;Actin-like ATPase domain [SSF53067] ;Actin-like ATPase domain [SSF53067] ;
L02T34P018R01712	AJ894280	ATP citrate lyase, subunit 1, putative [Aspergillus fumigatus Af293] ref|XP_750953.1| ATP citrate lyase, subunit 1 [Aspergillus fumigatus Af293]	5e-99	CoA-binding [IPR003781] ;CoA_binding [PF02629] ;Succinyl-CoA ligase, alpha subunit [IPR005810] ;SUCCINYL_COA_LIG_1 [PS01216] ;ATP-citrate lyase/succinyl-CoA ligase [IPR005811] ;Ligase_CoA [PF00549] ;NAD(P)-binding Rossmann-fold domains [SSF51735] ;Succinyl-CoA synthetase domains [SSF52210] ;NAD(P)-binding Rossmann-fold domains [SSF51735] ;Succinyl-CoA synthetase domains [SSF52210] ;NAD(P)-binding…
L02T34P018R01717	AJ894285	beta-galactosidase [Expression vector pBSII-LUCINT]	2e-30	Nitrogen-fixing NifU, C-terminal [IPR001075] ;Q8X030_NEUCR_Q8X030	[PD002830] ;NifU [PF01106] ;Galactose-binding like [IPR008979] ;Galactose-binding domain-like [SSF49785] ;
L02T34P019R01738	AJ894305	hypothetical protein FG07539.1 [Gibberella zeae PH-1] ref|XP_387715.1| hypothetical protein FG07539.1 [Gibberella zeae PH-1]	2e-73	AMP-dependent synthetase and ligase [IPR000873] ;AMPBINDING [PR00154] ;AMP-binding [PF00501] ;AMP_BINDING [PS00455] ;Acetyl-CoA synthetase-like [SSF56801] ;Acetyl-CoA synthetase-like [SSF56801] ;Acetyl-CoA synthetase-like [SSF56801] ;Acetyl-CoA synthetase-like [SSF56801] ;
L02T34P019R01740	AJ894307	casein kinase II alpha subunit CKA [Neurospora crassa] sp|Q8TG13|CSK2A_NEUCR Casein kinase II, alpha chain (CK II alpha subunit)	3e-99	Protein kinase [IPR000719] ;Q8H120_ARATH_Q8H120	[PD000001] ;Pkinase [PF00069] ;PROTEIN_KINASE_DOM [PS50011] ;PROTEIN_KINASE_ATP [PS00107] ;Serine/threonine protein kinase [IPR002290] ;no description [SM00220] ;Serine/threonine protein kinase, active site [IPR008271] ;PROTEIN_KINASE_ST [PS00108] ;Protein kinase-like [IPR011009] ;Protein kinase-like (PK-like) [SSF56112] ;
L02T34P019R01754	AJ894320	hypothetical protein FG06832.1 [Gibberella zeae PH-1] ref|XP_387008.1| hypothetical protein FG06832.1 [Gibberella zeae PH-1]	8e-71	Protein kinase [IPR000719] ;KAND_SCHPO_Q10078	[PD000001] ;Pkinase [PF00069] ;PROTEIN_KINASE_DOM [PS50011] ;PROTEIN_KINASE_ATP [PS00107] ;Serine/threonine protein kinase [IPR002290] ;no description [SM00220] ;Serine/threonine protein kinase, active site [IPR008271] ;PROTEIN_KINASE_ST [PS00108] ;Protein kinase-like [IPR011009] ;Protein kinase-like (PK-like) [SSF56112] ;Superoxide dismutase, copper/zinc binding [IPR001424] ;SOD_CU_ZN_1 [PS00087…
L02T34P019R01755	AJ894321	hypothetical protein FG01375.1 [Gibberella zeae PH-1] ref|XP_381551.1| hypothetical protein FG01375.1 [Gibberella zeae PH-1]	2e-45	Mitochondrial substrate carrier [IPR001993] ;Mito_carr [PF00153] ;SOLCAR [PS50920] ;
L02T34P019R01762	AJ894328	hypothetical protein FG09380.1 [Gibberella zeae PH-1] ref|XP_389556.1| hypothetical protein FG09380.1 [Gibberella zeae PH-1]	1e-63	Heat shock protein DnaJ, N-terminal [IPR001623] ;DnaJ [PF00226] ;no description [SM00271] ;DNAJ_2 [PS50076] ;DNAJ_1 [PS00636] ;Chaperone J-domain [SSF46565] ;Heat shock protein DnaJ [IPR003095] ;DNAJPROTEIN [PR00625] ;
L02T34P019R01769	AJ894334	small G-protein Gsp1p [Candida albicans] sp|Q9P4E9|GSP1_CANAL GTP-binding nuclear protein GSP1/Ran	4e-91	Ras GTPase [IPR001806] ;RASTRNSFRMNG [PR00449] ;Ras [PF00071] ;GTP-binding nuclear protein Ran [IPR002041] ;GTPRANTC4 [PR00627] ;no description [SM00176] ;RAN [PS01115] ;Ras small GTPase, Ras type [IPR003577] ;no description [SM00173] ;Ras small GTPase, Rho type [IPR003578] ;no description [SM00174] ;Ras small GTPase, Rab type [IPR003579] ;no description [SM00175] ;P-loop containing nucleoside tr…
L02T34P019R01776	AJ894340	probable glutamate decarboxylase [Neurospora crassa]	1e-94	Pyridoxal-dependent decarboxylase [IPR002129] ;Pyridoxal_deC [PF00282] ;PLP-dependent transferases [SSF53383] ;PLP-dependent transferases [SSF53383] ;PLP-dependent transferases [SSF53383] ;PLP-dependent transferases [SSF53383] ;
L02T34P019R01784	AJ894348	PREDICTED: similar to calcium/calmodulin-dependent protein kinase 1D [Mus musculus]	1e-70	Protein kinase [IPR000719] ;O42627_COLGL_O42627	[PD000001] ;Pkinase [PF00069] ;PROTEIN_KINASE_DOM [PS50011] ;PROTEIN_KINASE_ATP [PS00107] ;Serine/threonine protein kinase [IPR002290] ;no description [SM00220] ;Protein kinase-like [IPR011009] ;Protein kinase-like (PK-like) [SSF56112] ;
L02T34P019R01808	AJ894371	hypothetical protein FG00706.1 [Gibberella zeae PH-1] ref|XP_380882.1| hypothetical protein FG00706.1 [Gibberella zeae PH-1]	1e-79	FAD linked oxidase, N-terminal [IPR006094] ;FAD_binding_4 [PF01565] ;FAD-binding domain [SSF56176] ;FAD-binding domain [SSF56176] ;FAD-binding domain [SSF56176] ;FAD-binding domain [SSF56176] ;
L02T34P020R01829	AJ894394	hypothetical protein FG00722.1 [Gibberella zeae PH-1] ref|XP_380898.1| hypothetical protein FG00722.1 [Gibberella zeae PH-1]	7e-67	Rieske iron-sulfur protein [IPR005805] ;RIESKE_2 [PS00200] ;Phosphoribosyltransferase [IPR000836] ;Pribosyltran [PF00156] ;Purine/pyrimidine phosphoribosyl transferase [IPR002375] ;PUR_PYR_PR_TRANSFER [PS00103] ;PRTase-like [SSF53271] ;PRTase-like [SSF53271] ;PRTase-like [SSF53271] ;PRTase-like [SSF53271] ;
L02T34P020R01831	AJ894396	hypothetical protein FG07182.1 [Gibberella zeae PH-1] ref|XP_387358.1| hypothetical protein FG07182.1 [Gibberella zeae PH-1]	2e-99	Protein synthesis factor, GTP-binding [IPR000795] ;ELONGATNFCT [PR00315] ;GTP_EFTU [PF00009] ;EFACTOR_GTP [PS00301] ;Small GTP-binding protein domain [IPR005225] ;small_GTP: small GTP-binding protein domain [TIGR00231] ;P-loop containing nucleoside triphosphate hydrolases [SSF52540] ;P-loop containing nucleoside triphosphate hydrolases [SSF52540] ;P-loop containing nucleoside triphosphate hydrola…
L02T34P020R01847	AJ894407	probable cytochrome b5 [Neurospora crassa] sp|Q9P5L0|CYB5_NEUCR Probable cytochrome b5 ref|XP_323229.1| hypothetical protein [Neurospora crassa] gb|EAA28313.1| hypothetical protein [Neurospora crassa]	6e-41	Cytochrome b5 [IPR001199] ;CYB5_NEUCR_Q9P5L0	[PD000612] ;CYTOCHROMEB5 [PR00363] ;Cyt-b5 [PF00173] ;CYTOCHROME_B5_2 [PS50255] ;CYTOCHROME_B5_1 [PS00191] ;Cytochrome b5 [PIRSF000038] ;Cytochrome b5 [SSF55856] ;Cytochrome b5 [PIRSF000038] ;Cytochrome b5 [SSF55856] ;Cytochrome b5 [PIRSF000038] ;Cytochrome b5 [SSF55856] ;Cytochrome b5 [PIRSF000038] ;Cytochrome b5 [SSF55856] ;
L02T34P020R01858	AJ894418	conserved hypothetical protein [Gibberella zeae PH-1] ref|XP_388534.1| conserved hypothetical protein [Gibberella zeae PH-1]	7e-59	Homogentisate 1,2-dioxygenase [IPR005708] ;HgmA [PF04209] ;Cupin, RmlC-type [IPR011051] ;RmlC-like cupins [SSF51182] ;
L02T34P020R01876	AJ894435	hypothetical protein FG06051.1 [Gibberella zeae PH-1] ref|XP_386227.1| hypothetical protein FG06051.1 [Gibberella zeae PH-1]	1e-46	Glycosyl transferase, family 20 [IPR001830] ;Glyco_transf_20 [PF00982] ;UDP-Glycosyltransferase/glycogen phosphorylase [SSF53756] ;UDP-Glycosyltransferase/glycogen phosphorylase [SSF53756] ;UDP-Glycosyltransferase/glycogen phosphorylase [SSF53756] ;UDP-Glycosyltransferase/glycogen phosphorylase [SSF53756] ;
L02T34P020R01897	AJ894455	hypothetical protein FG06757.1 [Gibberella zeae PH-1] ref|XP_386933.1| hypothetical protein FG06757.1 [Gibberella zeae PH-1]	3e-24	Ribosomal L37ae protein [IPR002674] ;Q95W89_BRABE_Q95W89	[PD006591] ;Ribosomal_L37ae [PF01780] ;L37a: ribosomal protein L37a [TIGR00280] ;Zn-binding ribosomal proteins [SSF57829] ;TonB box, N-terminal [IPR010916] ;TONB_DEPENDENT_REC_1 [PS00430] ;D123 [IPR009772] ;D123 [PF07065] ;
L02T34P020R01901	AJ894456	hypothetical protein FG05773.1 [Gibberella zeae PH-1] ref|XP_385949.1| hypothetical protein FG05773.1 [Gibberella zeae PH-1]	1e-49	Short-chain dehydrogenase/reductase SDR [IPR002198] ;adh_short [PF00106] ;Glucose/ribitol dehydrogenase [IPR002347] ;GDHRDH [PR00081] ;NAD(P)-binding Rossmann-fold domains [SSF51735] ;NAD(P)-binding Rossmann-fold domains [SSF51735] ;NAD(P)-binding Rossmann-fold domains [SSF51735] ;NAD(P)-binding Rossmann-fold domains [SSF51735] ;
L02T34P020R01908	AJ894462	RS12_ERYGR 40S ribosomal protein S12 [Gibberella zeae PH-1] ref|XP_387468.1| RS12_ERYGR 40S ribosomal protein S12 [Gibberella zeae PH-1]	1e-51	Ribosomal protein S12E [IPR000530] ;RIBSOMALS12E [PR00972] ;Ribosomal protein L7Ae/L30e/S12e/Gadd45 [IPR004038] ;RL7A_PYRFU_Q8U160	[PD004495] ;Ribosomal_L7Ae [PF01248] ;L30e-like [SSF55315] ;Glyceraldehyde 3-phosphate dehydrogenase [IPR000173] ;Gp_dh_N [PF00044] ;NAD(P)-binding Rossmann-fold domains [SSF51735] ;L30e-like [SSF55315] ;NAD(P)-binding Rossmann-fold domains [SSF51735] ;L30e-like [SSF55315] ;NAD(P)-binding Rossmann-fold domains [SSF51735] ;L30e-like [SSF55315] ;NAD(P)-binding Rossmann-fold domains [SSF51735] ;
L02T34P021R01937	AJ894487	hypothetical protein MG03699.4 [Magnaporthe grisea 70-15] ref|XP_361156.1| hypothetical protein MG03699.4 [Magnaporthe grisea 70-15]	6e-62	IMP dehydrogenase/GMP reductase [IPR001093] ;IMPDH [PF00478] ;FMN-linked oxidoreductases [SSF51395] ;CBS [IPR000644] ;SNF4_REP [PS50147] ;CBS-domain [SSF54631] ;FMN-linked oxidoreductases [SSF51395] ;CBS-domain [SSF54631] ;FMN-linked oxidoreductases [SSF51395] ;CBS-domain [SSF54631] ;FMN-linked oxidoreductases [SSF51395] ;CBS-domain [SSF54631] ;
L02T34P021R01958	AJ894506	related to ATP-binding cassette (ABC) transporter [Neurospora crassa] ref|XP_323437.1| hypothetical protein [Neurospora crassa] gb|EAA31623.1| hypothetical protein [Neurospora crassa]	3e-96	ABC transporter related [IPR003439] ;Q871I0_NEUCR_Q871I0	[PD000006] ;ABC_tran [PF00005] ;DA_BOX [PS50100] ;P-loop containing nucleoside triphosphate hydrolases [SSF52540] ;P-loop containing nucleoside triphosphate hydrolases [SSF52540] ;P-loop containing nucleoside triphosphate hydrolases [SSF52540] ;P-loop containing nucleoside triphosphate hydrolases [SSF52540] ;
L02T34P021R01976	AJ894521	sar1 [Hypocrea jecorina] sp|P78976|SAR1_TRIRE GTP-binding protein SAR1	3e-95	Ras GTPase [IPR001806] ;RASTRNSFRMNG [PR00449] ;Small GTP-binding protein domain [IPR005225] ;small_GTP: small GTP-binding protein domain [TIGR00231] ;GTP-binding protein SAR1 [IPR006687] ;no description [SM00178] ;ADP-ribosylation factor [IPR006688] ;no description [SM00177] ;ARF/SAR superfamily [IPR006689] ;SAR1GTPBP [PR00328] ;Arf [PF00025] ;P-loop containing nucleoside triphosphate hydrolases…
L02T34P021R01988	AJ894532	hypothetical protein AN1883.2 [Aspergillus nidulans FGSC A4] ref|XP_659487.1| hypothetical protein AN1883_2 [Aspergillus nidulans FGSC A4] ref|XP_406020.1| hypothetical protein AN1883.2 [Aspergillus nidulans FGSC A4]	7e-61	Argininosuccinate synthase [IPR001518] ;Arginosuc_synth [PF00764] ;ARGININOSUCCIN_SYN_2 [PS00565] ;Adenine nucleotide alpha hydrolases-like [SSF52402] ;Adenine nucleotide alpha hydrolases-like [SSF52402] ;Adenine nucleotide alpha hydrolases-like [SSF52402] ;Adenine nucleotide alpha hydrolases-like [SSF52402] ;Adenine nucleotide alpha hydrolases-like [SSF52402] ;Adenine nucleotide alpha hydrolases…
L02T34P021R01989	AJ894533	hypothetical protein FG10312.1 [Gibberella zeae PH-1] ref|XP_390488.1| hypothetical protein FG10312.1 [Gibberella zeae PH-1]	5e-57	Low molecular weight phosphotyrosine protein phosphatase [IPR000106] ;LMWPTPASE [PR00719] ;LMWPc [PF01451] ;no description [SM00226] ;Mammalian LMW phosphotyrosine protein phosphatase [IPR002115] ;MAMMALPTPASE [PR00720] ;Phosphotyrosine protein phosphatases I [SSF52788] ;Phosphotyrosine protein phosphatases I [SSF52788] ;Phosphotyrosine protein phosphatases I [SSF52788] ;Phosphotyrosine protein p…
L02T34P021R02000	AJ894542	conserved hypothetical protein [Gibberella zeae PH-1] ref|XP_381183.1| conserved hypothetical protein [Gibberella zeae PH-1]	7e-77	GINS complex, Psf1 component [IPR005339] ;Q9P7X6_SCHPO_Q9P7X6	[PD022798] ;GINS complex, PSF1 component [PIRSF025016] ;Psf1 [PF03651] ;
L02T34P021R02002	AJ894544	hypothetical protein FG01349.1 [Gibberella zeae PH-1] ref|XP_381525.1| hypothetical protein FG01349.1 [Gibberella zeae PH-1]	3e-97	Diacylglycerol acyltransferase [IPR007130] ;DAGAT [PF03982] ;
L02T34P026R02431	AJ894585	unnamed protein product [Yarrowia lipolytica CLIB99] ref|XP_503094.1| hypothetical protein [Yarrowia lipolytica]	5e-96	Protein kinase [IPR000719] ;Q8LNI5_EEEEE_Q8LNI5	[PD000001] ;Pkinase [PF00069] ;PROTEIN_KINASE_DOM [PS50011] ;Serine/threonine protein kinase [IPR002290] ;no description [SM00220] ;Serine/threonine protein kinase, active site [IPR008271] ;PROTEIN_KINASE_ST [PS00108] ;Protein kinase-like [IPR011009] ;Protein kinase-like (PK-like) [SSF56112] ;
L02T34P026R02457	AJ894609	Chain D, Alpha-1,2-Mannosidase From Trichoderma Reesei pdb|1HCU|C Chain C, Alpha-1,2-Mannosidase From Trichoderma Reesei pdb|1HCU|B Chain B, Alpha-1,2-Mannosidase From Trichoderma Reesei pdb|1HCU|A Chain A, Alpha-1,2-Mannosidase From Trichoderma Reesei	8e-88	Glycoside hydrolase, family 47 [IPR001382] ;GLYHDRLASE47 [PR00747] ;Glyco_hydro_47 [PF01532] ;Seven-hairpin glycosyltransferases [SSF48225] ;
L02T34P026R02472	AJ894623	hypothetical protein FG01016.1 [Gibberella zeae PH-1] ref|XP_381192.1| hypothetical protein FG01016.1 [Gibberella zeae PH-1]	4e-81	Ribosomal protein L6E [IPR000915] ;RL6B_YEAST_P05739	[PD009612] ;Ribosomal_L6e [PF01159] ;RIBOSOMAL_L6E [PS01170] ;
L02T34P026R02474	AJ894625	unnamed protein product [Podospora anserina]	1e-10
L02T34P026R02479	AJ894630	hypothetical protein FG01445.1 [Gibberella zeae PH-1] ref|XP_381621.1| hypothetical protein FG01445.1 [Gibberella zeae PH-1]	3e-81	Fructose-2,6-bisphosphatase [IPR003094] ;6PFRUCTKNASE [PR00991] ;Carbamoyl-phosphate synthase L chain, ATP-binding [IPR005479] ;CPSASE_2 [PS00867] ;6-phosphofructo-2-kinase [IPR013079] ;6PF2K [PF01591] ;P-loop containing nucleoside triphosphate hydrolases [SSF52540] ;P-loop containing nucleoside triphosphate hydrolases [SSF52540] ;P-loop containing nucleoside triphosphate hydrolases [SSF52540] ;P…
L02T34P049R04503	AJ894647	hypothetical protein FG09712.1 [Gibberella zeae PH-1] ref|XP_389888.1| hypothetical protein FG09712.1 [Gibberella zeae PH-1]	1e-54	Arf GTPase activating protein [IPR001164] ;REVINTRACTNG [PR00405] ;ArfGap [PF01412] ;no description [SM00105] ;ARFGAP [PS50115] ;Pyk2-associated protein beta ARF-GAP domain [SSF57863] ;
L02T34P049R04518	AJ894662	short chain dehydrogenase/reductase family protein, putative [Aspergillus fumigatus Af293] ref|XP_753015.1| short chain dehydrogenase/reductase family protein [Aspergillus fumigatus Af293]	1e-18	Short-chain dehydrogenase/reductase SDR [IPR002198] ;adh_short [PF00106] ;Glucose/ribitol dehydrogenase [IPR002347] ;GDHRDH [PR00081] ;NAD(P)-binding Rossmann-fold domains [SSF51735] ;NAD(P)-binding Rossmann-fold domains [SSF51735] ;NAD(P)-binding Rossmann-fold domains [SSF51735] ;NAD(P)-binding Rossmann-fold domains [SSF51735] ;
L02T34P049R04521	AJ894665	conserved hypothetical protein [Gibberella zeae PH-1] ref|XP_386196.1| conserved hypothetical protein [Gibberella zeae PH-1]	2e-28	S25 ribosomal protein [IPR004977] ;R25Z_SCHPO_O74172	[PD012268] ;Ribosomal_S25 [PF03297] ;"Winged helix" DNA-binding domain [SSF46785] ;"Winged helix" DNA-binding domain [SSF46785] ;"Winged helix" DNA-binding domain [SSF46785] ;"Winged helix" DNA-binding domain [SSF46785] ;
L02T34P049R04525	AJ894669	ubiquitin fusion protein [Magnaporthe grisea]	4e-67	Ubiquitin [IPR000626] ;UBIQUITIN [PR00348] ;ubiquitin [PF00240] ;no description [SM00213] ;UBIQUITIN_2 [PS50053] ;UBIQUITIN_1 [PS00299] ;Ribosomal protein L40e [IPR001975] ;Ribosomal_L40e [PF01020] ;Ubiquitin-like [SSF54236] ;
L02T34P049R04548	AJ894692	unnamed protein product [Debaryomyces hansenii CBS767] ref|XP_462334.1| unnamed protein product [Debaryomyces hansenii]	8e-43	ISP domain [SSF50022] ;Mitochondrial substrate carrier [IPR001993] ;Mito_carr [PF00153] ;SOLCAR [PS50920] ;ISP domain [SSF50022] ;ISP domain [SSF50022] ;ISP domain [SSF50022] ;
L02T34P049R04550	AJ894694	hypothetical protein FG05164.1 [Gibberella zeae PH-1] ref|XP_385340.1| hypothetical protein FG05164.1 [Gibberella zeae PH-1]	2e-99	SUR2-type hydroxylase/desaturase, catalytic region [IPR006087] ;SUR2_DOMAIN [PS50242] ;Fatty acid hydroxylase [IPR006694] ;FA_hydroxylase [PF04116] ;
L02T34P049R04554	AJ894698	protein transport protein Sec24, putative [Aspergillus fumigatus Af293] ref|XP_751161.1| protein transport protein Sec24 [Aspergillus fumigatus Af293]	2e-97	Sec23/Sec24 trunk region [IPR006896] ;Sec23_trunk [PF04811] ;Sec23/Sec24 helical region [IPR006900] ;Sec23_helical [PF04815] ;Sec23/Sec24 beta-sandwich [IPR012990] ;Sec23_BS [PF08033] ;vWA-like [SSF53300] ;Helical domain of Sec23/24 [SSF81811] ;beta-sandwich domain of Sec23/24 [SSF81995] ;Homeobox [IPR001356] ;HOMEOBOX [PR00024] ;vWA-like [SSF53300] ;Helical domain of Sec23/24 [SSF81811] ;beta-sa…
L02T34P049R04560	AJ894704	uricase [Tolypocladium inflatum]	5e-72	Uricase [IPR002042] ;Q9HGJ0_TOLIN_Q9HGJ0	[PD003367] ;URICASE [PR00093] ;Uricase [PF01014] ;Tetrahydrobiopterin biosynthesis enzymes-like [SSF55620] ;Phosphotransferase system, phosphocarrier HPr protein [IPR000032] ;HPr-like [SSF55594] ;Tetrahydrobiopterin biosynthesis enzymes-like [SSF55620] ;Tetrahydrobiopterin biosynthesis enzymes-like [SSF55620] ;Tetrahydrobiopterin biosynthesis enzymes-like [SSF55620] ;
L02T34P049R04562	AJ894706	alanine aminotransferase, putative [Aspergillus fumigatus Af293] ref|XP_750668.1| alanine aminotransferase [Aspergillus fumigatus Af293]	2e-95	PLP-dependent transferases [SSF53383] ;PLP-dependent transferases [SSF53383] ;PLP-dependent transferases [SSF53383] ;PLP-dependent transferases [SSF53383] ;
L02T34P049R04573	AJ894717	uricase [Tolypocladium inflatum]	2e-66	Uricase [IPR002042] ;Q9HGJ0_TOLIN_Q9HGJ0	[PD003367] ;URICASE [PR00093] ;Uricase [PF01014] ;URICASE [PS00366] ;Tetrahydrobiopterin biosynthesis enzymes-like [SSF55620] ;Tetrahydrobiopterin biosynthesis enzymes-like [SSF55620] ;Tetrahydrobiopterin biosynthesis enzymes-like [SSF55620] ;Tetrahydrobiopterin biosynthesis enzymes-like [SSF55620] ;
L02T34P050R04603	AJ894746	cyclophilin [Tolypocladium inflatum]	3e-34	Galactose-binding like [IPR008979] ;Galactose-binding domain-like [SSF49785] ;Peptidyl-prolyl cis-trans isomerase, cyclophilin type [IPR002130] ;CSAPPISMRASE [PR00153] ;Pro_isomerase [PF00160] ;CSA_PPIASE_2 [PS50072] ;Cyclophilin (peptidylprolyl isomerase) [SSF50891] ;
L02T34P050R04631	AJ894773	hypothetical protein FG02474.1 [Gibberella zeae PH-1] ref|XP_382650.1| hypothetical protein FG02474.1 [Gibberella zeae PH-1]	1e-84	ETC complex I subunit conserved region [IPR006885] ;ETC_C1_NDUFA4 [PF04800] ;
L02T34P050R04639	AJ894781	beta-galactosidase [Cloning vector pUG26]	2e-23	Galactose-binding like [IPR008979] ;Galactose-binding domain-like [SSF49785] ;RNA polymerases N/8 Kd subunits [IPR000268] ;RPBX_YEAST_P22139	[PD006539] ;RNA_pol_N [PF01194] ;Homeodomain-related [IPR012287] ;RNA polymerase subunit RPB10 [SSF46924] ;RNA polymerase subunit RPB10 [SSF46924] ;RNA polymerase subunit RPB10 [SSF46924] ;RNA polymerase subunit RPB10 [SSF46924] ;
L02T34P050R04645	AJ894786	cAMP-dependent protein kinase regulatory subunit [Mucor rouxii]	8e-52	Cyclic nucleotide-binding [IPR000595] ;cNMP_binding [PF00027] ;no description [SM00100] ;CNMP_BINDING_3 [PS50042] ;CNMP_BINDING_1 [PS00888] ;CNMP_BINDING_2 [PS00889] ;cAMP-binding domain-like [SSF51206] ;cAMP-dependent protein kinase [IPR002373] ;CAMPKINASE [PR00103] ;
L02T34P050R04649	AJ894790	SCF complex subunit Skp1 [Fusarium oxysporum f. sp. lycopersici]	1e-58	SKP1 component [IPR001232] ;Skp1 [PF01466] ;Skp1_POZ [PF03931] ;no description [SM00512] ;SKP1_NT [PS50130] ;SKP1_CT [PS50131] ;POZ domain [SSF54695] ;Skp1 dimerisation domain-like [SSF81382] ;POZ domain [SSF54695] ;Skp1 dimerisation domain-like [SSF81382] ;POZ domain [SSF54695] ;Skp1 dimerisation domain-like [SSF81382] ;POZ domain [SSF54695] ;Skp1 dimerisation domain-like [SSF81382] ;
L02T34P050R04653	AJ894794	hypothetical protein FG10293.1 [Gibberella zeae PH-1] ref|XP_390469.1| hypothetical protein FG10293.1 [Gibberella zeae PH-1]	2e-42	Cytochrome bd ubiquinol oxidase, 14 kDa subunit [IPR003197] ;Q871K1_NEUCR_Q871K1	[PD008153] ;UCR_14kD [PF02271] ;14 kDa protein of cytochrome bc1 complex (Ubiquinol-cytochrome c reductase) [SSF81524] ;14 kDa protein of cytochrome bc1 complex (Ubiquinol-cytochrome c reductase) [SSF81524] ;14 kDa protein of cytochrome bc1 complex (Ubiquinol-cytochrome c reductase) [SSF81524] ;14 kDa protein of cytochrome bc1 complex (Ubiquinol-cytochrome c reductase) [SSF81524] ;
L02T34P050R04682	AJ894822	hypothetical protein FG05191.1 [Gibberella zeae PH-1] ref|XP_385367.1| hypothetical protein FG05191.1 [Gibberella zeae PH-1]	2e-60	RabGAP/TBC [IPR000195] ;TBC_RABGAP [PS50086] ;Ypt/Rab-GAP domain of gyp1p [SSF47923] ;
L02T34P053R04887	AJ894835	ATPB_NEUCR ATP synthase beta chain, mitochondrial precursor [Aspergillus nidulans FGSC A4] ref|XP_659919.1| ATP synthase subunit beta [Aspergillus nidulans FGSC A4] ref|XP_406452.1| ATPB_NEUCR ATP synthase beta chain, mitochondrial precursor [Aspergillus	7e-77	H+-transporting two-sector ATPase, alpha/beta subunit, central region [IPR000194] ;ATPASE_ALPHA_BETA [PS00152] ;H+-transporting two-sector ATPase, alpha/beta subunit, C-terminal [IPR000793] ;ATP-synt_ab_C [PF00306] ;C-terminal domain of alpha and beta subunits of F1 ATP synthase [SSF47917] ;P-loop containing nucleoside triphosphate hydrolases [SSF52540] ;P-loop containing nucleoside triphosphate …
L02T34P053R04891	AJ894839	hypothetical protein MG06868.4 [Magnaporthe grisea 70-15] ref|XP_370371.1| hypothetical protein MG06868.4 [Magnaporthe grisea 70-15]	1e-76	Thiamine pyrophosphate enzyme, N-terminal TPP binding region [IPR012001] ;TPP_enzyme_N [PF02776] ;Thiamin diphosphate-binding fold (THDP-binding) [SSF52518] ;Thiamin diphosphate-binding fold (THDP-binding) [SSF52518] ;Thiamin diphosphate-binding fold (THDP-binding) [SSF52518] ;Thiamin diphosphate-binding fold (THDP-binding) [SSF52518] ;
L02T34P053R04912	AJ894856	conserved hypothetical protein [Gibberella zeae PH-1] ref|XP_390482.1| conserved hypothetical protein [Gibberella zeae PH-1]	3e-82	Prohibitin [IPR000163] ;PROHIBITIN [PR00679] ;Band 7 protein [IPR001107] ;Band_7 [PF01145] ;no description [SM00244] ;
L02T34P053R04914	AJ894858	conserved hypothetical protein [Gibberella zeae PH-1] ref|XP_380543.1| conserved hypothetical protein [Gibberella zeae PH-1]	6e-82	20S proteasome, A and B subunits [IPR001353] ;Proteasome [PF00227] ;PROTEASOME_PROTEASE [PS50247] ;N-terminal nucleophile aminohydrolases (Ntn hydrolases) [SSF56235] ;N-terminal nucleophile aminohydrolases (Ntn hydrolases) [SSF56235] ;N-terminal nucleophile aminohydrolases (Ntn hydrolases) [SSF56235] ;N-terminal nucleophile aminohydrolases (Ntn hydrolases) [SSF56235] ;
L02T34P053R04932	AJ894875	hypothetical protein MG03236.4 [Magnaporthe grisea 70-15] ref|XP_360693.1| hypothetical protein MG03236.4 [Magnaporthe grisea 70-15]	5e-98	Ribosomal protein S6e [IPR001377] ;RS6B_SCHPO_Q9C0Z7	[PD003460] ;Ribosomal_S6e [PF01092] ;RIBOSOMAL_S6E [PS00578] ;Ribosomal protein S6, eukaryotic type [PIRSF002129] ;
L02T34P053R04936	AJ894879	translation elongation factor 1-alpha [Hypocrea virens] gb|AAQ10498.1| translation elongation factor 1-alpha [Gliocladium flavofuscum] gb|AAQ10459.1| translation elongation factor 1-alpha [Hypocrea lixii] gb|AAS89558.1| translation elongation factor 1-alp	1e-71	Protein synthesis factor, GTP-binding [IPR000795] ;GTP_EFTU [PF00009] ;Elongation factor Tu, domain 2 [IPR004161] ;GTP_EFTU_D2 [PF03144] ;Translation factor [IPR009000] ;Translation proteins [SSF50447] ;
L02T34P053R04939	AJ894882	hypothetical protein FG00417.1 [Gibberella zeae PH-1] ref|XP_380593.1| hypothetical protein FG00417.1 [Gibberella zeae PH-1]	2e-80	Tetrahydrofolate dehydrogenase/cyclohydrolase [IPR000672] ;Q9P786_SCHPO_Q9P786	[PD002300] ;THF_DHG_CYH [PF00763] ;Aminoacid dehydrogenase-like, N-terminal domain [SSF53223] ;2Fe-2S ferredoxin, iron-sulfur binding site [IPR006058] ;2FE2S_FER_1 [PS00197] ;Aminoacid dehydrogenase-like, N-terminal domain [SSF53223] ;Aminoacid dehydrogenase-like, N-terminal domain [SSF53223] ;Aminoacid dehydrogenase-like, N-terminal domain [SSF53223] ;
L02T34P053R04946	AJ894889	conserved hypothetical protein [Gibberella zeae PH-1] ref|XP_382680.1| conserved hypothetical protein [Gibberella zeae PH-1]	3e-39	Lactate/malate dehydrogenase [IPR001236] ;Ldh_1_C [PF02866] ;LDH C-terminal domain-like [SSF56327] ;
L02T34P053R04948	AJ894891	hypothetical protein AN4401.2 [Aspergillus nidulans FGSC A4] ref|XP_662005.1| hypothetical protein AN4401_2 [Aspergillus nidulans FGSC A4] ref|XP_408538.1| hypothetical protein AN4401.2 [Aspergillus nidulans FGSC A4]	1e-95	Glutamine amidotransferase, class-II [IPR000583] ;GATase_2 [PF00310] ;N-terminal nucleophile aminohydrolases (Ntn hydrolases) [SSF56235] ;
L02T34P053R04949	AJ894892	hypothetical protein MG07844.4 [Magnaporthe grisea 70-15] ref|XP_367940.1| hypothetical protein MG07844.4 [Magnaporthe grisea 70-15]	4e-45	General substrate transporter [IPR005828] ;Sugar_tr [PF00083] ;
L02T34P053R04951	AJ894894	hypothetical protein MG07844.4 [Magnaporthe grisea 70-15] ref|XP_367940.1| hypothetical protein MG07844.4 [Magnaporthe grisea 70-15]	8e-69	General substrate transporter [IPR005828] ;Sugar_tr [PF00083] ;Major facilitator superfamily [IPR007114] ;MFS [PS50850] ;
L02T34P053R04956	AJ894899	FAD binding domain protein [Aspergillus fumigatus Af293] ref|XP_751304.1| hypothetical protein Afu6g14300 [Aspergillus fumigatus Af293]	9e-32	FAD-linked oxidases, C-terminal domain [SSF55103] ;FAD-binding domain [SSF56176] ;FAD-linked oxidases, C-terminal domain [SSF55103] ;FAD-binding domain [SSF56176] ;FAD-linked oxidases, C-terminal domain [SSF55103] ;FAD-binding domain [SSF56176] ;FAD-linked oxidases, C-terminal domain [SSF55103] ;FAD-binding domain [SSF56176] ;
L02T34P053R04966	AJ894909	phosphoglycerate kinase [Trichoderma viride] pir||S13596 phosphoglycerate kinase (EC 2.7.2.3) - fungus (Trichoderma viride)	3e-49	Phosphoglycerate kinase [IPR001576] ;PGK [PF00162] ;Phosphoglycerate kinase [SSF53748] ;
L02T34P054R04976	AJ894919	hypothetical protein AN3591.2 [Aspergillus nidulans FGSC A4] ref|XP_661195.1| hypothetical protein AN3591_2 [Aspergillus nidulans FGSC A4] ref|XP_407728.1| hypothetical protein AN3591.2 [Aspergillus nidulans FGSC A4]	6e-99	Aldehyde dehydrogenase [IPR002086] ;Aldedh [PF00171] ;ALDEHYDE_DEHYDR_CYS [PS00070] ;ALDH-like [SSF53720] ;
L02T34P054R05032	AJ894964	cytochrome P450 oxidoreductase [Gibberella fujikuroi]	4e-99	Oxidoreductase FAD/NAD(P)-binding [IPR001433] ;NAD_binding_1 [PF00175] ;Flavoprotein pyridine nucleotide cytochrome reductase [IPR001709] ;FPNCR [PR00371] ;Ferredoxin reductase-like, C-terminal NADP-linked domain [SSF52343] ;Riboflavin synthase domain-like [SSF63380] ;
L02T34P054R05034	AJ894966	hypothetical protein FG08314.1 [Gibberella zeae PH-1] ref|XP_388490.1| hypothetical protein FG08314.1 [Gibberella zeae PH-1]	3e-72	Ubiquitin-conjugating enzyme, E2 [IPR000608] ;UBC6_YEAST_P33296	[PD000461] ;UQ_con [PF00179] ;no description [SM00212] ;UBIQUITIN_CONJUGAT_2 [PS50127] ;UBC-like [SSF54495] ;UBC-like [SSF54495] ;UBC-like [SSF54495] ;UBC-like [SSF54495] ;
L02T34P054R05036	AJ894967	hypothetical protein FG06832.1 [Gibberella zeae PH-1] ref|XP_387008.1| hypothetical protein FG06832.1 [Gibberella zeae PH-1]	2e-37	Protein kinase [IPR000719] ;STKG_RAT_P57760	[PD000001] ;PROTEIN_KINASE_DOM [PS50011] ;Protein kinase-like [IPR011009] ;Protein kinase-like (PK-like) [SSF56112] ;
L02T34P054R05060	AJ894987	H4_NEUCR Histone H4 [Gibberella zeae PH-1] gb|EAL90710.1| histone H4 [Aspergillus fumigatus Af293] ref|XP_752748.1| histone H4 [Aspergillus fumigatus Af293] emb|CAA25760.1| histone H4 [Neurospora crassa] emb|CAD29611.1| histone h4, putative [Aspergillus f	1e-18	Histone H4 [IPR001951] ;H4_NEUCR_P04914	[PD001827] ;HISTONEH4 [PR00623] ;Histone-fold [IPR009072] ;Histone-fold [SSF47113] ;
L02T34P054R05061	AJ894988	hypothetical protein FG07083.1 [Gibberella zeae PH-1] ref|XP_387259.1| hypothetical protein FG07083.1 [Gibberella zeae PH-1]	1e-38	GroES-like [IPR011032] ;GroES-like [SSF50129] ;Alcohol dehydrogenase GroES-like [IPR013154] ;ADH_N [PF08240] ;Yeast 73.5kDa hypothetical-related protein [IPR004353] ;YEAST73DUF [PR01546] ;DUF254 [PF03164] ;
L02T34P055R05080	AJ895004	hypothetical protein FG06264.1 [Gibberella zeae PH-1] ref|XP_386440.1| hypothetical protein FG06264.1 [Gibberella zeae PH-1]	1e-28	Ribosomal protein L5 [IPR002132] ;Ribosomal_L5 [PF00281] ;Ribosomal_L5_C [PF00673] ;RIBOSOMAL_L5 [PS00358] ;Mitochondrial ribosomal protein L5 [IPR003236] ;RL11_YEAST_P06380	[PD013434] ;Ribosomal protein L5 [SSF55282] ;
L02T34P055R05095	AJ895019	hypothetical protein [Neurospora crassa] gb|EAA31187.1| hypothetical protein [Neurospora crassa]	5e-41	Inositol phosphatase/fructose-1,6-bisphosphatase [IPR000146] ;Q8J265_EMENI_Q8J265	[PD001491] ;FBPase [PF00316] ;Carbohydrate phosphatase [SSF56655] ;Carbohydrate phosphatase [SSF56655] ;Carbohydrate phosphatase [SSF56655] ;Carbohydrate phosphatase [SSF56655] ;
L02T34P055R05099	AJ895023	translation elongation factor 1-alpha [Hypocrea cinnamomea] gb|AAS89552.1| translation elongation factor 1-alpha [Hypocrea cinnamomea]	7e-34	Elongation factor Tu, C-terminal [IPR004160] ;GTP_EFTU_D3 [PF03143] ;Translation factor [IPR009000] ;Translation proteins [SSF50447] ;
L02T34P055R05101	AJ895025	isocitrate lyase [Magnaporthe grisea] gb|EAA52203.1| hypothetical protein MG04895.4 [Magnaporthe grisea 70-15] ref|XP_359882.1| hypothetical protein MG04895.4 [Magnaporthe grisea 70-15] sp|Q8J232|ACEA_MAGGR Isocitrate lyase (Isocitrase) (Isocitratase) (IC	4e-48	Isocitrate lyase and phosphorylmutase [IPR000918] ;Q8J232_MAGGR_Q8J232	[PD001857] ;ICL [PF00463] ;Phosphoenolpyruvate/pyruvate domain [SSF51621] ;Phosphoenolpyruvate/pyruvate domain [SSF51621] ;Phosphoenolpyruvate/pyruvate domain [SSF51621] ;Phosphoenolpyruvate/pyruvate domain [SSF51621] ;
L02T34P055R05105	AJ895029	hypothetical protein FG10831.1 [Gibberella zeae PH-1] ref|XP_391007.1| hypothetical protein FG10831.1 [Gibberella zeae PH-1]	4e-42	HSP20-like chaperone [IPR008978] ;HSP20-like chaperones [SSF49764] ;
L02T34P055R05116	AJ895040	SCF complex subunit Skp1 [Fusarium oxysporum f. sp. lycopersici]	5e-63	SKP1 component [IPR001232] ;Skp1 [PF01466] ;Skp1_POZ [PF03931] ;no description [SM00512] ;SKP1_NT [PS50130] ;SKP1_CT [PS50131] ;POZ domain [SSF54695] ;Skp1 dimerisation domain-like [SSF81382] ;POZ domain [SSF54695] ;Skp1 dimerisation domain-like [SSF81382] ;POZ domain [SSF54695] ;Skp1 dimerisation domain-like [SSF81382] ;POZ domain [SSF54695] ;Skp1 dimerisation domain-like [SSF81382] ;
L02T34P055R05136	AJ895060	hypothetical protein UM00856_1 [Ustilago maydis 521] gb|EAK81930.1| hypothetical protein UM00856.1 [Ustilago maydis 521] ref|XP_398471.1| hypothetical protein UM00856.1 [Ustilago maydis 521]	4e-21	Zinc finger, CCHC-type [IPR001878] ;C2HCZNFINGER [PR00939] ;zf-CCHC [PF00098] ;no description [SM00343] ;ZF_CCHC [PS50158] ;Retrovirus zinc finger-like domains [SSF57756] ;Retrovirus zinc finger-like domains [SSF57756] ;Retrovirus zinc finger-like domains [SSF57756] ;Retrovirus zinc finger-like domains [SSF57756] ;
L02T34P055R05141	AJ895065	conserved hypothetical protein [Gibberella zeae PH-1] ref|XP_380807.1| conserved hypothetical protein [Gibberella zeae PH-1]	3e-59	Ribosomal protein S8E [IPR001047] ;Q9P4Z0_NEUCR_Q9P4Z0	[PD005658] ;Ribosomal_S8e [PF01201] ;S8e: ribosomal protein S8.e [TIGR00307] ;Peptidase aspartic, active site [IPR001969] ;ASP_PROTEASE [PS00141] ;
L02T34P055R05143	AJ895067	EUKARYOTIC INITIATION FACTOR 4A (EIF-4A) (EIF4A) [Neurospora crassa] gb|EAA29185.1| EUKARYOTIC INITIATION FACTOR 4A (EIF-4A) (EIF4A) [Neurospora crassa]	8e-35	DEAD/DEAH box helicase [IPR001410] ;HELICASE [PS50136] ;Helicase, C-terminal [IPR001650] ;Helicase_C [PF00271] ;no description [SM00490] ;P-loop containing nucleoside triphosphate hydrolases [SSF52540] ;P-loop containing nucleoside triphosphate hydrolases [SSF52540] ;P-loop containing nucleoside triphosphate hydrolases [SSF52540] ;P-loop containing nucleoside triphosphate hydrolases [SSF52540] ;
L02T34P055R05147	AJ895071	hypothetical protein [Neurospora crassa] gb|EAA35725.1| hypothetical protein [Neurospora crassa]	2e-82	Ribosomal protein S17 [IPR000266] ;RS11_SCHPO_P79013	[PD001295] ;RIBOSOMALS17 [PR00973] ;Ribosomal_S17 [PF00366] ;RIBOSOMAL_S17 [PS00056] ;Nucleic acid-binding, OB-fold [IPR008994] ;Nucleic acid-binding proteins [SSF50249] ;Nucleic acid-binding, OB-fold, subgroup [IPR012340] ;
L02T34P055R05159	AJ895083	translation elongation factor 1-alpha [Hypocrea virens] gb|AAQ10498.1| translation elongation factor 1-alpha [Gliocladium flavofuscum] gb|AAQ10459.1| translation elongation factor 1-alpha [Hypocrea lixii] gb|AAS89558.1| translation elongation factor 1-alp	1e-23	Elongation factor Tu, domain 2 [IPR004161] ;GTP_EFTU_D2 [PF03144] ;Translation factor [IPR009000] ;Translation proteins [SSF50447] ;ATP synthase j chain [IPR006995] ;ATP-synt_J [PF04911] ;
L02T34P055R05160	AJ895084	hypothetical protein FG10909.1 [Gibberella zeae PH-1] ref|XP_391085.1| hypothetical protein FG10909.1 [Gibberella zeae PH-1]	1e-83	Band 7 protein [IPR001107] ;Band_7 [PF01145] ;no description [SM00244] ;Stomatin [IPR001972] ;STOMATIN [PR00721] ;Clavaminate synthase-like [SSF51197] ;Clavaminate synthase-like [SSF51197] ;Clavaminate synthase-like [SSF51197] ;Clavaminate synthase-like [SSF51197] ;
L02T34P055R05166	AJ895090	beta-galactosidase [Expression vector pBSII-LUCINT]	1e-30	Cytochrome oxidase c, subunit VIb [IPR003213] ;Q873A4_NEUCR_Q873A4	[PD015172] ;COX6B [PF02297] ;Cytochrome c oxidase subunit h [SSF47694] ;Galactose-binding like [IPR008979] ;Galactose-binding domain-like [SSF49785] ;Cytochrome c oxidase subunit h [SSF47694] ;Cytochrome c oxidase subunit h [SSF47694] ;Cytochrome c oxidase subunit h [SSF47694] ;
L02T34P056R05170	AJ895094	hypothetical protein FG05903.1 [Gibberella zeae PH-1] ref|XP_386079.1| hypothetical protein FG05903.1 [Gibberella zeae PH-1]	5e-66	Orn/DAP/Arg decarboxylase 2 [IPR000183] ;ODADCRBXLASE [PR01179] ;Orn_DAP_Arg_deC [PF00278] ;Ornithine decarboxylase [IPR002433] ;ORNDCRBXLASE [PR01182] ;Alanine racemase/group IV decarboxylase, C-terminal [IPR009006] ;Alanine racemase C-terminal domain-like [SSF50621] ;
L02T34P056R05175	AJ895098	translation elongation factor 1a [Hypocrea jecorina] sp|P34825|EF1A_TRIRE Elongation factor 1-alpha (EF-1-alpha) prf||2004295A elongation factor 1alpha	5e-95	Protein synthesis factor, GTP-binding [IPR000795] ;ELONGATNFCT [PR00315] ;GTP_EFTU [PF00009] ;EFACTOR_GTP [PS00301] ;P-loop containing nucleoside triphosphate hydrolases [SSF52540] ;Ankyrin [IPR002110] ;ANKYRIN [PR01415] ;
L02T34P056R05177	AJ895100	hypothetical protein [Neurospora crassa] gb|EAA36436.1| hypothetical protein [Neurospora crassa]	1e-84	Ribophorin I [IPR007676] ;Ribophorin_I [PF04597] ;
L02T34P056R05181	AJ895104	translation elongation factor 1a [Hypocrea jecorina] sp|P34825|EF1A_TRIRE Elongation factor 1-alpha (EF-1-alpha) prf||2004295A elongation factor 1alpha	e-115	Protein synthesis factor, GTP-binding [IPR000795] ;GTP_EFTU [PF00009] ;Elongation factor Tu, domain 2 [IPR004161] ;GTP_EFTU_D2 [PF03144] ;Translation factor [IPR009000] ;Translation proteins [SSF50447] ;P-loop containing nucleoside triphosphate hydrolases [SSF52540] ;P-loop containing nucleoside triphosphate hydrolases [SSF52540] ;P-loop containing nucleoside triphosphate hydrolases [SSF52540] ;P…
L02T34P056R05194	AJ895116	hypothetical protein FG09864.1 [Gibberella zeae PH-1] ref|XP_390040.1| hypothetical protein FG09864.1 [Gibberella zeae PH-1]	4e-49	RNA-binding region RNP-1 (RNA recognition motif) [IPR000504] ;RRM_1 [PF00076] ;no description [SM00360] ;RRM [PS50102] ;Nucleotide-binding, alpha-beta plait [IPR012677] ;RNA-binding domain, RBD [SSF54928] ;TonB box, N-terminal [IPR010916] ;TONB_DEPENDENT_REC_1 [PS00430] ;RNA-binding domain, RBD [SSF54928] ;RNA-binding domain, RBD [SSF54928] ;RNA-binding domain, RBD [SSF54928] ;
L02T34P056R05211	AJ895132	hypothetical protein FG09005.1 [Gibberella zeae PH-1] ref|XP_389181.1| hypothetical protein FG09005.1 [Gibberella zeae PH-1]	3e-55	NADH:ubiquinone oxidoreductase 17.2 kD subunit [IPR007763] ;Complex1_17_2kD [PF05071] ;
L02T34P056R05215	AJ895136	hypothetical protein CaO19.7021 [Candida albicans SC5314] ref|XP_720315.1| glycogen phosphorylase [Candida albicans SC5314]	4e-98	Glycosyl transferase, family 35 [IPR000811] ;Phosphorylase [PF00343] ;UDP-Glycosyltransferase/glycogen phosphorylase [SSF53756] ;UDP-Glycosyltransferase/glycogen phosphorylase [SSF53756] ;UDP-Glycosyltransferase/glycogen phosphorylase [SSF53756] ;UDP-Glycosyltransferase/glycogen phosphorylase [SSF53756] ;
L02T34P056R05237	AJ895158	hypothetical protein FG08477.1 [Gibberella zeae PH-1] ref|XP_388653.1| hypothetical protein FG08477.1 [Gibberella zeae PH-1]	3e-22	Nuclear transport factor 2 [IPR002075] ;NTF2 [PF02136] ;NTF2_DOMAIN [PS50177] ;NTF2-like [SSF54427] ;NTF2-like [SSF54427] ;NTF2-like [SSF54427] ;NTF2-like [SSF54427] ;
L02T34P056R05240	AJ895161	hypothetical protein FG09724.1 [Gibberella zeae PH-1] ref|XP_389900.1| hypothetical protein FG09724.1 [Gibberella zeae PH-1]	8e-71	nucleic acid binding, OB-fold, tRNA/helicase-type [IPR004365] ;tRNA_anti [PF01336] ;Nucleic acid-binding, OB-fold [IPR008994] ;Nucleic acid-binding proteins [SSF50249] ;Nucleic acid-binding, OB-fold, subgroup [IPR012340] ;
L02T34P056R05250	AJ895171	hypothetical protein FG07141.1 [Gibberella zeae PH-1] ref|XP_387317.1| hypothetical protein FG07141.1 [Gibberella zeae PH-1]	2e-29	Armadillo-like helical [IPR011989] ;ARM repeat [SSF48371] ;ARM repeat [SSF48371] ;ARM repeat [SSF48371] ;ARM repeat [SSF48371] ;
L02T34P056R05254	AJ895175	related to alpha-glucosidase b [Neurospora crassa]	2e-52	Glycoside hydrolase, family 31 [IPR000322] ;Glyco_hydro_31 [PF01055] ;(Trans)glycosidases [SSF51445] ;
L02T34P056R05258	AJ895179	acetolactate synthase	2e-99	TPP-binding enzymes [IPR000399] ;TPP_ENZYMES [PS00187] ;Thiamine pyrophosphate enzyme, C-terminal TPP-binding [IPR011766] ;TPP_enzyme_C [PF02775] ;Thiamin diphosphate-binding fold (THDP-binding) [SSF52518] ;Thiamin diphosphate-binding fold (THDP-binding) [SSF52518] ;Thiamin diphosphate-binding fold (THDP-binding) [SSF52518] ;Thiamin diphosphate-binding fold (THDP-binding) [SSF52518] ;
L02T34P056R05259	AJ895180	potential mitochondrial coenzyme A transporter [Candida albicans SC5314] gb|EAL00683.1| potential mitochondrial coenzyme A transporter [Candida albicans SC5314] ref|XP_719563.1| putative mitochondrial coenzyme A transporter [Candida albicans SC5314] ref|X	1e-44	Mitochondrial substrate carrier [IPR001993] ;Mito_carr [PF00153] ;
L02T34P056R05262	AJ895183	conserved hypothetical protein [Gibberella zeae PH-1] ref|XP_381692.1| conserved hypothetical protein [Gibberella zeae PH-1]	9e-81	Ribosomal L18ae protein [IPR002670] ;Ribosomal_L18ae [PF01775] ;
L02T34P057R05308	AJ895226	hypothetical protein FG06893.1 [Gibberella zeae PH-1] ref|XP_387069.1| hypothetical protein FG06893.1 [Gibberella zeae PH-1]	1e-39	Orn/DAP/Arg decarboxylase 2 [IPR000183] ;ODADCRBXLASE [PR01179] ;Orn_Arg_deC_N [PF02784] ;ODR_DC_2_1 [PS00878] ;PLP-binding barrel [SSF51419] ;Ribosomal protein S13 [IPR001892] ;RS18_YEAST_P35271	[PD001363] ;Ribosomal_S13 [PF00416] ;RIBOSOMAL_S13_2 [PS50159] ;RIBOSOMAL_S13_1 [PS00646] ;Ribosomal protein S13-like, H2TH [IPR010979] ;S13-like H2TH domain [SSF46946] ;
L02T34P057R05314	AJ895232	hypothetical protein [Neurospora crassa] gb|EAA35312.1| hypothetical protein [Neurospora crassa]	5e-77	Tetratricopeptide TPR_1 [IPR001440] ;TPR_1 [PF00515] ;Heat shock chaperonin-binding [IPR006636] ;no description [SM00727] ;Tetratricopeptide-like helical [IPR011990] ;Tetratricopeptide region [IPR013026] ;no description [SM00028] ;TPR_REGION [PS50293] ;TPR-like [SSF48452] ;
L02T34P057R05319	AJ895237	conserved hypothetical protein [Gibberella zeae PH-1] ref|XP_380957.1| conserved hypothetical protein [Gibberella zeae PH-1]	6e-16	Mov34/MPN/PAD-1 [IPR000555] ;Mov34 [PF01398] ;MPN_DOMAIN [PS50249] ;
L02T34P057R05324	AJ895241	putative cysteine protease Atg4 [Cryphonectria parasitica]	2e-86	Peptidase C54 [IPR005078] ;Peptidase_C54 [PF03416] ;
L02T34P057R05358	AJ895274	hypothetical protein FG07428.1 [Gibberella zeae PH-1] ref|XP_387604.1| hypothetical protein FG07428.1 [Gibberella zeae PH-1]	6e-99	SAM (and some other nucleotide) binding motif [IPR000051] ;SAM_BIND [PS50193] ;Methyltransferase type 12 [IPR013217] ;Methyltransf_12 [PF08242] ;S-adenosyl-L-methionine-dependent methyltransferases [SSF53335] ;S-adenosyl-L-methionine-dependent methyltransferases [SSF53335] ;S-adenosyl-L-methionine-dependent methyltransferases [SSF53335] ;S-adenosyl-L-methionine-dependent methyltransferases [SSF53…
L02T34P057R05359	AJ895275	hypothetical protein FG01399.1 [Gibberella zeae PH-1] ref|XP_381575.1| hypothetical protein FG01399.1 [Gibberella zeae PH-1]	2e-77	WD-40 repeat [IPR001680] ;GPROTEINBRPT [PR00320] ;WD40 [PF00400] ;no description [SM00320] ;WD_REPEATS_2 [PS50082] ;WD_REPEATS_REGION [PS50294] ;WD40-like [IPR011046] ;WD40-repeat [SSF50978] ;
L02T34P058R05361	AJ895277	hypothetical protein MG04156.4 [Magnaporthe grisea 70-15] ref|XP_361682.1| hypothetical protein MG04156.4 [Magnaporthe grisea 70-15]	3e-25	Aspartate/other aminotransferase [IPR000796] ;TRANSAMINASE [PR00799] ;Aminotransferase, class I and II [IPR004839] ;Aminotran_1_2 [PF00155] ;PLP-dependent transferases [SSF53383] ;PLP-dependent transferases [SSF53383] ;PLP-dependent transferases [SSF53383] ;PLP-dependent transferases [SSF53383] ;
L02T34P058R05373	AJ895288	conserved hypothetical protein [Gibberella zeae PH-1] ref|XP_386019.1| conserved hypothetical protein [Gibberella zeae PH-1]	3e-71	Phosphoglucose isomerase (PGI) [IPR001672] ;PGI [PF00342] ;SIS domain [SSF53697] ;SIS domain [SSF53697] ;SIS domain [SSF53697] ;SIS domain [SSF53697] ;
L02T34P058R05379	AJ895294	hypothetical protein FG02080.1 [Gibberella zeae PH-1] ref|XP_382256.1| hypothetical protein FG02080.1 [Gibberella zeae PH-1]	4e-68
L02T34P058R05380	AJ895295	bete-glucosidase [Hypocrea jecorina]	4e-98	Glycoside hydrolase, family 1 [IPR001360] ;Glyco_hydro_1 [PF00232] ;GLYCOSYL_HYDROL_F1_2 [PS00653] ;(Trans)glycosidases [SSF51445] ;(Trans)glycosidases [SSF51445] ;(Trans)glycosidases [SSF51445] ;(Trans)glycosidases [SSF51445] ;
L02T34P058R05384	AJ895299	hypothetical protein FG05670.1 [Gibberella zeae PH-1] ref|XP_385846.1| hypothetical protein FG05670.1 [Gibberella zeae PH-1]	4e-81	Short-chain dehydrogenase/reductase SDR [IPR002198] ;ADH_SHORT [PS00061] ;NAD(P)-binding Rossmann-fold domains [SSF51735] ;NAD(P)-binding Rossmann-fold domains [SSF51735] ;NAD(P)-binding Rossmann-fold domains [SSF51735] ;NAD(P)-binding Rossmann-fold domains [SSF51735] ;
L02T34P058R05402	AJ895316	hypothetical protein FG06001.1 [Gibberella zeae PH-1] ref|XP_386177.1| hypothetical protein FG06001.1 [Gibberella zeae PH-1]	1e-72	Glyoxalase/Bleomycin resistance protein/Dihydroxybiphenyl dioxygenase [SSF54593] ;Glyoxalase/Bleomycin resistance protein/Dihydroxybiphenyl dioxygenase [SSF54593] ;Glyoxalase/Bleomycin resistance protein/Dihydroxybiphenyl dioxygenase [SSF54593] ;Glyoxalase/Bleomycin resistance protein/Dihydroxybiphenyl dioxygenase [SSF54593] ;
L02T34P058R05410	AJ895324	hypothetical protein FG10040.1 [Gibberella zeae PH-1] ref|XP_390216.1| hypothetical protein FG10040.1 [Gibberella zeae PH-1]	1e-92
L02T34P058R05423	AJ895337	hypothetical protein MG10596.4 [Magnaporthe grisea 70-15] ref|XP_366378.1| hypothetical protein MG10596.4 [Magnaporthe grisea 70-15]	3e-99	Protein kinase [IPR000719] ;Q870S3_NEUCR_Q870S3	[PD000001] ;Pkinase [PF00069] ;PROTEIN_KINASE_DOM [PS50011] ;PROTEIN_KINASE_ATP [PS00107] ;Serine/threonine protein kinase [IPR002290] ;no description [SM00220] ;Serine/threonine protein kinase, active site [IPR008271] ;PROTEIN_KINASE_ST [PS00108] ;Protein kinase-like [IPR011009] ;Protein kinase-like (PK-like) [SSF56112] ;
L02T34P058R05439	AJ895353	hypothetical protein FG00300.1 [Gibberella zeae PH-1] ref|XP_380476.1| hypothetical protein FG00300.1 [Gibberella zeae PH-1]	5e-33	H+-transporting two-sector ATPase, delta (OSCP) subunit [IPR000711] ;ATPASEDELTA [PR00125] ;OSCP [PF00213] ;ATPASE_DELTA [PS00389] ;
L02T34P058R05452	AJ895366	ACTIN [Neurospora crassa] gb|EAA31897.1| ACTIN [Neurospora crassa]	e-101	Actin/actin-like [IPR004000] ;ACTIN [PR00190] ;Actin [PF00022] ;no description [SM00268] ;ACTINS_ACT_LIKE [PS01132] ;Actin-like ATPase domain [SSF53067] ;Steroid nuclear receptor, ligand-binding [IPR008946] ;Nuclear receptor ligand-binding domain [SSF48508] ;Actin-like ATPase domain [SSF53067] ;Actin-like ATPase domain [SSF53067] ;Actin-like ATPase domain [SSF53067] ;
L02T34P066R06130	AJ895372	hypothetical protein FG02523.1 [Gibberella zeae PH-1] ref|XP_382699.1| hypothetical protein FG02523.1 [Gibberella zeae PH-1]	2e-63	Translationally controlled tumor protein [IPR001983] ;TCTP_SCHPO_Q10344	[PD004329] ;TCTPROTEIN [PR01653] ;TCTP [PF00838] ;TCTP_2 [PS01003] ;Mss4-like [IPR011057] ;Mss4-like [SSF51316] ;
L02T34P066R06135	AJ895377	isocitrate lyase [Gibberella fujikuroi]	3e-82	Isocitrate lyase and phosphorylmutase [IPR000918] ;ACEA_NEUCR_P28299	[PD001857] ;ICL [PF00463] ;Phosphoenolpyruvate/pyruvate domain [SSF51621] ;Phosphoenolpyruvate/pyruvate domain [SSF51621] ;Phosphoenolpyruvate/pyruvate domain [SSF51621] ;Phosphoenolpyruvate/pyruvate domain [SSF51621] ;
L02T34P066R06148	AJ895390	hypothetical protein AN5744.2 [Aspergillus nidulans FGSC A4] ref|XP_663348.1| hypothetical protein AN5744_2 [Aspergillus nidulans FGSC A4] ref|XP_409881.1| hypothetical protein AN5744.2 [Aspergillus nidulans FGSC A4]	7e-98	14-3-3 protein [IPR000308] ;Q9HEM9_TRIRE_Q9HEM9	[PD000600] ;1433ZETA [PR00305] ;14-3-3 [PF00244] ;no description [SM00101] ;1433_1 [PS00796] ;14-3-3 protein [SSF48445] ;
L02T34P066R06159	AJ895401	hypothetical protein [Neurospora crassa] gb|EAA27313.1| hypothetical protein [Neurospora crassa]	5e-94	WD-40 repeat [IPR001680] ;IF32_SCHPO_P79083	[PD000018] ;GPROTEINBRPT [PR00320] ;WD40 [PF00400] ;no description [SM00320] ;WD_REPEATS_2 [PS50082] ;WD_REPEATS_REGION [PS50294] ;WD_REPEATS_1 [PS00678] ;Quinonprotein alcohol dehydrogenase-like [IPR011047] ;Quinoprotein alcohol dehydrogenase-like [SSF50998] ;Electron transfer flavoprotein beta-subunit [IPR000049] ;Q88F96_PSEPK_Q88F96	[PD003528] ;
L02T34P066R06212	AJ895453	hypothetical protein FG05251.1 [Gibberella zeae PH-1] ref|XP_385427.1| hypothetical protein FG05251.1 [Gibberella zeae PH-1]	5e-84	Ubiquinol cytochrome reductase transmembrane region [IPR004192] ;UCR_TM [PF02921] ;Rieske iron-sulfur protein [IPR005805] ;RIESKE [PR00162] ;RIESKE_1 [PS00199] ;RIESKE_2 [PS00200] ;Rieske [2Fe-2S] region [IPR005806] ;Rieske [PF00355] ;Ubiquinol-cytochrome c reductase, iron-sulfur subunit [IPR006317] ;Rieske_proteo: ubiquinol-cytochrome c r [TIGR01416] ;ISP domain [SSF50022] ;Iron-sulfur subunit (…
L02T34P066R06215	AJ895456	26S proteasome regulatory subunit rpn-1 ref|XP_328427.1| hypothetical protein [Neurospora crassa] gb|EAA32735.1| hypothetical protein [Neurospora crassa]	4e-59
L02T34P066R06216	AJ895457	hypothetical protein FG08906.1 [Gibberella zeae PH-1] ref|XP_389082.1| hypothetical protein FG08906.1 [Gibberella zeae PH-1]	7e-96	Protein kinase [IPR000719] ;SAT4_YEAST_P25333	[PD000001] ;PROTEIN_KINASE_DOM [PS50011] ;Tyrosine protein kinase [IPR001245] ;Pkinase_Tyr [PF07714] ;Serine/threonine protein kinase [IPR002290] ;no description [SM00220] ;Serine/threonine protein kinase, active site [IPR008271] ;PROTEIN_KINASE_ST [PS00108] ;Protein kinase-like [IPR011009] ;Protein kinase-like (PK-like) [SSF56112] ;
L02T34P067R06231	AJ895470	hypothetical protein FG08593.1 [Gibberella zeae PH-1] ref|XP_388769.1| hypothetical protein FG08593.1 [Gibberella zeae PH-1]	2e-63	H+-transporting two-sector ATPase, E subunit [IPR002842] ;vATP-synt_E [PF01991] ;Endoplasmic reticulum targeting sequence [IPR000886] ;ER_TARGET [PS00014] ;
L02T34P067R06236	AJ895474	hypothetical protein FG06895.1 [Gibberella zeae PH-1] ref|XP_387071.1| hypothetical protein FG06895.1 [Gibberella zeae PH-1]	5e-75	Peptidase S10, serine carboxypeptidase [IPR001563] ;Q96VC4_EMENI_Q96VC4	[PD001189] ;Peptidase_S10 [PF00450] ;Helix-turn-helix, Fis-type [IPR002197] ;HTHFIS [PR01590] ;alpha/beta-Hydrolases [SSF53474] ;alpha/beta-Hydrolases [SSF53474] ;alpha/beta-Hydrolases [SSF53474] ;alpha/beta-Hydrolases [SSF53474] ;
L02T34P067R06241	AJ895479	hypothetical protein MG00923.4 [Magnaporthe grisea 70-15] ref|XP_368321.1| hypothetical protein MG00923.4 [Magnaporthe grisea 70-15]	7e-99	Glycine hydroxymethyltransferase [IPR001085] ;SHMT [PF00464] ;PLP-dependent transferases [SSF53383] ;PLP-dependent transferases [SSF53383] ;PLP-dependent transferases [SSF53383] ;PLP-dependent transferases [SSF53383] ;
L02T34P067R06246	AJ895484	conserved hypothetical protein [Gibberella zeae PH-1] ref|XP_387712.1| conserved hypothetical protein [Gibberella zeae PH-1]	5e-78	Alkyl hydroperoxide reductase/ Thiol specific antioxidant/ Mal allergen [IPR000866] ;AhpC-TSA [PF00578] ;Thioredoxin fold [IPR012335] ;Thioredoxin-like fold [IPR012336] ;Thioredoxin-like [SSF52833] ;
L02T34P067R06271	AJ895508	hypothetical protein FG01186.1 [Gibberella zeae PH-1] ref|XP_381362.1| hypothetical protein FG01186.1 [Gibberella zeae PH-1]	2e-57	Aminotransferase class-III [IPR005814] ;Aminotran_3 [PF00202] ;PLP-dependent transferases [SSF53383] ;PLP-dependent transferases [SSF53383] ;PLP-dependent transferases [SSF53383] ;PLP-dependent transferases [SSF53383] ;
L02T34P067R06275	AJ895512	conserved hypothetical protein [Gibberella zeae PH-1] ref|XP_382712.1| conserved hypothetical protein [Gibberella zeae PH-1]	6e-72
L02T34P067R06291	AJ895528	hypothetical protein FG07017.1 [Gibberella zeae PH-1] ref|XP_387193.1| hypothetical protein FG07017.1 [Gibberella zeae PH-1]	2e-52	Dak kinase [IPR004006] ;Dak1 [PF02733] ;Tubulin/Dihydroxyacetone kinase nucleotide-binding domain [SSF52490] ;Tubulin/Dihydroxyacetone kinase nucleotide-binding domain [SSF52490] ;Tubulin/Dihydroxyacetone kinase nucleotide-binding domain [SSF52490] ;Tubulin/Dihydroxyacetone kinase nucleotide-binding domain [SSF52490] ;
L02T34P067R06302	AJ895539	hypothetical protein FG02763.1 [Gibberella zeae PH-1] ref|XP_382939.1| hypothetical protein FG02763.1 [Gibberella zeae PH-1]	3e-75	Protein of unknown function DUF862, eukaryotic [IPR008580] ;DUF862 [PF05903] ;
L02T34P068R06325	AJ895561	hypothetical protein FG10854.1 [Gibberella zeae PH-1] ref|XP_391030.1| hypothetical protein FG10854.1 [Gibberella zeae PH-1]	5e-32	Heavy metal transport/detoxification protein [IPR006121] ;HMA [PF00403] ;HMA_2 [PS50846] ;HMA_1 [PS01047] ;Metal-binding domain [SSF55008] ;
L02T34P068R06341	AJ895576	hypothetical protein MG00518.4 [Magnaporthe grisea 70-15] ref|XP_368726.1| hypothetical protein MG00518.4 [Magnaporthe grisea 70-15]	7e-88	Proliferating cell nuclear antigen, PCNA [IPR000730] ;PCNA_SCHPO_Q03392	[PD002673] ;PCNACYCLIN [PR00339] ;DNA polymerase sliding clamp [PIRSF002090] ;PCNA_N [PF00705] ;PCNA_C [PF02747] ;pcna: proliferating cell nuclear antigen (pc [TIGR00590] ;PCNA_2 [PS00293] ;PCNA_1 [PS01251] ;DNA clamp [SSF55979] ;YggU-like [SSF69786] ;DNA clamp [SSF55979] ;YggU-like [SSF69786] ;DNA clamp [SSF55979] ;YggU-like [SSF69786] ;DNA clamp [SSF55979] ;YggU-like [SSF69786] ;
L02T34P068R06350	AJ895584	conserved hypothetical protein [Gibberella zeae PH-1] ref|XP_387595.1| conserved hypothetical protein [Gibberella zeae PH-1]	5e-23	TB2/DP1 and HVA22 related protein [IPR004345] ;TB2_DP1_HVA22 [PF03134] ;
L02T34P068R06368	AJ895598	Serine/threonine protein phosphatase 2B catalytic subunit (Calmodulin-dependent calcineurin A subunit) gb|AAA33565.1| calmodulin-dependent protein phosphatase	9e-81	Serine/threonine-specific protein phosphatase and bis(5-nucleosyl)-tetraphosphatase [IPR006186] ;STPHPHTASE [PR00114] ;Metallo-dependent phosphatases [SSF56300] ;Metallo-dependent phosphatases [SSF56300] ;Metallo-dependent phosphatases [SSF56300] ;Metallo-dependent phosphatases [SSF56300] ;
L02T34P068R06369	AJ895599	conserved hypothetical protein [Gibberella zeae PH-1] ref|XP_390922.1| conserved hypothetical protein [Gibberella zeae PH-1]	4e-66	Aminotransferase, class I and II [IPR004839] ;Aminotran_1_2 [PF00155] ;PLP-dependent transferases [SSF53383] ;PLP-dependent transferases [SSF53383] ;PLP-dependent transferases [SSF53383] ;PLP-dependent transferases [SSF53383] ;
L02T34P068R06403	AJ895630	hypothetical protein FG05375.1 [Gibberella zeae PH-1] ref|XP_385551.1| hypothetical protein FG05375.1 [Gibberella zeae PH-1]	6e-93	Aldehyde dehydrogenase [IPR002086] ;Aldedh [PF00171] ;ALDH-like [SSF53720] ;ALDH-like [SSF53720] ;ALDH-like [SSF53720] ;ALDH-like [SSF53720] ;
L02T34P068R06407	AJ895633	hypothetical protein MG04400.4 [Magnaporthe grisea 70-15] ref|XP_361955.1| hypothetical protein MG04400.4 [Magnaporthe grisea 70-15]	2e-95	ATP-dependent helicase, DEAD-box [IPR000629] ;DEAD_ATP_HELICASE [PS00039] ;DEAD/DEAH box helicase [IPR001410] ;HELICASE [PS50136] ;DEAD/DEAH box helicase, N-terminal [IPR011545] ;DEAD [PF00270] ;no description [SM00487] ;P-loop containing nucleoside triphosphate hydrolases [SSF52540] ;P-loop containing nucleoside triphosphate hydrolases [SSF52540] ;P-loop containing nucleoside triphosphate hydrol…
L02T34P069R06416	AJ895640	hypothetical protein FG01048.1 [Gibberella zeae PH-1] ref|XP_381224.1| hypothetical protein FG01048.1 [Gibberella zeae PH-1]	2e-56	Cytochrome P450 [IPR001128] ;p450 [PF00067] ;Cytochrome P450 [SSF48264] ;E-class P450, group I [IPR002401] ;EP450I [PR00463] ;
L02T34P069R06420	AJ895644	GMC oxidoreductase [Aspergillus fumigatus Af293] ref|XP_749312.1| GMC oxidoreductase [Aspergillus fumigatus Af293]	2e-56	Glucose-methanol-choline oxidoreductase [IPR000172] ;GMC_oxred_N [PF00732] ;GMC_OXRED_2 [PS00624] ;FAD/NAD(P)-binding domain [SSF51905] ;
L02T34P069R06432	AJ895656	hypothetical protein FG06932.1 [Gibberella zeae PH-1] ref|XP_387108.1| hypothetical protein FG06932.1 [Gibberella zeae PH-1]	7e-92	Adenosine kinase [IPR001805] ;ADENOKINASE [PR00989] ;PfkB [IPR011611] ;PfkB [PF00294] ;Ribokinase-like [SSF53613] ;
L02T34P069R06437	AJ895661	hypothetical protein FG06970.1 [Gibberella zeae PH-1] ref|XP_387146.1| hypothetical protein FG06970.1 [Gibberella zeae PH-1]	5e-57	Protein kinase [IPR000719] ;KAB7_YEAST_P31374	[PD000001] ;Pkinase [PF00069] ;PROTEIN_KINASE_DOM [PS50011] ;Serine/threonine protein kinase [IPR002290] ;no description [SM00220] ;Protein kinase-like [IPR011009] ;Protein kinase-like (PK-like) [SSF56112] ;
L02T34P069R06440	AJ895664	hypothetical protein [Neurospora crassa] gb|EAA36309.1| hypothetical protein [Neurospora crassa]	3e-66	Phox-like [IPR001683] ;PX [PF00787] ;no description [SM00312] ;PX [PS50195] ;PX domain [SSF64268] ;PX domain [SSF64268] ;PX domain [SSF64268] ;PX domain [SSF64268] ;
L02T34P069R06450	AJ895674	hypothetical protein AN9411.2 [Aspergillus nidulans FGSC A4] gb|EAA58826.1| hypothetical protein AN4288.2 [Aspergillus nidulans FGSC A4] ref|XP_413548.1| hypothetical protein AN9411.2 [Aspergillus nidulans FGSC A4] ref|XP_661892.1| hypothetical protein AN	4e-99	Respiratory-chain NADH dehydrogenase 75 kDa subunit [IPR000283] ;COMPLEX1_75K_1 [PS00641] ;COMPLEX1_75K_2 [PS00642] ;COMPLEX1_75K_3 [PS00643] ;Ferredoxin [IPR001041] ;Fer2 [PF00111] ;2FE2S_FER_2 [PS51085] ;2Fe-2S ferredoxin-like [SSF54292] ;2Fe-2S Ferredoxin-like fold [IPR012675] ;Formate dehydrogenase/DMSO reductase, domains 1-3 [SSF53706] ;Formate dehydrogenase/DMSO reductase, domains 1-3 [SSF5…
L02T34P069R06451	AJ895675	conserved hypothetical protein [Gibberella zeae PH-1] ref|XP_388654.1| conserved hypothetical protein [Gibberella zeae PH-1]	7e-43	Ribosomal protein L7A [IPR001921] ;RIBOSOMALL7A [PR00882] ;Ribosomal protein L7AE [IPR004037] ;L7ARS6FAMILY [PR00881] ;RIBOSOMAL_L7AE [PS01082] ;Ribosomal protein L7Ae/L30e/S12e/Gadd45 [IPR004038] ;RL7A_ANOGA_O76732	[PD004495] ;Ribosomal_L7Ae [PF01248] ;L30e-like [SSF55315] ;L30e-like [SSF55315] ;L30e-like [SSF55315] ;L30e-like [SSF55315] ;
L02T34P069R06465	AJ895689	hypothetical protein FG06878.1 [Gibberella zeae PH-1] ref|XP_387054.1| hypothetical protein FG06878.1 [Gibberella zeae PH-1]	2e-39	Protein kinase [IPR000719] ;KCC1_METAN_O14408	[PD000001] ;Pkinase [PF00069] ;PROTEIN_KINASE_DOM [PS50011] ;PROTEIN_KINASE_ATP [PS00107] ;Protein kinase-like [IPR011009] ;Protein kinase-like (PK-like) [SSF56112] ;
L02T34P069R06469	AJ895692	related to malate dehydrogenase (oxaloacetate-decarboxylating) (NADP+) [Neurospora crassa]	1e-63	Malic enzyme, NAD-binding [IPR012302] ;Malic_M [PF03949] ;NAD(P)-binding Rossmann-fold domains [SSF51735] ;Malic oxidoreductase [IPR001891] ;MALOXRDTASE [PR00072] ;Malic enzyme, N-terminal [IPR012301] ;malic [PF00390] ;Aminoacid dehydrogenase-like, N-terminal domain [SSF53223] ;NAD(P)-binding Rossmann-fold domains [SSF51735] ;Aminoacid dehydrogenase-like, N-terminal domain [SSF53223] ;NAD(P)-bind…
L02T34P069R06474	AJ895697	hypothetical protein [Neurospora crassa] gb|EAA30291.1| hypothetical protein [Neurospora crassa]	1e-95	Dipeptidyl peptidase IV/CD26, N-terminal domain [SSF82171] ;Dipeptidyl peptidase IV/CD26, N-terminal domain [SSF82171] ;Dipeptidyl peptidase IV/CD26, N-terminal domain [SSF82171] ;Dipeptidyl peptidase IV/CD26, N-terminal domain [SSF82171] ;
L02T34P069R06475	AJ895698	hypothetical protein [Neurospora crassa] gb|EAA35367.1| hypothetical protein [Neurospora crassa]	1e-75	Eukaryotic translation initiation factor 4E (eIF-4E) [IPR001040] ;Q9P975_CANAL_Q9P975	[PD003697] ;IF4E [PF01652] ;IF4E [PS00813] ;Translation initiation factor eIF4e [SSF55418] ;Translation initiation factor eIF4e [SSF55418] ;Translation initiation factor eIF4e [SSF55418] ;Translation initiation factor eIF4e [SSF55418] ;
L02T34P069R06483	AJ895706	probable glycine decarboxylase P subunit [Neurospora crassa] ref|XP_331674.1| hypothetical protein [Neurospora crassa] gb|EAA35833.1| hypothetical protein [Neurospora crassa]	8e-44	PLP-dependent transferases [SSF53383] ;PLP-dependent transferases [SSF53383] ;PLP-dependent transferases [SSF53383] ;PLP-dependent transferases [SSF53383] ;
L02T34P069R06492	AJ895715	ribosome-associated protein (Rap-1) [Neurospora crassa] sp|Q01291|RS0_NEUCR 40S ribosomal protein S0 (Ribosome-associated protein 1) ref|XP_322651.1| hypothetical protein [Neurospora crassa] gb|EAA27604.1| hypothetical protein [Neurospora crassa]	2e-84	Ribosomal protein S2 [IPR001865] ;RIBOSOMALS2 [PR00395] ;Ribosomal_S2 [PF00318] ;RIBOSOMAL_S2_2 [PS00963] ;Ribosomal protein S2 [SSF52313] ;
L02T34P078R07303	AJ895757	hypothetical protein MG04400.4 [Magnaporthe grisea 70-15] ref|XP_361955.1| hypothetical protein MG04400.4 [Magnaporthe grisea 70-15]	1e-95	ATP-dependent helicase, DEAD-box [IPR000629] ;DEAD_ATP_HELICASE [PS00039] ;DEAD/DEAH box helicase [IPR001410] ;HELICASE [PS50136] ;Helicase, C-terminal [IPR001650] ;Helicase_C [PF00271] ;no description [SM00490] ;DEAD/DEAH box helicase, N-terminal [IPR011545] ;DEAD [PF00270] ;P-loop containing nucleoside triphosphate hydrolases [SSF52540] ;
L02T34P078R07321	AJ895774	RAN_BRUMA GTP-binding nuclear protein RAN/TC4 [Gibberella zeae PH-1] ref|XP_381275.1| RAN_BRUMA GTP-binding nuclear protein RAN/TC4 [Gibberella zeae PH-1]	2e-82	Ras GTPase [IPR001806] ;RASTRNSFRMNG [PR00449] ;Ras [PF00071] ;GTP-binding nuclear protein Ran [IPR002041] ;GTPRANTC4 [PR00627] ;no description [SM00176] ;Ras small GTPase, Ras type [IPR003577] ;no description [SM00173] ;Ras small GTPase, Rab type [IPR003579] ;no description [SM00175] ;P-loop containing nucleoside triphosphate hydrolases [SSF52540] ;
L02T34P078R07326	AJ895779	conserved hypothetical protein [Gibberella zeae PH-1] ref|XP_390290.1| conserved hypothetical protein [Gibberella zeae PH-1]	2e-55	Ras GTPase [IPR001806] ;RASTRNSFRMNG [PR00449] ;Ras [PF00071] ;Ras small GTPase, Ras type [IPR003577] ;no description [SM00173] ;Ras small GTPase, Rho type [IPR003578] ;no description [SM00174] ;Ras small GTPase, Rab type [IPR003579] ;no description [SM00175] ;P-loop containing nucleoside triphosphate hydrolases [SSF52540] ;
L02T34P078R07327	AJ895780	hypothetical protein [Neurospora crassa] gb|EAA34674.1| hypothetical protein [Neurospora crassa]	2e-85	SAM (and some other nucleotide) binding motif [IPR000051] ;SAM_BIND [PS50193] ;Methyltransferase type 12 [IPR013217] ;Methyltransf_12 [PF08242] ;S-adenosyl-L-methionine-dependent methyltransferases [SSF53335] ;S-adenosyl-L-methionine-dependent methyltransferases [SSF53335] ;S-adenosyl-L-methionine-dependent methyltransferases [SSF53335] ;S-adenosyl-L-methionine-dependent methyltransferases [SSF53…
L02T34P078R07355	AJ895805	hypothetical protein FG05133.1 [Gibberella zeae PH-1] ref|XP_385309.1| hypothetical protein FG05133.1 [Gibberella zeae PH-1]	5e-34	Heat shock protein DnaJ, N-terminal [IPR001623] ;DnaJ [PF00226] ;no description [SM00271] ;DNAJ_2 [PS50076] ;Chaperone J-domain [SSF46565] ;Heat shock protein DnaJ [IPR003095] ;DNAJPROTEIN [PR00625] ;
L02T34P078R07358	AJ895808	translation elongation factor 1a [Hypocrea jecorina] sp|P34825|EF1A_TRIRE Elongation factor 1-alpha (EF-1-alpha) prf||2004295A elongation factor 1alpha	3e-22	Elongation factor Tu, C-terminal [IPR004160] ;GTP_EFTU_D3 [PF03143] ;EF-Tu/eEF-1alpha/eIF2-gamma, C-terminal [IPR009001] ;EF-Tu/eEF-1alpha/eIF2-gamma C-terminal domain [SSF50465] ;
L02T34P079R07375	AJ895823	hypothetical protein [Neurospora crassa] gb|EAA30207.1| hypothetical protein [Neurospora crassa]	1e-26	Galactose-binding like [IPR008979] ;Galactose-binding domain-like [SSF49785] ;Catalytic domain of components of various dehydrogenase complexes [IPR001078] ;Q9UWE0_ASPFU_Q9UWE0	[PD001115] ;2-oxoacid_dh [PF00198] ;CoA-dependent acyltransferases [SSF52777] ;CoA-dependent acyltransferases [SSF52777] ;CoA-dependent acyltransferases [SSF52777] ;CoA-dependent acyltransferases [SSF52777] ;
L02T34P079R07387	AJ895835	probable mitochondrial carrier protein ARALAR1 [Neurospora crassa] ref|XP_326734.1| hypothetical protein ( (AL513442) probable mitochondrial carrier protein ARALAR1 [Neurospora crassa] ) gb|EAA32371.1| hypothetical protein ( (AL513442) probable mitochondr	3e-92	Mitochondrial substrate carrier [IPR001993] ;Mito_carr [PF00153] ;SOLCAR [PS50920] ;Mitochondrial carrier protein [IPR002067] ;MITOCARRIER [PR00926] ;DNase I-like [SSF56219] ;
L02T34P079R07392	AJ895840	hypothetical protein FG06874.1 [Gibberella zeae PH-1] ref|XP_387050.1| hypothetical protein FG06874.1 [Gibberella zeae PH-1]	9e-94	Eukaryotic-like DNA topoisomerase I [IPR001631] ;EUTPISMRASEI [PR00416] ;Topoisom_I [PF01028] ;no description [SM00435] ;DNA breaking-rejoining enzyme, catalytic core [IPR011010] ;DNA breaking-rejoining enzymes [SSF56349] ;
L02T34P079R07407	AJ895854	hypothetical protein FG00821.1 [Gibberella zeae PH-1] ref|XP_380997.1| hypothetical protein FG00821.1 [Gibberella zeae PH-1]	4e-69	Nitrilase/cyanide hydratase and apolipoprotein N-acyltransferase [IPR003010] ;CN_hydrolase [PF00795] ;CN_HYDROLASE [PS50263] ;Nitrilase/N-carbamoyl-D-aminoacid amidohydrolase [SSF56317] ;Nitrilase (carbon-nitrogen hydrolase) [PIRSF001253] ;Nitrilase (carbon-nitrogen hydrolase) [PIRSF001253] ;Nitrilase (carbon-nitrogen hydrolase) [PIRSF001253] ;Nitrilase (carbon-nitrogen hydrolase) [PIRSF001253] ;
L02T34P079R07419	AJ895866	conserved hypothetical protein [Gibberella zeae PH-1] ref|XP_387656.1| conserved hypothetical protein [Gibberella zeae PH-1]	5e-79	Ribosomal protein S3Ae [IPR001593] ;Q871N9_NEUCR_Q871N9	[PD003035] ;Ribosomal_S3Ae [PF01015] ;RIBOSOMAL_S3AE [PS01191] ;
L02T34P079R07434	AJ895881	hypothetical protein FG05262.1 [Gibberella zeae PH-1] ref|XP_385438.1| hypothetical protein FG05262.1 [Gibberella zeae PH-1]	1e-78	SAC3/GANP [IPR005062] ;SAC3_GANP [PF03399] ;
L02T34P079R07447	AJ895894	hypothetical protein AN2861.2 [Aspergillus nidulans FGSC A4] ref|XP_660465.1| hypothetical protein AN2861_2 [Aspergillus nidulans FGSC A4] ref|XP_406998.1| hypothetical protein AN2861.2 [Aspergillus nidulans FGSC A4]	3e-46	WD-40 repeat [IPR001680] ;Q8K022_MOUSE_Q8K022	[PD000018] ;GPROTEINBRPT [PR00320] ;WD40 [PF00400] ;no description [SM00320] ;WD_REPEATS_2 [PS50082] ;WD_REPEATS_REGION [PS50294] ;WD_REPEATS_1 [PS00678] ;WD40-like [IPR011046] ;WD40-repeat [SSF50978] ;
L02T34P079R07452	AJ895899	AER374Cp [Ashbya gossypii ATCC 10895] ref|NP_985230.1| AER374Cp [Eremothecium gossypii]	4e-22	Duplicated hybrid motif [IPR011055] ;Duplicated hybrid motif [SSF51261] ;
L02T34P100R09404	AJ895931	endochitinase-G2 [Hypocrea virens]	2e-89	Glycoside hydrolase, family 18 [IPR001223] ;Glyco_hydro_18 [PF00704] ;Chitinase II [IPR011583] ;no description [SM00636] ;(Trans)glycosidases [SSF51445] ;(Trans)glycosidases [SSF51445] ;(Trans)glycosidases [SSF51445] ;(Trans)glycosidases [SSF51445] ;
L02T34P100R09417	AJ895944	conserved hypothetical protein [Gibberella zeae PH-1] ref|XP_390922.1| conserved hypothetical protein [Gibberella zeae PH-1]	6e-82	Aspartate/other aminotransferase [IPR000796] ;TRANSAMINASE [PR00799] ;Aminotransferases class-I pyridoxal-phosphate-binding site [IPR004838] ;AA_TRANSFER_CLASS_1 [PS00105] ;Aminotransferase, class I and II [IPR004839] ;Aminotran_1_2 [PF00155] ;PLP-dependent transferases [SSF53383] ;
L02T34P100R09418	AJ895945	Saccharopine dehydrogenase [NAD+, L-lysine-forming] (Lysine--2-oxoglutarate reductase) (SDH) ref|XP_330554.1| hypothetical protein [Neurospora crassa] gb|EAA35741.1| hypothetical protein [Neurospora crassa]	5e-48	Alanine dehydrogenase/PNT, N-terminal [IPR007886] ;AlaDh_PNT_N [PF05222] ;Formate/glycerate dehydrogenase catalytic domain-like [SSF52283] ;Formate/glycerate dehydrogenase catalytic domain-like [SSF52283] ;Formate/glycerate dehydrogenase catalytic domain-like [SSF52283] ;Formate/glycerate dehydrogenase catalytic domain-like [SSF52283] ;
L02T34P100R09431	AJ895958	hypothetical protein MG03164.4 [Magnaporthe grisea 70-15] ref|XP_360621.1| hypothetical protein MG03164.4 [Magnaporthe grisea 70-15]	2e-40	Actin-binding, cofilin/tropomyosin type [IPR002108] ;Q9P5Z0_NEUCR_Q9P5Z0	[PD002129] ;COFILIN [PR00006] ;Cofilin_ADF [PF00241] ;no description [SM00102] ;Actin depolymerizing proteins [SSF55753] ;Actin depolymerizing proteins [SSF55753] ;Actin depolymerizing proteins [SSF55753] ;Actin depolymerizing proteins [SSF55753] ;
L02T34P100R09448	AJ895975	probable GTP-binding protein ypt5 [Neurospora crassa] ref|XP_325075.1| hypothetical protein [Neurospora crassa] gb|EAA35575.1| hypothetical protein [Neurospora crassa]	2e-67	Ras GTPase [IPR001806] ;RASTRNSFRMNG [PR00449] ;Ras [PF00071] ;GTP-binding nuclear protein Ran [IPR002041] ;no description [SM00176] ;Ras small GTPase, Ras type [IPR003577] ;no description [SM00173] ;Ras small GTPase, Rho type [IPR003578] ;no description [SM00174] ;Ras small GTPase, Rab type [IPR003579] ;no description [SM00175] ;P-loop containing nucleoside triphosphate hydrolases [SSF52540] ;
L02T34P100R09456	AJ895982	hypothetical protein FG02029.1 [Gibberella zeae PH-1] ref|XP_382205.1| hypothetical protein FG02029.1 [Gibberella zeae PH-1]	4e-58	Ubiquitin-conjugating enzyme, E2 [IPR000608] ;Q9P725_NEUCR_Q9P725	[PD000461] ;UQ_con [PF00179] ;no description [SM00212] ;UBIQUITIN_CONJUGAT_2 [PS50127] ;UBC-like [SSF54495] ;
L02T34P100R09462	AJ895988	conserved hypothetical protein [Aspergillus nidulans FGSC A4] ref|XP_659848.1| hypothetical protein AN2244_2 [Aspergillus nidulans FGSC A4] ref|XP_406381.1| conserved hypothetical protein [Aspergillus nidulans FGSC A4]	2e-97	TGS [IPR004095] ;TGS [PF02824] ;GTP1/OBG [IPR006073] ;GTP1OBG [PR00326] ;TGS-like [IPR012676] ;TGS-like [SSF81271] ;P-loop containing nucleoside triphosphate hydrolases [SSF52540] ;P-loop containing nucleoside triphosphate hydrolases [SSF52540] ;P-loop containing nucleoside triphosphate hydrolases [SSF52540] ;P-loop containing nucleoside triphosphate hydrolases [SSF52540] ;
L02T34P100R09464	AJ895990	hypothetical protein FG09665.1 [Gibberella zeae PH-1] ref|XP_389841.1| hypothetical protein FG09665.1 [Gibberella zeae PH-1]	1e-69	Nonaspanin (TM9SF) [IPR004240] ;EMP70 [PF02990] ;
L02T34P100R09468	AJ895994	conserved hypothetical protein [Gibberella zeae PH-1] ref|XP_390444.1| conserved hypothetical protein [Gibberella zeae PH-1]	8e-54	WD-40 repeat [IPR001680] ;IF32_DROME_O02195	[PD000018] ;WD_REPEATS_2 [PS50082] ;Quinonprotein alcohol dehydrogenase-like [IPR011047] ;Quinoprotein alcohol dehydrogenase-like [SSF50998] ;
L02T34P101R09485	AJ896011	hypothetical protein FG02561.1 [Gibberella zeae PH-1] ref|XP_382737.1| hypothetical protein FG02561.1 [Gibberella zeae PH-1]	2e-51	RNA-processing protein, HAT helix [IPR003107] ;no description [SM00386] ;Protein prenyltransferase [IPR008940] ;Protein prenylyltransferase [SSF48439] ;
L02T34P101R09510	AJ896036	hypothetical protein MG06466.4 [Magnaporthe grisea 70-15] ref|XP_369951.1| hypothetical protein MG06466.4 [Magnaporthe grisea 70-15]	2e-85	Pyridoxal-5`-phosphate-dependent enzyme, beta subunit [IPR001926] ;PALP [PF00291] ;PALP_1 [PS50148] ;Tryptophan synthase beta subunit-like PLP-dependent enzymes [SSF53686] ;Tryptophan synthase beta subunit-like PLP-dependent enzymes [SSF53686] ;Tryptophan synthase beta subunit-like PLP-dependent enzymes [SSF53686] ;Tryptophan synthase beta subunit-like PLP-dependent enzymes [SSF53686] ;
L02T34P101R09514	AJ896040	hypothetical protein FG09572.1 [Gibberella zeae PH-1] ref|XP_389748.1| hypothetical protein FG09572.1 [Gibberella zeae PH-1]	3e-42	Thioredoxin-related [IPR006662] ;THIOREDOXIN [PR00421] ;
L02T34P101R09544	AJ896070	hypothetical protein AN5553.2 [Aspergillus nidulans FGSC A4] ref|XP_663157.1| hypothetical protein AN5553_2 [Aspergillus nidulans FGSC A4] ref|XP_409690.1| hypothetical protein AN5553.2 [Aspergillus nidulans FGSC A4]	4e-26	Cytochrome P450 [IPR001128] ;P450 [PR00385] ;p450 [PF00067] ;CYTOCHROME_P450 [PS00086] ;Cytochrome P450 [SSF48264] ;E-class P450, group I [IPR002401] ;EP450I [PR00463] ;
L02T34P101R09560	AJ896085	hypothetical protein MG06389.4 [Magnaporthe grisea 70-15] ref|XP_369874.1| hypothetical protein MG06389.4 [Magnaporthe grisea 70-15]	2e-99	WD-40 repeat [IPR001680] ;O80990_ARATH_O80990	[PD000018] ;GPROTEINBRPT [PR00320] ;WD40 [PF00400] ;no description [SM00320] ;WD_REPEATS_2 [PS50082] ;WD_REPEATS_REGION [PS50294] ;WD_REPEATS_1 [PS00678] ;WD40-like [IPR011046] ;WD40-repeat [SSF50978] ;
L02T34P101R09565	AJ896090	KAD_NEUCR Probable adenylate kinase (ATP-AMP transphosphorylase) [Gibberella zeae PH-1] ref|XP_390913.1| KAD_NEUCR Probable adenylate kinase (ATP-AMP transphosphorylase) [Gibberella zeae PH-1]	5e-65	Adenylate kinase [IPR000850] ;ADENYLTKNASE [PR00094] ;ADK [PF00406] ;ADENYLATE_KINASE [PS00113] ;Adenylate kinase, lid region [IPR007862] ;ADK_lid [PF05191] ;P-loop containing nucleoside triphosphate hydrolases [SSF52540] ;P-loop containing nucleoside triphosphate hydrolases [SSF52540] ;P-loop containing nucleoside triphosphate hydrolases [SSF52540] ;P-loop containing nucleoside triphosphate hydr…
L02T34P103R09679	AJ896107	catalase [Glomerella cingulata]	2e-53	Catalase [IPR002226] ;Q9ZWH7_ORYSA_Q9ZWH7	[PD000510] ;Catalase, N-terminal [IPR011614] ;Catalase [PF00199] ;Heme-linked catalases [SSF56634] ;Heme-linked catalases [SSF56634] ;Heme-linked catalases [SSF56634] ;Heme-linked catalases [SSF56634] ;Heme-linked catalases [SSF56634] ;Heme-linked catalases [SSF56634] ;Heme-linked catalases [SSF56634] ;Heme-linked catalases [SSF56634] ;
L02T34P103R09693	AJ896120	phosphoglycerate kinase [Hypocrea jecorina] pir||TVTQGR phosphoglycerate kinase (EC 2.7.2.3) - fungus (Trichoderma reesei) sp|P14228|PGK_TRIRE Phosphoglycerate kinase	e-99	Phosphoglycerate kinase [IPR001576] ;PHGLYCKINASE [PR00477] ;PGK [PF00162] ;Phosphoglycerate kinase [SSF53748] ;
L02T34P103R09701	AJ896128	putative protein [Neurospora crassa] ref|XP_327027.1| hypothetical protein [Neurospora crassa] gb|EAA34277.1| hypothetical protein [Neurospora crassa]	3e-37	Cytochrome oxidase c, subunit VIb [IPR003213] ;Q873A4_NEUCR_Q873A4	[PD015172] ;COX6B [PF02297] ;Cytochrome c oxidase subunit h [SSF47694] ;Cytochrome c oxidase subunit h [SSF47694] ;Cytochrome c oxidase subunit h [SSF47694] ;Cytochrome c oxidase subunit h [SSF47694] ;
L02T34P103R09705	AJ896132	conserved hypothetical protein [Gibberella zeae PH-1] ref|XP_386342.1| conserved hypothetical protein [Gibberella zeae PH-1]	7e-89	Rab GDI protein [IPR000806] ;RABGDI [PR00892] ;Rab GTPase activator [IPR002005] ;GDI [PF00996] ;FAD-linked reductases, C-terminal domain [SSF54373] ;FAD-linked reductases, C-terminal domain [SSF54373] ;FAD-linked reductases, C-terminal domain [SSF54373] ;FAD-linked reductases, C-terminal domain [SSF54373] ;
L02T34P103R09707	AJ896134	GTP-binding nuclear protein GSP1/Ran ref|XP_331661.1| GTP-BINDING NUCLEAR PROTEIN SPI1 [Neurospora crassa] gb|EAA35468.1| GTP-BINDING NUCLEAR PROTEIN SPI1 [Neurospora crassa]	5e-99	Ras GTPase [IPR001806] ;RASTRNSFRMNG [PR00449] ;Ras [PF00071] ;GTP-binding nuclear protein Ran [IPR002041] ;GTPRANTC4 [PR00627] ;no description [SM00176] ;RAN [PS01115] ;Ras small GTPase, Ras type [IPR003577] ;no description [SM00173] ;Ras small GTPase, Rho type [IPR003578] ;no description [SM00174] ;Ras small GTPase, Rab type [IPR003579] ;no description [SM00175] ;Small GTP-binding protein domai…
L02T34P103R09752	AJ896173	multiprotein bridging factor [Gibberella fujikuroi]	4e-46	Helix-turn-helix type 3 [IPR001387] ;HTH_3 [PF01381] ;no description [SM00530] ;HTH_CROC1 [PS50943] ;Lambda repressor-like, DNA-binding [IPR010982] ;lambda repressor-like DNA-binding domains [SSF47413] ;Rhodopsin-like GPCR superfamily [IPR000276] ;G_PROTEIN_RECEP_F1_1 [PS00237] ;PAK-box/P21-Rho-binding [IPR000095] ;CRIB [PS50108] ;
L02T34P103R09755	AJ896176	glyceraldehyde-3-phosphate dehydrogenase (phosphorylating) (EC 1.2.1.12) - fungus (Trichoderma koningii) prf||1908209B glyceraldehyde-3-phosphate dehydrogenase:ISOTYPE=II	3e-76	Glyceraldehyde 3-phosphate dehydrogenase [IPR000173] ;G3PDHDRGNASE [PR00078] ;Gp_dh_N [PF00044] ;Gp_dh_C [PF02800] ;GAPDH [PS00071] ;NAD(P)-binding Rossmann-fold domains [SSF51735] ;Glyceraldehyde-3-phosphate dehydrogenase-like, C-terminal domain [SSF55347] ;NAD(P)-binding Rossmann-fold domains [SSF51735] ;Glyceraldehyde-3-phosphate dehydrogenase-like, C-terminal domain [SSF55347] ;NAD(P)-binding…
L02T34P104R09774	AJ896188	hypothetical protein [Neurospora crassa] gb|EAA36403.1| hypothetical protein [Neurospora crassa]	1e-44	Like-Sm ribonucleoprotein, core [IPR001163] ;LSM [PF01423] ;Like-Sm ribonucleoprotein, eukaryotic and archaea-type, core [IPR006649] ;Q9FI15_ARATH_Q9FI15	[PD020287] ;no description [SM00651] ;Like-Sm ribonucleoprotein-related, core [IPR010920] ;Sm-like ribonucleoproteins [SSF50182] ;
L02T34P104R09777	AJ896191	hypothetical protein FG06154.1 [Gibberella zeae PH-1] ref|XP_386330.1| hypothetical protein FG06154.1 [Gibberella zeae PH-1]	2e-54	Heat shock protein 70 [IPR013126] ;HSP70 [PF00012] ;Heat shock protein 70kD (HSP70), C-terminal substrate-binding fragment [SSF56778] ;Proteinase inhibitor, PMP and SGCI [IPR009041] ;PMP inhibitors [SSF57283] ;Heat shock protein 70kD (HSP70), C-terminal substrate-binding fragment [SSF56778] ;Heat shock protein 70kD (HSP70), C-terminal substrate-binding fragment [SSF56778] ;Heat shock protein 70kD…
L02T34P104R09787	AJ896201	hypothetical protein FG06157.1 [Gibberella zeae PH-1] ref|XP_386333.1| hypothetical protein FG06157.1 [Gibberella zeae PH-1]	8e-85	SNF2-related [IPR000330] ;SNF2_N [PF00176] ;P-loop containing nucleoside triphosphate hydrolases [SSF52540] ;P-loop containing nucleoside triphosphate hydrolases [SSF52540] ;P-loop containing nucleoside triphosphate hydrolases [SSF52540] ;P-loop containing nucleoside triphosphate hydrolases [SSF52540] ;
L02T34P104R09795	AJ896209	hypothetical protein FG05575.1 [Gibberella zeae PH-1] ref|XP_385751.1| hypothetical protein FG05575.1 [Gibberella zeae PH-1]	3e-64	Dephospho-CoA kinase [IPR001977] ;YJL1_SCHPO_O74414	[PD003329] ;CoaE [PF01121] ;TIGR00152: dephospho-CoA kinase [TIGR00152] ;P-loop containing nucleoside triphosphate hydrolases [SSF52540] ;Homeobox [IPR001356] ;HOMEOBOX [PR00024] ;P-loop containing nucleoside triphosphate hydrolases [SSF52540] ;P-loop containing nucleoside triphosphate hydrolases [SSF52540] ;P-loop containing nucleoside triphosphate hydrolases [SSF52540] ;
L02T34P104R09802	AJ896216	hypothetical protein FG06675.1 [Gibberella zeae PH-1] ref|XP_386851.1| hypothetical protein FG06675.1 [Gibberella zeae PH-1]	8e-80	Isocitrate/isopropylmalate dehydrogenase [IPR001804] ;Iso_dh [PF00180] ;IDH_IMDH [PS00470] ;Isocitrate/Isopropylmalate dehydrogenases [SSF53659] ;
L02T34P104R09809	AJ896223	hypothetical protein MG02960.4 [Magnaporthe grisea 70-15] ref|XP_366884.1| hypothetical protein MG02960.4 [Magnaporthe grisea 70-15]	3e-73	Zinc finger, RING-type [IPR001841] ;zf-C3HC4 [PF00097] ;no description [SM00184] ;ZF_RING_2 [PS50089] ;ZF_RING_1 [PS00518] ;RING/U-box [SSF57850] ;RING/U-box [SSF57850] ;RING/U-box [SSF57850] ;RING/U-box [SSF57850] ;
L02T34P104R09852	AJ896265	ACTZ_NEUCR Actin-like protein (Centractin) [Gibberella zeae PH-1] ref|XP_390561.1| ACTZ_NEUCR Actin-like protein (Centractin) [Gibberella zeae PH-1]	3e-49	Actin/actin-like [IPR004000] ;ACTIN [PR00190] ;Actin [PF00022] ;Actin-like ATPase domain [SSF53067] ;Actin-like ATPase domain [SSF53067] ;Actin-like ATPase domain [SSF53067] ;Actin-like ATPase domain [SSF53067] ;
L02T34P125R10934	AJ896283	related to small nuclear ribonucleoprotein snRNP U1A [Neurospora crassa] ref|XP_328740.1| hypothetical protein [Neurospora crassa] gb|EAA33468.1| hypothetical protein [Neurospora crassa]	4e-48	RNA-binding region RNP-1 (RNA recognition motif) [IPR000504] ;RRM_1 [PF00076] ;no description [SM00360] ;RRM [PS50102] ;Nucleotide-binding, alpha-beta plait [IPR012677] ;RNA-binding domain, RBD [SSF54928] ;RNA-binding domain, RBD [SSF54928] ;RNA-binding domain, RBD [SSF54928] ;RNA-binding domain, RBD [SSF54928] ;
L02T34P125R10937	AJ896286	hypothetical protein FG06165.1 [Gibberella zeae PH-1] ref|XP_386341.1| hypothetical protein FG06165.1 [Gibberella zeae PH-1]	7e-84
L02T34P125R10944	AJ896291	hypothetical protein MG06088.4 [Magnaporthe grisea 70-15] ref|XP_369376.1| hypothetical protein MG06088.4 [Magnaporthe grisea 70-15]	1e-21	Glutathione-dependent formaldehyde-activating, GFA [IPR006913] ;DUF636 [PF04828] ;
L02T34P125R10970	AJ896316	conserved hypothetical protein [Gibberella zeae PH-1] ref|XP_381568.1| conserved hypothetical protein [Gibberella zeae PH-1]	1e-77	Isocitrate/isopropylmalate dehydrogenase [IPR001804] ;Iso_dh [PF00180] ;Isocitrate/Isopropylmalate dehydrogenases [SSF53659] ;Isocitrate/Isopropylmalate dehydrogenases [SSF53659] ;Isocitrate/Isopropylmalate dehydrogenases [SSF53659] ;Isocitrate/Isopropylmalate dehydrogenases [SSF53659] ;
L02T34P125R10995	AJ896337	calmodulin [Dugesia japonica] dbj|BAD88634.1| calmodulin [Dugesia japonica] sp|O16305|CALM_CAEEL Calmodulin (CaM) gb|AAB65364.1| Calmodulin protein 1 [Caenorhabditis elegans] emb|CAE58025.1| Hypothetical protein CBG01097 [Caenorhabditis briggsae] ref|NP_5	8e-11	Recoverin [IPR001125] ;RECOVERIN [PR00450] ;Calcium-binding EF-hand [IPR002048] ;Q96HY3_HUMAN_Q96HY3	[PD000012] ;efhand [PF00036] ;no description [SM00054] ;EF_HAND_2 [PS50222] ;EF_HAND_1 [PS00018] ;EF-Hand type [IPR011992] ;EF-hand [SSF47473] ;EF-hand [SSF47473] ;EF-hand [SSF47473] ;EF-hand [SSF47473] ;
L02T34P126R11023	AJ896361	H3_NEUCR Histone H3 [Gibberella zeae PH-1] ref|XP_384466.1| H3_NEUCR Histone H3 [Gibberella zeae PH-1]	8e-29	Histone H3 [IPR000164] ;HISTONEH3 [PR00622] ;no description [SM00428] ;Histone-fold/TFIID-TAF/NF-Y [IPR007124] ;HIST_TAF [PS50028] ;Histone core [IPR007125] ;Histone [PF00125] ;Histone-fold [IPR009072] ;Histone-fold [SSF47113] ;
L02T34P126R11024	AJ896362	conserved hypothetical protein [Gibberella zeae PH-1] ref|XP_387019.1| conserved hypothetical protein [Gibberella zeae PH-1]	8e-98	Protein synthesis factor, GTP-binding [IPR000795] ;GTP_EFTU [PF00009] ;P-loop containing nucleoside triphosphate hydrolases [SSF52540] ;P-loop containing nucleoside triphosphate hydrolases [SSF52540] ;P-loop containing nucleoside triphosphate hydrolases [SSF52540] ;P-loop containing nucleoside triphosphate hydrolases [SSF52540] ;
L02T34P126R11035	AJ896371	hypothetical protein FG10794.1 [Gibberella zeae PH-1] ref|XP_390970.1| hypothetical protein FG10794.1 [Gibberella zeae PH-1]	9e-54	H+-transporting two-sector ATPase, alpha/beta subunit, central region [IPR000194] ;ATPASE_ALPHA_BETA [PS00152] ;
L02T34P126R11041	AJ896376	ATP-binding cassette transporter ABC4 [Venturia inaequalis]	3e-29
L02T34P126R11046	AJ896381	hypothetical protein FG09512.1 [Gibberella zeae PH-1] ref|XP_389688.1| hypothetical protein FG09512.1 [Gibberella zeae PH-1]	2e-48	Aminotransferase, class IV [IPR001544] ;Aminotran_4 [PF01063] ;D-aminoacid aminotransferase-like PLP-dependent enzymes [SSF56752] ;
L02T34P126R11048	AJ896383	hypothetical protein FG06154.1 [Gibberella zeae PH-1] ref|XP_386330.1| hypothetical protein FG06154.1 [Gibberella zeae PH-1]	4e-75	Heat shock protein Hsp70 [IPR001023] ;HEATSHOCK70 [PR00301] ;Heat shock protein 70 [IPR013126] ;HSP70 [PF00012] ;HSP70_1 [PS00297] ;Actin-like ATPase domain [SSF53067] ;Actin-like ATPase domain [SSF53067] ;Actin-like ATPase domain [SSF53067] ;Actin-like ATPase domain [SSF53067] ;
L02T34P126R11049	AJ896384	glycerol-3-phosphate dehydrogenase (NAD+) [Trichoderma atroviride]	1e-91	NAD-dependent glycerol-3-phosphate dehydrogenase, C-terminal [IPR006109] ;Q9C473_EMENI_Q9C473	[PD001278] ;NAD_Gly3P_dh_C [PF07479] ;NAD-dependent glycerol-3-phosphate dehydrogenase [IPR006168] ;GPDHDRGNASE [PR00077] ;NAD_G3PDH [PS00957] ;6-phosphogluconate dehydrogenase, C-terminal-like [IPR008927] ;6-phosphogluconate dehydrogenase C-terminal domain-like [SSF48179] ;
L02T34P127R11122	AJ896455	hypothetical protein FG04985.1 [Gibberella zeae PH-1] ref|XP_385161.1| hypothetical protein FG04985.1 [Gibberella zeae PH-1]	3e-94	Cellular retinaldehyde-binding/triple function, C-terminal [IPR001251] ;CRAL_TRIO [PF00650] ;no description [SM00516] ;CRAL_TRIO [PS50191] ;C-terminal domain of phosphatidylinositol transfer protein sec14p [SSF52087] ;
L02T34P127R11141	AJ896474	conserved hypothetical protein [Gibberella zeae PH-1] ref|XP_390922.1| conserved hypothetical protein [Gibberella zeae PH-1]	3e-76	Aminotransferase, class I and II [IPR004839] ;Aminotran_1_2 [PF00155] ;PLP-dependent transferases [SSF53383] ;PLP-dependent transferases [SSF53383] ;PLP-dependent transferases [SSF53383] ;PLP-dependent transferases [SSF53383] ;
L02T34P127R11142	AJ896475	hypothetical protein FG08543.1 [Gibberella zeae PH-1] ref|XP_388719.1| hypothetical protein FG08543.1 [Gibberella zeae PH-1]	9e-82	AMP-dependent synthetase and ligase [IPR000873] ;AMPBINDING [PR00154] ;AMP-binding [PF00501] ;AMP_BINDING [PS00455] ;Acetyl-CoA synthetase-like [SSF56801] ;
L02T34P127R11143	AJ896476	hypothetical protein FG01322.1 [Gibberella zeae PH-1] ref|XP_381498.1| hypothetical protein FG01322.1 [Gibberella zeae PH-1]	6e-36	Ubiquitin [IPR000626] ;ubiquitin [PF00240] ;no description [SM00213] ;UBIQUITIN_2 [PS50053] ;Ubiquitin-like [SSF54236] ;
L02T34P127R11198	AJ896527	hypothetical protein FG04270.1 [Gibberella zeae PH-1] ref|XP_384446.1| hypothetical protein FG04270.1 [Gibberella zeae PH-1]	2e-75	Nucleoside phosphatase GDA1/CD39 [IPR000407] ;GDA1_CD39 [PF01150] ;
L02T34P128R11221	AJ896547	hypothetical protein FG10739.1 [Gibberella zeae PH-1] ref|XP_390915.1| hypothetical protein FG10739.1 [Gibberella zeae PH-1]	5e-73	Coproporphyrinogen III oxidase [IPR001260] ;COPRGNOXDASE [PR00073] ;Coprogen_oxidas [PF01218] ;
L02T34P128R11239	AJ896564	conserved hypothetical protein [Gibberella zeae PH-1] ref|XP_382961.1| conserved hypothetical protein [Gibberella zeae PH-1]	9e-82	Heat shock protein DnaJ, N-terminal [IPR001623] ;DnaJ [PF00226] ;no description [SM00271] ;DNAJ_2 [PS50076] ;DNAJ_1 [PS00636] ;Chaperone J-domain [SSF46565] ;
L02T34P128R11244	AJ896569	hypothetical protein FG08663.1 [Gibberella zeae PH-1] ref|XP_388839.1| hypothetical protein FG08663.1 [Gibberella zeae PH-1]	3e-33
L02T34P128R11255	AJ896580	short chain dehydrogenase/reductase family protein, putative [Aspergillus fumigatus Af293] ref|XP_753015.1| short chain dehydrogenase/reductase family protein [Aspergillus fumigatus Af293]	8e-27	Short-chain dehydrogenase/reductase SDR [IPR002198] ;SDRFAMILY [PR00080] ;adh_short [PF00106] ;Glucose/ribitol dehydrogenase [IPR002347] ;GDHRDH [PR00081] ;NAD(P)-binding Rossmann-fold domains [SSF51735] ;NAD(P)-binding Rossmann-fold domains [SSF51735] ;NAD(P)-binding Rossmann-fold domains [SSF51735] ;NAD(P)-binding Rossmann-fold domains [SSF51735] ;
L02T34P128R11269	AJ896593	hypothetical protein FG06681.1 [Gibberella zeae PH-1] ref|XP_386857.1| hypothetical protein FG06681.1 [Gibberella zeae PH-1]	1e-50	Putative esterase [IPR000801] ;Esterase [PF00756] ;alpha/beta-Hydrolases [SSF53474] ;alpha/beta-Hydrolases [SSF53474] ;alpha/beta-Hydrolases [SSF53474] ;alpha/beta-Hydrolases [SSF53474] ;
L02T34P128R11279	AJ896602	translation elongation factor 1a [Hypocrea jecorina] sp|P34825|EF1A_TRIRE Elongation factor 1-alpha (EF-1-alpha) prf||2004295A elongation factor 1alpha	6e-73	Protein synthesis factor, GTP-binding [IPR000795] ;ELONGATNFCT [PR00315] ;GTP_EFTU [PF00009] ;EFACTOR_GTP [PS00301] ;P-loop containing nucleoside triphosphate hydrolases [SSF52540] ;Ankyrin [IPR002110] ;ANKYRIN [PR01415] ;P-loop containing nucleoside triphosphate hydrolases [SSF52540] ;P-loop containing nucleoside triphosphate hydrolases [SSF52540] ;P-loop containing nucleoside triphosphate hydro…
L02T34P128R11297	AJ896620	sar1 [Hypocrea jecorina] sp|P78976|SAR1_TRIRE GTP-binding protein SAR1	2e-62	Ras GTPase [IPR001806] ;RASTRNSFRMNG [PR00449] ;GTP-binding protein SAR1 [IPR006687] ;no description [SM00178] ;ADP-ribosylation factor [IPR006688] ;no description [SM00177] ;ARF/SAR superfamily [IPR006689] ;SAR1GTPBP [PR00328] ;Arf [PF00025] ;P-loop containing nucleoside triphosphate hydrolases [SSF52540] ;P-loop containing nucleoside triphosphate hydrolases [SSF52540] ;P-loop containing nucleos…
L02T34P128R11299	AJ896622	glyceraldehydephosphate dehydrogenase [Trichoderma koningii] sp|P17730|G3P2_TRIKO Glyceraldehyde-3-phosphate dehydrogenase 2 (GAPDH2)	5e-38	Glyceraldehyde 3-phosphate dehydrogenase [IPR000173] ;Gp_dh_C [PF02800] ;Glyceraldehyde-3-phosphate dehydrogenase-like, C-terminal domain [SSF55347] ;Glyceraldehyde-3-phosphate dehydrogenase-like, C-terminal domain [SSF55347] ;Glyceraldehyde-3-phosphate dehydrogenase-like, C-terminal domain [SSF55347] ;Glyceraldehyde-3-phosphate dehydrogenase-like, C-terminal domain [SSF55347] ;
L02T34P128R11306	AJ896628	isocitrate lyase (acu-3) [Neurospora crassa] sp|P28299|ACEA_NEUCR Isocitrate lyase (Isocitrase) (Isocitratase) (ICL) ref|XP_323570.1| ISOCITRATE LYASE (ISOCITRATASE) (ICL) [MIPS] [Neurospora crassa] gb|EAA31618.1| ISOCITRATE LYASE (ISOCITRATASE) (ICL) [MI	5e-58	Isocitrate lyase and phosphorylmutase [IPR000918] ;ACEA_NEUCR_P28299	[PD001857] ;ICL [PF00463] ;Phosphoenolpyruvate/pyruvate domain [SSF51621] ;Phosphoenolpyruvate/pyruvate domain [SSF51621] ;Phosphoenolpyruvate/pyruvate domain [SSF51621] ;Phosphoenolpyruvate/pyruvate domain [SSF51621] ;
L03T34P014R01268	AJ896647	hypothetical protein MG06177.4 [Magnaporthe grisea 70-15] ref|XP_369287.1| hypothetical protein MG06177.4 [Magnaporthe grisea 70-15]	7e-17	Acyl-coA-binding protein, ACBP [IPR000582] ;ACBP_CAEEL_O01805	[PD351532] ;ACOABINDINGP [PR00689] ;ACBP [PF00887] ;Acyl-CoA binding protein [SSF47027] ;Acyl-CoA binding protein [SSF47027] ;Acyl-CoA binding protein [SSF47027] ;Acyl-CoA binding protein [SSF47027] ;
L03T34P014R01276	AJ896654	hypothetical protein FG00802.1 [Gibberella zeae PH-1] ref|XP_380978.1| hypothetical protein FG00802.1 [Gibberella zeae PH-1]	3e-12	Ribosomal protein L14b/L23e [IPR000218] ;RL23_YEAST_P04451	[PD001093] ;Ribosomal_L14 [PF00238] ;Ribosomal protein L14 [SSF50193] ;
L03T34P014R01281	AJ896659	hypothetical protein FG04327.1 [Gibberella zeae PH-1] ref|XP_384503.1| hypothetical protein FG04327.1 [Gibberella zeae PH-1]	4e-90	Ras GTPase [IPR001806] ;RASTRNSFRMNG [PR00449] ;Ras [PF00071] ;GTP-binding nuclear protein Ran [IPR002041] ;no description [SM00176] ;Ras small GTPase, Ras type [IPR003577] ;no description [SM00173] ;Ras small GTPase, Rho type [IPR003578] ;no description [SM00174] ;Ras small GTPase, Rab type [IPR003579] ;no description [SM00175] ;Small GTP-binding protein domain [IPR005225] ;small_GTP: small GTP-…
L03T34P014R01293	AJ896671	putative protein [Neurospora crassa] ref|XP_327027.1| hypothetical protein [Neurospora crassa] gb|EAA34277.1| hypothetical protein [Neurospora crassa]	5e-42	Galactose-binding like [IPR008979] ;Galactose-binding domain-like [SSF49785] ;Cytochrome oxidase c, subunit VIb [IPR003213] ;Q873A4_NEUCR_Q873A4	[PD015172] ;COX6B [PF02297] ;Cytochrome c oxidase subunit h [SSF47694] ;Cytochrome c oxidase subunit h [SSF47694] ;Cytochrome c oxidase subunit h [SSF47694] ;Cytochrome c oxidase subunit h [SSF47694] ;
L03T34P014R01303	AJ896680	hypothetical protein AN2932.2 [Aspergillus nidulans FGSC A4] ref|XP_660536.1| hypothetical protein AN2932_2 [Aspergillus nidulans FGSC A4] ref|XP_407069.1| hypothetical protein AN2932.2 [Aspergillus nidulans FGSC A4]	1e-17	P-loop containing nucleoside triphosphate hydrolases [SSF52540] ;P-loop containing nucleoside triphosphate hydrolases [SSF52540] ;P-loop containing nucleoside triphosphate hydrolases [SSF52540] ;P-loop containing nucleoside triphosphate hydrolases [SSF52540] ;
L03T34P014R01305	AJ896682	hypothetical protein AN1396.2 [Aspergillus nidulans FGSC A4] ref|XP_659000.1| hypothetical protein AN1396_2 [Aspergillus nidulans FGSC A4] ref|XP_405533.1| hypothetical protein AN1396.2 [Aspergillus nidulans FGSC A4]	5e-21
L03T34P014R01308	AJ896685	conserved hypothetical protein [Gibberella zeae PH-1] ref|XP_387649.1| conserved hypothetical protein [Gibberella zeae PH-1]	3e-40	Ras GTPase [IPR001806] ;RASTRNSFRMNG [PR00449] ;Ras [PF00071] ;Ras small GTPase, Ras type [IPR003577] ;no description [SM00173] ;Ras small GTPase, Rab type [IPR003579] ;no description [SM00175] ;P-loop containing nucleoside triphosphate hydrolases [SSF52540] ;P-loop containing nucleoside triphosphate hydrolases [SSF52540] ;P-loop containing nucleoside triphosphate hydrolases [SSF52540] ;P-loop co…
L03T34P014R01309	AJ896686	hypothetical protein [Neurospora crassa] gb|EAA27599.1| hypothetical protein [Neurospora crassa]	3e-97	Band 7 protein [IPR001107] ;Band_7 [PF01145] ;no description [SM00244] ;Stomatin [IPR001972] ;STOMATIN [PR00721] ;Clavaminate synthase-like [SSF51197] ;
L03T34P014R01323	AJ896699	mitochondrial F1 ATPase subunit alpha, putative [Aspergillus fumigatus Af293] ref|XP_747334.1| mitochondrial F1 ATPase subunit alpha [Aspergillus fumigatus Af293]	e-114	H+-transporting two-sector ATPase, alpha/beta subunit, central region [IPR000194] ;ATP-synt_ab [PF00006] ;ATPASE_ALPHA_BETA [PS00152] ;P-loop containing nucleoside triphosphate hydrolases [SSF52540] ;
L03T34P014R01325	AJ896701	RL2A_ERYGR 60S ribosomal protein L27a (L29) [Gibberella zeae PH-1] ref|XP_388032.1| RL2A_ERYGR 60S ribosomal protein L27a (L29) [Gibberella zeae PH-1]	8e-19	Ribosomal protein L15 [IPR001196] ;L15 [PF00256] ;Ribosomal proteins L15p and L18e [SSF52080] ;Ribosomal proteins L15p and L18e [SSF52080] ;Ribosomal proteins L15p and L18e [SSF52080] ;Ribosomal proteins L15p and L18e [SSF52080] ;
L03T34P014R01329	AJ896705	PSA2_NEUCR Probable proteasome subunit alpha type 2 [Gibberella zeae PH-1] ref|XP_384586.1| PSA2_NEUCR Probable proteasome subunit alpha type 2 [Gibberella zeae PH-1]	2e-81	20S proteasome, A and B subunits [IPR001353] ;Proteasome [PF00227] ;PROTEASOME_PROTEASE [PS50247] ;N-terminal nucleophile aminohydrolases (Ntn hydrolases) [SSF56235] ;EGF-like region [IPR013032] ;EGF_1 [PS00022] ;N-terminal nucleophile aminohydrolases (Ntn hydrolases) [SSF56235] ;N-terminal nucleophile aminohydrolases (Ntn hydrolases) [SSF56235] ;N-terminal nucleophile aminohydrolases (Ntn hydrol…
L03T34P014R01330	AJ896706	EF1A_TRIRE ELONGATION FACTOR 1-ALPHA (EF-1-ALPHA) [Gibberella zeae PH-1] ref|XP_388987.1| EF1A_TRIRE ELONGATION FACTOR 1-ALPHA (EF-1-ALPHA) [Gibberella zeae PH-1]	8e-57	Elongation factor Tu, C-terminal [IPR004160] ;GTP_EFTU_D3 [PF03143] ;EF-Tu/eEF-1alpha/eIF2-gamma, C-terminal [IPR009001] ;EF-Tu/eEF-1alpha/eIF2-gamma C-terminal domain [SSF50465] ;
L03T34P014R01341	AJ896716	unnamed protein product [Candida glabrata CBS138] ref|XP_445631.1| unnamed protein product [Candida glabrata]	2e-29	Ubiquitin [IPR000626] ;UBIQUITIN [PR00348] ;ubiquitin [PF00240] ;no description [SM00213] ;UBIQUITIN_2 [PS50053] ;UBIQUITIN_1 [PS00299] ;Ubiquitin-like [SSF54236] ;Ubiquitin-like [SSF54236] ;Ubiquitin-like [SSF54236] ;Ubiquitin-like [SSF54236] ;
L03T34P016R01448	AJ896725	hypothetical protein FG10887.1 [Gibberella zeae PH-1] ref|XP_391063.1| hypothetical protein FG10887.1 [Gibberella zeae PH-1]	4e-50	HesB/YadR/YfhF [IPR000361] ;Q9P390_NEUCR_Q9P390	[PD002183] ;Fe-S_biosyn [PF01521] ;TIGR00049: Iron-sulfur cluster assembly acc [TIGR00049] ;HESB [PS01152] ;Hypothetical protein Aq 1857 [SSF89360] ;Hypothetical protein Aq 1857 [SSF89360] ;Hypothetical protein Aq 1857 [SSF89360] ;Hypothetical protein Aq 1857 [SSF89360] ;
L03T34P016R01459	AJ896735	hypothetical protein MG10957.4 [Magnaporthe grisea 70-15] ref|XP_361880.1| hypothetical protein MG10957.4 [Magnaporthe grisea 70-15]	8e-44	TGS-like [IPR012676] ;TGS-like [SSF81271] ;Protein of unknown function DUF933 [IPR013029] ;DUF933 [PF06071] ;
L03T34P016R01474	AJ896750	hypothetical protein FG10054.1 [Gibberella zeae PH-1] ref|XP_390230.1| hypothetical protein FG10054.1 [Gibberella zeae PH-1]	2e-82	WD-40 repeat [IPR001680] ;Q8YZI2_ANASP_Q8YZI2	[PD000018] ;GPROTEINBRPT [PR00320] ;WD40 [PF00400] ;no description [SM00320] ;WD_REPEATS_2 [PS50082] ;WD_REPEATS_REGION [PS50294] ;WD_REPEATS_1 [PS00678] ;Quinonprotein alcohol dehydrogenase-like [IPR011047] ;Quinoprotein alcohol dehydrogenase-like [SSF50998] ;
L03T34P016R01478	AJ896754	hypothetical protein [Neurospora crassa] gb|EAA28296.1| hypothetical protein [Neurospora crassa]	3e-41	Glucose/ribitol dehydrogenase [IPR002347] ;GDHRDH [PR00081] ;NAD(P)-binding Rossmann-fold domains [SSF51735] ;NAD(P)-binding Rossmann-fold domains [SSF51735] ;NAD(P)-binding Rossmann-fold domains [SSF51735] ;NAD(P)-binding Rossmann-fold domains [SSF51735] ;
L03T34P016R01480	AJ896756	hypothetical protein MG10676.4 [Magnaporthe grisea 70-15] ref|XP_367046.1| hypothetical protein MG10676.4 [Magnaporthe grisea 70-15]	2e-14	ARF/SAR superfamily [IPR006689] ;Arf [PF00025] ;Aldehyde dehydrogenase [IPR002086] ;ALDEHYDE_DEHYDR_CYS [PS00070] ;
L03T34P016R01488	AJ896764	hypothetical protein FG01883.1 [Gibberella zeae PH-1] ref|XP_382059.1| hypothetical protein FG01883.1 [Gibberella zeae PH-1]	7e-77	Cation efflux protein [IPR002524] ;Cation_efflux [PF01545] ;
L03T34P022R02023	AJ896815	hypothetical protein FG02522.1 [Gibberella zeae PH-1] ref|XP_382698.1| hypothetical protein FG02522.1 [Gibberella zeae PH-1]	9e-69	SUR2-type hydroxylase/desaturase, catalytic region [IPR006087] ;SUR2_DOMAIN [PS50242] ;Sterol desaturase [IPR006088] ;Sterol_desat [PF01598] ;
L03T34P022R02040	AJ896830	probable glutamate--tRNA ligase [Neurospora crassa] ref|XP_331286.1| hypothetical protein [Neurospora crassa] gb|EAA29596.1| hypothetical protein [Neurospora crassa]	2e-21
L03T34P022R02042	AJ896832	hypothetical protein FG08955.1 [Gibberella zeae PH-1] ref|XP_389131.1| hypothetical protein FG08955.1 [Gibberella zeae PH-1]	8e-24	WD-40 repeat [IPR001680] ;Q91WQ5_MOUSE_Q91WQ5	[PD000018] ;GPROTEINBRPT [PR00320] ;WD40 [PF00400] ;no description [SM00320] ;WD_REPEATS_2 [PS50082] ;WD_REPEATS_REGION [PS50294] ;WD40-like [IPR011046] ;WD40-repeat [SSF50978] ;
L03T34P022R02075	AJ896864	hypothetical protein MG09396.4 [Magnaporthe grisea 70-15] ref|XP_364530.1| hypothetical protein MG09396.4 [Magnaporthe grisea 70-15]	2e-66
L03T34P022R02098	AJ896885	unnamed protein product [Candida glabrata CBS138] ref|XP_445058.1| unnamed protein product [Candida glabrata]	2e-91	Actin-binding, actinin-type [IPR001589] ;ACTININ_1 [PS00019] ;Calponin-like actin-binding [IPR001715] ;CH [PF00307] ;no description [SM00033] ;CH [PS50021] ;Calponin-homology domain, CH-domain [SSF47576] ;Calponin-homology domain, CH-domain [SSF47576] ;Calponin-homology domain, CH-domain [SSF47576] ;Calponin-homology domain, CH-domain [SSF47576] ;
L03T34P022R02099	AJ896886	hypothetical protein FG06947.1 [Gibberella zeae PH-1] ref|XP_387123.1| hypothetical protein FG06947.1 [Gibberella zeae PH-1]	4e-99	Oxidoreductase FAD/NAD(P)-binding [IPR001433] ;NAD_binding_1 [PF00175] ;NADH:cytochrome b5 reductase (CBR) [IPR001834] ;CYTB5RDTASE [PR00406] ;Oxidoreductase FAD-binding region [IPR008333] ;FAD_binding_6 [PF00970] ;Ferredoxin reductase-like, C-terminal NADP-linked domain [SSF52343] ;Riboflavin synthase domain-like [SSF63380] ;
L03T34P022R02100	AJ896887	hypothetical protein FG06893.1 [Gibberella zeae PH-1] ref|XP_387069.1| hypothetical protein FG06893.1 [Gibberella zeae PH-1]	2e-34	Galactose-binding like [IPR008979] ;Galactose-binding domain-like [SSF49785] ;Ribosomal protein S13 [IPR001892] ;RS18_YEAST_P35271	[PD001363] ;Ribosomal_S13 [PF00416] ;RIBOSOMAL_S13_2 [PS50159] ;RIBOSOMAL_S13_1 [PS00646] ;Ribosomal protein S13-like, H2TH [IPR010979] ;S13-like H2TH domain [SSF46946] ;
L03T34P022R02106	AJ896892	hypothetical protein FG06893.1 [Gibberella zeae PH-1] ref|XP_387069.1| hypothetical protein FG06893.1 [Gibberella zeae PH-1]	8e-25	Ribosomal protein S13 [IPR001892] ;RS18_YEAST_P35271	[PD001363] ;Ribosomal_S13 [PF00416] ;RIBOSOMAL_S13_2 [PS50159] ;RIBOSOMAL_S13_1 [PS00646] ;Ribosomal protein S13-like, H2TH [IPR010979] ;S13-like H2TH domain [SSF46946] ;
L03T34P022R02111	AJ896897	histone H3 [Hypocrea jecorina] emb|CAD21510.1| histone H3 [Neurospora crassa] dbj|BAD90806.1| histone 3 [Conocephalum conicum] dbj|BAD90803.1| histone 3 [Conocephalum conicum] dbj|BAD90799.1| histone 3 [Conocephalum conicum] dbj|BAD90797.1| histone 3 [Mar	2e-40	Histone H3 [IPR000164] ;HISTONEH3 [PR00622] ;no description [SM00428] ;HISTONE_H3_2 [PS00959] ;Histone-fold/TFIID-TAF/NF-Y [IPR007124] ;HIST_TAF [PS50028] ;Histone core [IPR007125] ;Histone [PF00125] ;Histone-fold [IPR009072] ;Histone-fold [SSF47113] ;
L03T34P023R02119	AJ896904	hypothetical protein FG09319.1 [Gibberella zeae PH-1] ref|XP_389495.1| hypothetical protein FG09319.1 [Gibberella zeae PH-1]	1e-70	Protein of unknown function DUF59 [IPR002744] ;DUF59 [PF01883] ;
L03T34P023R02189	AJ896955	probable enolase [Neurospora crassa] ref|XP_329060.1| hypothetical protein [Neurospora crassa] gb|EAA36265.1| hypothetical protein [Neurospora crassa]	3e-67	Enolase [IPR000941] ;ENO1_YEAST_P00924	[PD000902] ;ENOLASE [PR00148] ;Enolase_C [PF00113] ;Enolase_N [PF03952] ;Enolase C-terminal domain-like [SSF51604] ;Enolase N-terminal domain-like [SSF54826] ;Enolase C-terminal domain-like [SSF51604] ;Enolase N-terminal domain-like [SSF54826] ;Enolase C-terminal domain-like [SSF51604] ;Enolase N-terminal domain-like [SSF54826] ;Enolase C-terminal domain-like [SSF51604] ;Enolase N-terminal domain…
L03T34P023R02198	AJ896964	histone H4-like protein [Magnaporthe grisea]	3e-13	Histone H4 [IPR001951] ;H4_NEUCR_P04914	[PD001827] ;HISTONEH4 [PR00623] ;no description [SM00417] ;Histone-fold [IPR009072] ;Histone-fold [SSF47113] ;
L03T34P023R02206	AJ896972	conserved hypothetical protein [Neurospora crassa] ref|XP_326941.1| predicted protein [Neurospora crassa] gb|EAA31464.1| predicted protein [Neurospora crassa]	3e-70	Esterase/lipase/thioesterase [IPR000379] ;ESTERASE [PS50187] ;Protein of unknown function DUF676, hydrolase-like [IPR007751] ;DUF676 [PF05057] ;Lipase, active site [IPR008262] ;LIPASE_SER [PS00120] ;alpha/beta-Hydrolases [SSF53474] ;alpha/beta-Hydrolases [SSF53474] ;alpha/beta-Hydrolases [SSF53474] ;alpha/beta-Hydrolases [SSF53474] ;
L03T34P024R02218	AJ896981	hypothetical protein FG06150.1 [Gibberella zeae PH-1] ref|XP_386326.1| hypothetical protein FG06150.1 [Gibberella zeae PH-1]	2e-54	Glutathione peroxidase [IPR000889] ;GLUTPROXDASE [PR01011] ;GSHPx [PF00255] ;GLUTATHIONE_PEROXID_1 [PS00460] ;GLUTATHIONE_PEROXID_2 [PS00763] ;Thioredoxin fold [IPR012335] ;Thioredoxin-like fold [IPR012336] ;Thioredoxin-like [SSF52833] ;Glutathione peroxidase [PIRSF000303] ;Glutathione peroxidase [PIRSF000303] ;Glutathione peroxidase [PIRSF000303] ;Glutathione peroxidase [PIRSF000303] ;
L03T34P024R02239	AJ896997	hypothetical protein MG04156.4 [Magnaporthe grisea 70-15] ref|XP_361682.1| hypothetical protein MG04156.4 [Magnaporthe grisea 70-15]	7e-25	Aspartate/other aminotransferase [IPR000796] ;TRANSAMINASE [PR00799] ;Aminotransferase, class I and II [IPR004839] ;Aminotran_1_2 [PF00155] ;PLP-dependent transferases [SSF53383] ;PLP-dependent transferases [SSF53383] ;PLP-dependent transferases [SSF53383] ;PLP-dependent transferases [SSF53383] ;
L03T34P024R02240	AJ896998	probable atp-specific succinyl-coa synthetase alpha subunit [Neurospora crassa] ref|XP_326720.1| hypothetical protein ( probable atp-specific succinyl-coa synthetase alpha subunit [imported] - Neurospora crassa ) gb|EAA32357.1| hypothetical protein ( prob	2e-86	CoA-binding [IPR003781] ;CoA_binding [PF02629] ;Succinyl-CoA ligase, alpha subunit [IPR005810] ;SCOASYNTHASE [PR01798] ;SUCCINYL_COA_LIG_1 [PS01216] ;ATP-citrate lyase/succinyl-CoA ligase [IPR005811] ;Ligase_CoA [PF00549] ;NAD(P)-binding Rossmann-fold domains [SSF51735] ;Succinyl-CoA synthetase domains [SSF52210] ;NAD(P)-binding Rossmann-fold domains [SSF51735] ;Succinyl-CoA synthetase domains [S…
L03T34P024R02260	AJ897014	hypothetical protein FG10855.1 [Gibberella zeae PH-1] ref|XP_391031.1| hypothetical protein FG10855.1 [Gibberella zeae PH-1]	1e-39	GroES-like [IPR011032] ;GroES-like [SSF50129] ;Alcohol dehydrogenase, zinc-binding [IPR013149] ;ADH_zinc_N [PF00107] ;Alcohol dehydrogenase GroES-like [IPR013154] ;ADH_N [PF08240] ;
L03T34P024R02264	AJ897017	conserved hypothetical protein [Gibberella zeae PH-1] ref|XP_386175.1| conserved hypothetical protein [Gibberella zeae PH-1]	6e-69	Ribosomal protein L27e [IPR001141] ;Q872T5_NEUCR_Q872T5	[PD009396] ;Ribosomal_L27e [PF01777] ;RIBOSOMAL_L27E [PS01107] ;KOW [IPR005824] ;KOW [PF00467] ;S-adenosyl-L-methionine-dependent methyltransferases [SSF53335] ;S-adenosyl-L-methionine-dependent methyltransferases [SSF53335] ;S-adenosyl-L-methionine-dependent methyltransferases [SSF53335] ;S-adenosyl-L-methionine-dependent methyltransferases [SSF53335] ;
L03T34P024R02274	AJ897026	hypothetical protein FG04265.1 [Gibberella zeae PH-1] ref|XP_384441.1| hypothetical protein FG04265.1 [Gibberella zeae PH-1]	8e-44
L03T34P045R04118	AJ919130	hypothetical protein FG11454.1 [Gibberella zeae PH-1] ref|XP_391630.1| hypothetical protein FG11454.1 [Gibberella zeae PH-1]	6e-59	Alcohol dehydrogenase, zinc-binding [IPR013149] ;ADH_zinc_N [PF00107] ;NAD(P)-binding Rossmann-fold domains [SSF51735] ;NAD(P)-binding Rossmann-fold domains [SSF51735] ;NAD(P)-binding Rossmann-fold domains [SSF51735] ;NAD(P)-binding Rossmann-fold domains [SSF51735] ;
L03T34P045R04138	AJ919144	hypothetical protein FG06384.1 [Gibberella zeae PH-1] ref|XP_386560.1| hypothetical protein FG06384.1 [Gibberella zeae PH-1]	1e-66	Sec23/Sec24 helical region [IPR006900] ;Sec23_helical [PF04815] ;Gelsolin region [IPR007123] ;Gelsolin [PF00626] ;Helical domain of Sec23/24 [SSF81811] ;C-terminal, gelsolin-like domain of Sec23/24 [SSF82754] ;
L03T34P045R04147	AJ919150	hypothetical protein MG04043.4 [Magnaporthe grisea 70-15] ref|XP_361569.1| hypothetical protein MG04043.4 [Magnaporthe grisea 70-15]	1e-86	Amino acid/polyamine transporter I [IPR002293] ;AMINO_ACID_PERMEASE_2 [PS50285] ;Amino acid permease-associated region [IPR004841] ;AA_permease [PF00324] ;
L03T34P045R04155	AJ919157	hypothetical protein FG01883.1 [Gibberella zeae PH-1] ref|XP_382059.1| hypothetical protein FG01883.1 [Gibberella zeae PH-1]	8e-38	Cation efflux protein [IPR002524] ;Cation_efflux [PF01545] ;
L03T34P045R04167	AJ919167	hypothetical protein FG05434.1 [Gibberella zeae PH-1] ref|XP_385610.1| hypothetical protein FG05434.1 [Gibberella zeae PH-1]	7e-78	Protein of unknown function DUF803 [IPR008521] ;DUF803 [PF05653] ;
L03T34P045R04191	AJ919185	hypothetical protein FG09359.1 [Gibberella zeae PH-1] ref|XP_389535.1| hypothetical protein FG09359.1 [Gibberella zeae PH-1]	7e-99	NLI interacting factor [IPR004274] ;NIF [PF03031] ;no description [SM00577] ;FCP1 [PS50969] ;HAD-like [SSF56784] ;
L03T34P046R04212	AJ919201	hypothetical protein FG05133.1 [Gibberella zeae PH-1] ref|XP_385309.1| hypothetical protein FG05133.1 [Gibberella zeae PH-1]	8e-61	Chaperone DnaJ, C-terminal [IPR002939] ;DnaJ_C [PF01556] ;Heat shock protein DnaJ [IPR003095] ;DNAJPROTEIN [PR00625] ;HSP40/DnaJ peptide-binding [IPR008971] ;HSP40/DnaJ peptide-binding domain [SSF49493] ;
L03T34P046R04252	AJ919234	probable acetoacetyl-CoA thiolase [Neurospora crassa] ref|XP_331770.1| hypothetical protein [Neurospora crassa] gb|EAA36466.1| hypothetical protein [Neurospora crassa]	3e-44	Thiolase [IPR002155] ;Thiolase_N [PF00108] ;Thiolase_C [PF02803] ;THIOLASE_3 [PS00099] ;THIOLASE_2 [PS00737] ;Thiolase-like [SSF53901] ;Thiolase-like [SSF53901] ;Thiolase-like [SSF53901] ;Thiolase-like [SSF53901] ;
L03T34P046R04274	AJ919246	hypothetical protein [Neurospora crassa] gb|EAA33454.1| hypothetical protein [Neurospora crassa]	3e-45	ABC transporter related [IPR003439] ;ABC_TRANSPORTER_1 [PS00211] ;
L03T34P046R04289	AJ919258	hypothetical protein [Neurospora crassa] gb|EAA33140.1| hypothetical protein [Neurospora crassa]	2e-63	Fibronectin, type I [IPR000083] ;FN1_1 [PS01253] ;Phospholipase D/nuclease [SSF56024] ;Phospholipase D/nuclease [SSF56024] ;Phospholipase D/nuclease [SSF56024] ;Phospholipase D/nuclease [SSF56024] ;
L03T34P046R04290	AJ919259	conserved hypothetical protein [Gibberella zeae PH-1] ref|XP_385630.1| conserved hypothetical protein [Gibberella zeae PH-1]	5e-83	Dehydrogenase, E1 component [IPR001017] ;E1_dh [PF00676] ;Thiamin diphosphate-binding fold (THDP-binding) [SSF52518] ;Thiamin diphosphate-binding fold (THDP-binding) [SSF52518] ;Thiamin diphosphate-binding fold (THDP-binding) [SSF52518] ;Thiamin diphosphate-binding fold (THDP-binding) [SSF52518] ;
L03T34P047R04307	AJ897055	hypothetical protein MG00518.4 [Magnaporthe grisea 70-15] ref|XP_368726.1| hypothetical protein MG00518.4 [Magnaporthe grisea 70-15]	3e-86	Proliferating cell nuclear antigen, PCNA [IPR000730] ;PCNA_SCHPO_Q03392	[PD002673] ;PCNACYCLIN [PR00339] ;DNA polymerase sliding clamp [PIRSF002090] ;PCNA_N [PF00705] ;PCNA_C [PF02747] ;pcna: proliferating cell nuclear antigen (pc [TIGR00590] ;PCNA_2 [PS00293] ;PCNA_1 [PS01251] ;DNA clamp [SSF55979] ;YggU-like [SSF69786] ;
L03T34P047R04328	AJ897073	proteindisulfidisomerase [Alternaria alternata] gb|AAB40401.1| putative protein disulfide isomerase [Alternaria alternata]	8e-64	Thioredoxin-related [IPR006662] ;THIOREDOXIN [PR00421] ;Thioredoxin [PF00085] ;THIOREDOXIN [PS00194] ;Thioredoxin domain 2 [IPR006663] ;THIOREDOXIN_2 [PS50223] ;Thioredoxin fold [IPR012335] ;Thioredoxin-like fold [IPR012336] ;Thioredoxin-like [SSF52833] ;Protein disulphide-isomerase [PIRSF001487] ;Protein disulphide-isomerase [PIRSF001487] ;Protein disulphide-isomerase [PIRSF001487] ;Protein disu…
L03T34P047R04345	AJ897089	hypothetical protein FG08063.1 [Gibberella zeae PH-1] ref|XP_388239.1| hypothetical protein FG08063.1 [Gibberella zeae PH-1]	9e-41	Thioredoxin-related [IPR006662] ;THIOREDOXIN [PR00421] ;Thioredoxin domain 2 [IPR006663] ;THIOREDOXIN_2 [PS50223] ;Thioredoxin fold [IPR012335] ;Thioredoxin-like fold [IPR012336] ;Thioredoxin-like [SSF52833] ;
L03T34P047R04347	AJ897091	translation elongation factor 1a [Hypocrea jecorina] sp|P34825|EF1A_TRIRE Elongation factor 1-alpha (EF-1-alpha) prf||2004295A elongation factor 1alpha	e-117	Protein synthesis factor, GTP-binding [IPR000795] ;ELONGATNFCT [PR00315] ;GTP_EFTU [PF00009] ;Elongation factor Tu, domain 2 [IPR004161] ;GTP_EFTU_D2 [PF03144] ;P-loop containing nucleoside triphosphate hydrolases [SSF52540] ;P-loop containing nucleoside triphosphate hydrolases [SSF52540] ;P-loop containing nucleoside triphosphate hydrolases [SSF52540] ;P-loop containing nucleoside triphosphate h…
L03T34P047R04349	AJ897093	hypothetical protein FG09037.1 [Gibberella zeae PH-1] ref|XP_389213.1| hypothetical protein FG09037.1 [Gibberella zeae PH-1]	1e-50
L03T34P047R04352	AJ897096	hypothetical protein [Neurospora crassa] gb|EAA28550.1| hypothetical protein [Neurospora crassa]	8e-30	Galactose-binding like [IPR008979] ;Galactose-binding domain-like [SSF49785] ;Ribosomal L29e protein [IPR002673] ;RL29_YEAST_P05747	[PD010314] ;Ribosomal_L29e [PF01779] ;
L03T34P047R04367	AJ897111	Chain D, Alpha-1,2-Mannosidase From Trichoderma Reesei pdb|1HCU|C Chain C, Alpha-1,2-Mannosidase From Trichoderma Reesei pdb|1HCU|B Chain B, Alpha-1,2-Mannosidase From Trichoderma Reesei pdb|1HCU|A Chain A, Alpha-1,2-Mannosidase From Trichoderma Reesei	8e-54	Glycoside hydrolase, family 47 [IPR001382] ;Glyco_hydro_47 [PF01532] ;Seven-hairpin glycosyltransferases [SSF48225] ;
L03T34P047R04376	AJ897120	hypothetical protein FG00854.1 [Gibberella zeae PH-1] ref|XP_381030.1| hypothetical protein FG00854.1 [Gibberella zeae PH-1]	4e-45	Aldehyde dehydrogenase [IPR002086] ;Aldedh [PF00171] ;ALDEHYDE_DEHYDR_GLU [PS00687] ;ALDH-like [SSF53720] ;ALDH-like [SSF53720] ;ALDH-like [SSF53720] ;ALDH-like [SSF53720] ;
L03T34P047R04381	AJ897125	L-xylulose reductase [Hypocrea jecorina] sp|Q8NK50|DCXR_TRIRE L-xylulose reductase (XR)	6e-77	Short-chain dehydrogenase/reductase SDR [IPR002198] ;adh_short [PF00106] ;Glucose/ribitol dehydrogenase [IPR002347] ;GDHRDH [PR00081] ;NAD(P)-binding Rossmann-fold domains [SSF51735] ;NAD(P)-binding Rossmann-fold domains [SSF51735] ;NAD(P)-binding Rossmann-fold domains [SSF51735] ;NAD(P)-binding Rossmann-fold domains [SSF51735] ;
L03T34P048R04404	AJ897148	H3_NEUCR Histone H3 [Gibberella zeae PH-1] ref|XP_384466.1| H3_NEUCR Histone H3 [Gibberella zeae PH-1]	9e-40	Galactose-binding like [IPR008979] ;Galactose-binding domain-like [SSF49785] ;Histone H3 [IPR000164] ;HISTONEH3 [PR00622] ;no description [SM00428] ;HISTONE_H3_2 [PS00959] ;Histone-fold/TFIID-TAF/NF-Y [IPR007124] ;HIST_TAF [PS50028] ;Histone core [IPR007125] ;Histone [PF00125] ;Histone-fold [IPR009072] ;Histone-fold [SSF47113] ;
L03T34P048R04405	AJ897149	hypothetical protein MG06182.4 [Magnaporthe grisea 70-15] ref|XP_369282.1| hypothetical protein MG06182.4 [Magnaporthe grisea 70-15]	2e-75	Aldo/keto reductase [IPR001395] ;O23016_ARATH_O23016	[PD000288] ;Aldo_ket_red [PF00248] ;KCNAB voltage-gated K+ channel, beta subunit [IPR005399] ;KCNABCHANNEL [PR01577] ;NAD(P)-linked oxidoreductase [SSF51430] ;NAD(P)-linked oxidoreductase [SSF51430] ;NAD(P)-linked oxidoreductase [SSF51430] ;NAD(P)-linked oxidoreductase [SSF51430] ;
L03T34P048R04418	AJ897160	enolase [Penicillium chrysogenum]	1e-22	Enolase [IPR000941] ;ENO_CLAHE_P42040	[PD000902] ;Enolase_C [PF00113] ;Enolase C-terminal domain-like [SSF51604] ;Enolase C-terminal domain-like [SSF51604] ;Enolase C-terminal domain-like [SSF51604] ;Enolase C-terminal domain-like [SSF51604] ;
L03T34P048R04427	AJ897168	conserved hypothetical protein [Gibberella zeae PH-1] ref|XP_381294.1| conserved hypothetical protein [Gibberella zeae PH-1]	6e-36	Ubiquitin [IPR000626] ;UBIQUITIN [PR00348] ;ubiquitin [PF00240] ;no description [SM00213] ;UBIQUITIN_2 [PS50053] ;Ubiquitin-like [SSF54236] ;Ubiquitin-like [SSF54236] ;Ubiquitin-like [SSF54236] ;Ubiquitin-like [SSF54236] ;
L03T34P048R04433	AJ897174	hypothetical protein MG09371.4 [Magnaporthe grisea 70-15] ref|XP_364555.1| hypothetical protein MG09371.4 [Magnaporthe grisea 70-15]	1e-98	Phosphatidate cytidylyltransferase [IPR000374] ;CTP_transf_1 [PF01148] ;CDS [PS01315] ;
L03T34P048R04434	AJ897175	polyubiquitin [Candida albicans]	3e-21	Ubiquitin [IPR000626] ;UBIQUITIN [PR00348] ;ubiquitin [PF00240] ;no description [SM00213] ;UBIQUITIN_2 [PS50053] ;UBIQUITIN_1 [PS00299] ;Ubiquitin-like [SSF54236] ;Ubiquitin-like [SSF54236] ;Ubiquitin-like [SSF54236] ;Ubiquitin-like [SSF54236] ;
L03T34P048R04436	AJ897177	hypothetical protein FG04136.1 [Gibberella zeae PH-1] ref|XP_384312.1| hypothetical protein FG04136.1 [Gibberella zeae PH-1]	4e-14	Ribosomal protein S9 [IPR000754] ;RS16_HUMAN_P17008	[PD001627] ;Ribosomal_S9 [PF00380] ;Ribosomal protein S5 domain 2-like [SSF54211] ;Hydrophobin 2 [IPR010636] ;Hydrophobin_2 [PF06766] ;Ribosomal protein S5 domain 2-like [SSF54211] ;Ribosomal protein S5 domain 2-like [SSF54211] ;Ribosomal protein S5 domain 2-like [SSF54211] ;
L03T34P059R05470	AJ897208	THI4_FUSOX Thiazole biosynthetic enzyme, mitochondrial precursor (Stress-inducible protein sti35) [Gibberella zeae PH-1] ref|XP_382645.1| THI4_FUSOX Thiazole biosynthetic enzyme, mitochondrial precursor (Stress-inducible protein sti35) [Gibberella zeae PH	2e-31	Ubiquitin [IPR000626] ;UBIQUITIN [PR00348] ;ubiquitin [PF00240] ;no description [SM00213] ;UBIQUITIN_2 [PS50053] ;Ubiquitin-like [SSF54236] ;Thiamine biosynthesis Thi4 protein [IPR002922] ;Thi4 [PF01946] ;Ubiquitin-like [SSF54236] ;Ubiquitin-like [SSF54236] ;Ubiquitin-like [SSF54236] ;
L03T34P059R05501	AJ897236	histone H4-like protein [Magnaporthe grisea]	7e-38	Histone H4 [IPR001951] ;H4_NEUCR_P04914	[PD001827] ;HISTONEH4 [PR00623] ;no description [SM00417] ;Histone-fold/TFIID-TAF/NF-Y [IPR007124] ;HIST_TAF [PS50028] ;Histone core [IPR007125] ;Histone [PF00125] ;Histone-fold [IPR009072] ;Histone-fold [SSF47113] ;
L03T34P059R05520	AJ897254	hypothetical protein FG10246.1 [Gibberella zeae PH-1] ref|XP_390422.1| hypothetical protein FG10246.1 [Gibberella zeae PH-1]	3e-12	Ribosomal protein L10E [IPR001197] ;Ribosomal_L10e [PF00826] ;Ribosomal protein L10e [SSF54686] ;Ribosomal protein L10e [SSF54686] ;Ribosomal protein L10e [SSF54686] ;Ribosomal protein L10e [SSF54686] ;
L03T34P059R05528	AJ897261	hypothetical protein FG07953.1 [Gibberella zeae PH-1] ref|XP_388129.1| hypothetical protein FG07953.1 [Gibberella zeae PH-1]	2e-58	Aconitate hydratase, C-terminal [IPR000573] ;Aconitase_C [PF00694] ;Aconitase [SSF52016] ;Aconitase [SSF52016] ;Aconitase [SSF52016] ;Aconitase [SSF52016] ;Aconitase [SSF52016] ;Aconitase [SSF52016] ;Aconitase [SSF52016] ;Aconitase [SSF52016] ;
L03T34P060R05630	AJ897357	UBC1_COLGL Ubiquitin-conjugating enzyme E2-16 kDa (Ubiquitin-protein ligase) (Ubiquitin carrier protein) (Colletotrichum hard-surface-induced protein 1) [Aspergillus nidulans FGSC A4] ref|XP_660365.1| ubiquitin-protein ligase [Aspergillus nidulans FGSC A4	4e-36	Ubiquitin-conjugating enzyme, E2 [IPR000608] ;O94098_METAN_O94098	[PD000461] ;UQ_con [PF00179] ;no description [SM00212] ;UBIQUITIN_CONJUGAT_2 [PS50127] ;UBC-like [SSF54495] ;UBC-like [SSF54495] ;UBC-like [SSF54495] ;UBC-like [SSF54495] ;
L03T34P060R05644	AJ897371	EF1-alpha translation elongation factor [Sordaria macrospora] sp|Q09069|EF1A_SORMA Elongation factor 1-alpha (EF-1-alpha)	5e-23	Elongation factor Tu, C-terminal [IPR004160] ;GTP_EFTU_D3 [PF03143] ;EF-Tu/eEF-1alpha/eIF2-gamma, C-terminal [IPR009001] ;EF-Tu/eEF-1alpha/eIF2-gamma C-terminal domain [SSF50465] ;
L03T34P061R05671	AJ897397	phosphoglycerate kinase [Hypocrea jecorina] pir||TVTQGR phosphoglycerate kinase (EC 2.7.2.3) - fungus (Trichoderma reesei) sp|P14228|PGK_TRIRE Phosphoglycerate kinase	6e-82	Phosphoglycerate kinase [IPR001576] ;PHGLYCKINASE [PR00477] ;PGK [PF00162] ;Phosphoglycerate kinase [SSF53748] ;
L03T34P061R05700	AJ897426	hypothetical protein FG01419.1 [Gibberella zeae PH-1] ref|XP_381595.1| hypothetical protein FG01419.1 [Gibberella zeae PH-1]	2e-86	AMP-dependent synthetase and ligase [IPR000873] ;AMP-binding [PF00501] ;Acetyl-CoA synthetase-like [SSF56801] ;Somatomedin B [IPR001212] ;SOMATOMEDINB [PR00022] ;
L03T34P061R05721	AJ897446	beta transducin-like protein HET-D2Y [Podospora anserina]	3e-18	Helix-turn-helix, Fis-type [IPR002197] ;HTHFIS [PR01590] ;WD-40 repeat [IPR001680] ;SCOB_EMENI_Q00659	[PD000018] ;GPROTEINBRPT [PR00320] ;WD40 [PF00400] ;no description [SM00320] ;WD_REPEATS_2 [PS50082] ;WD_REPEATS_REGION [PS50294] ;WD_REPEATS_1 [PS00678] ;WD40-like [IPR011046] ;WD40-repeat [SSF50978] ;
L03T34P061R05722	AJ897447	L-arabinitol 4-dehydrogenase [Hypocrea jecorina] gb|AAL08944.1| L-arabinitol 4-dehydrogenase [Hypocrea jecorina]	1e-57	GroES-like [IPR011032] ;GroES-like [SSF50129] ;Alcohol dehydrogenase, zinc-binding [IPR013149] ;ADH_zinc_N [PF00107] ;NAD(P)-binding Rossmann-fold domains [SSF51735] ;NAD(P)-binding Rossmann-fold domains [SSF51735] ;NAD(P)-binding Rossmann-fold domains [SSF51735] ;NAD(P)-binding Rossmann-fold domains [SSF51735] ;
L03T34P061R05729	AJ897454	hypothetical protein FG06068.1 [Gibberella zeae PH-1] ref|XP_386244.1| hypothetical protein FG06068.1 [Gibberella zeae PH-1]	1e-89	Cytochrome P450 [IPR001128] ;P450 [PR00385] ;p450 [PF00067] ;CYTOCHROME_P450 [PS00086] ;Cytochrome P450 [SSF48264] ;E-class P450, group I [IPR002401] ;EP450I [PR00463] ;
L03T34P070R06520	AJ897475	hypothetical protein FG10151.1 [Gibberella zeae PH-1] ref|XP_390327.1| hypothetical protein FG10151.1 [Gibberella zeae PH-1]	3e-29	O-methyltransferase, family 3 [IPR002935] ;Methyltransf_3 [PF01596] ;Caffeoyl-CoA 3-O-methyltransferase [PIRSF005841] ;S-adenosyl-L-methionine-dependent methyltransferases [SSF53335] ;Caffeoyl-CoA 3-O-methyltransferase [PIRSF005841] ;S-adenosyl-L-methionine-dependent methyltransferases [SSF53335] ;Caffeoyl-CoA 3-O-methyltransferase [PIRSF005841] ;S-adenosyl-L-methionine-dependent methyltransferas…
L03T34P070R06542	AJ897495	hypothetical protein [Neurospora crassa] gb|EAA34300.1| hypothetical protein [Neurospora crassa]	8e-31	20S proteasome, A and B subunits [IPR001353] ;Proteasome [PF00227] ;PROTEASOME_PROTEASE [PS50247] ;N-terminal nucleophile aminohydrolases (Ntn hydrolases) [SSF56235] ;N-terminal nucleophile aminohydrolases (Ntn hydrolases) [SSF56235] ;N-terminal nucleophile aminohydrolases (Ntn hydrolases) [SSF56235] ;N-terminal nucleophile aminohydrolases (Ntn hydrolases) [SSF56235] ;
L03T34P070R06558	AJ897511	hypothetical protein FG06637.1 [Gibberella zeae PH-1] ref|XP_386813.1| hypothetical protein FG06637.1 [Gibberella zeae PH-1]	9e-74	Protein kinase [IPR000719] ;AFC2_ARATH_P51567	[PD000001] ;Pkinase [PF00069] ;PROTEIN_KINASE_DOM [PS50011] ;Protein kinase-like [IPR011009] ;Protein kinase-like (PK-like) [SSF56112] ;
L03T34P070R06575	AJ897527	hypothetical protein FG02624.1 [Gibberella zeae PH-1] ref|XP_382800.1| hypothetical protein FG02624.1 [Gibberella zeae PH-1]	3e-21	Nitrogen-fixing NifU-like, N-terminal [IPR002871] ;NifU_N [PF01592] ;
L03T34P071R06612	AJ897552	PREDICTED: similar to Regulator of chromosome condensation (Cell cycle regulatory protein), partial [Bos taurus]	8e-18	Regulator of chromosome condensation, RCC1 [IPR000408] ;RCCNDNSATION [PR00633] ;RCC1 [PF00415] ;RCC1_3 [PS50012] ;RCC1_2 [PS00626] ;Regulator of chromosome condensation/beta-lactamase-inhibitor protein II [IPR009091] ;RCC1/BLIP-II [SSF50985] ;
L03T34P071R06614	AJ897554	conserved hypothetical protein [Gibberella zeae PH-1] ref|XP_385411.1| conserved hypothetical protein [Gibberella zeae PH-1]	5e-65	Calcium-binding EF-hand [IPR002048] ;MLR4_SCHPO_Q09196	[PD000012] ;EF-Hand type [IPR011992] ;EF-hand [SSF47473] ;EF-hand [SSF47473] ;EF-hand [SSF47473] ;EF-hand [SSF47473] ;EF-hand [SSF47473] ;EF-hand [SSF47473] ;EF-hand [SSF47473] ;EF-hand [SSF47473] ;
L03T34P071R06631	AJ897571	hypothetical protein FG01950.1 [Gibberella zeae PH-1] ref|XP_382126.1| hypothetical protein FG01950.1 [Gibberella zeae PH-1]	3e-46	DNA-directed DNA polymerase B [IPR006172] ;DNA_POLYMERASE_B [PS00116] ;Heat shock protein 70 [IPR013126] ;HSP70 [PF00012] ;Heat shock protein 70kD (HSP70), C-terminal substrate-binding fragment [SSF56778] ;
L03T34P071R06641	AJ897581	hypothetical protein FG09386.1 [Gibberella zeae PH-1] ref|XP_389562.1| hypothetical protein FG09386.1 [Gibberella zeae PH-1]	7e-87	Translin [IPR002848] ;Translin [PF01997] ;Testis/brain RNA-binding protein (TB-RBP) [SSF74784] ;Testis/brain RNA-binding protein (TB-RBP) [SSF74784] ;Testis/brain RNA-binding protein (TB-RBP) [SSF74784] ;Testis/brain RNA-binding protein (TB-RBP) [SSF74784] ;
L03T34P071R06659	AJ897599	hypothetical protein FG08680.1 [Gibberella zeae PH-1] ref|XP_388856.1| hypothetical protein FG08680.1 [Gibberella zeae PH-1]	9e-47	Fumble [IPR011602] ;Fumble [PF03630] ;
L03T34P071R06663	AJ897603	conserved hypothetical protein [Gibberella zeae PH-1] ref|XP_386196.1| conserved hypothetical protein [Gibberella zeae PH-1]	1e-28	S25 ribosomal protein [IPR004977] ;R25Z_SCHPO_O74172	[PD012268] ;Ribosomal_S25 [PF03297] ;"Winged helix" DNA-binding domain [SSF46785] ;"Winged helix" DNA-binding domain [SSF46785] ;"Winged helix" DNA-binding domain [SSF46785] ;"Winged helix" DNA-binding domain [SSF46785] ;
L03T34P074R06898	AJ897641	conserved hypothetical protein [Gibberella zeae PH-1] ref|XP_384652.1| conserved hypothetical protein [Gibberella zeae PH-1]	4e-49	Ribosomal protein S24e [IPR001976] ;Q86ZG1_NEUCR_Q86ZG1	[PD006052] ;Ribosomal_S24e [PF01282] ;RIBOSOMAL_S24E [PS00529] ;
L03T34P074R06909	AJ897652	hypothetical protein [Neurospora crassa] gb|EAA29931.1| hypothetical protein [Neurospora crassa]	9e-77	Thioredoxin fold [IPR012335] ;Thioredoxin-like fold [IPR012336] ;Thioredoxin-like [SSF52833] ;Protein disulphide-isomerase [PIRSF001487] ;Protein disulphide-isomerase [PIRSF001487] ;Protein disulphide-isomerase [PIRSF001487] ;Protein disulphide-isomerase [PIRSF001487] ;
L03T34P074R06912	AJ897655	hypothetical protein FG05670.1 [Gibberella zeae PH-1] ref|XP_385846.1| hypothetical protein FG05670.1 [Gibberella zeae PH-1]	3e-81	Short-chain dehydrogenase/reductase SDR [IPR002198] ;adh_short [PF00106] ;2,3-dihydro-2,3-dihydroxybenzoate dehydrogenase [IPR003560] ;DHBDHDRGNASE [PR01397] ;NAD(P)-binding Rossmann-fold domains [SSF51735] ;NAD(P)-binding Rossmann-fold domains [SSF51735] ;NAD(P)-binding Rossmann-fold domains [SSF51735] ;NAD(P)-binding Rossmann-fold domains [SSF51735] ;
L03T34P074R06926	AJ897669	translation elongation factor 1 alpha [Hypocrea lutea]	5e-81	Elongation factor Tu, C-terminal [IPR004160] ;GTP_EFTU_D3 [PF03143] ;Elongation factor Tu, domain 2 [IPR004161] ;GTP_EFTU_D2 [PF03144] ;Translation factor [IPR009000] ;Translation proteins [SSF50447] ;EF-Tu/eEF-1alpha/eIF2-gamma, C-terminal [IPR009001] ;EF-Tu/eEF-1alpha/eIF2-gamma C-terminal domain [SSF50465] ;
L03T34P074R06935	AJ897678	hypothetical protein FG02839.1 [Gibberella zeae PH-1] ref|XP_383015.1| hypothetical protein FG02839.1 [Gibberella zeae PH-1]	2e-58	TGF-beta receptor, type I/II extracellular region [IPR000109] ;PTR2 [PF00854] ;
L03T34P074R06939	AJ897681	hypothetical protein MG06707.4 [Magnaporthe grisea 70-15] ref|XP_370210.1| hypothetical protein MG06707.4 [Magnaporthe grisea 70-15]	2e-26	ABC transporter related [IPR003439] ;Q9P6C3_NEUCR_Q9P6C3	[PD000006] ;P-loop containing nucleoside triphosphate hydrolases [SSF52540] ;P-loop containing nucleoside triphosphate hydrolases [SSF52540] ;P-loop containing nucleoside triphosphate hydrolases [SSF52540] ;P-loop containing nucleoside triphosphate hydrolases [SSF52540] ;
L03T34P074R06941	AJ897683	hypothetical protein FG09494.1 [Gibberella zeae PH-1] ref|XP_389670.1| hypothetical protein FG09494.1 [Gibberella zeae PH-1]	1e-64	Thioredoxin-related [IPR006662] ;THIOREDOXIN [PR00421] ;NAD-dependent epimerase/dehydratase [IPR001509] ;Epimerase [PF01370] ;von Willebrand factor, type A [IPR002035] ;VWFADOMAIN [PR00453] ;Glucose/ribitol dehydrogenase [IPR002347] ;GDHRDH [PR00081] ;NAD(P)-binding Rossmann-fold domains [SSF51735] ;
L03T34P074R06953	AJ897694	hypothetical protein UM02575_1 [Ustilago maydis 521] gb|EAK83745.1| hypothetical protein UM02575.1 [Ustilago maydis 521] ref|XP_400190.1| hypothetical protein UM02575.1 [Ustilago maydis 521]	3e-19	GroES-like [IPR011032] ;GroES-like [SSF50129] ;Alcohol dehydrogenase GroES-like [IPR013154] ;ADH_N [PF08240] ;
L03T34P075R06994	AJ897732	hypothetical protein FG05374.1 [Gibberella zeae PH-1] ref|XP_385550.1| hypothetical protein FG05374.1 [Gibberella zeae PH-1]	2e-77	Glucose-methanol-choline oxidoreductase [IPR000172] ;GMC_oxred_N [PF00732] ;GMC_OXRED_2 [PS00624] ;FAD/NAD(P)-binding domain [SSF51905] ;FAD/NAD(P)-binding domain [SSF51905] ;FAD/NAD(P)-binding domain [SSF51905] ;FAD/NAD(P)-binding domain [SSF51905] ;
L03T34P075R07001	AJ897739	hypothetical protein MG04396.4 [Magnaporthe grisea 70-15] ref|XP_361951.1| hypothetical protein MG04396.4 [Magnaporthe grisea 70-15]	2e-82	Aminoacyl-tRNA synthetase, class Ia [IPR002300] ;tRNA-synt_1 [PF00133] ;Aminoacyl-tRNA synthetase, class 1a, anticodon-binding [IPR009080] ;Anticodon-binding domain of a subclass of class I aminoacyl-tRNA synthetases [SSF47323] ;tRNA synthetase, valyl/leucyl, anticodon-binding [IPR013155] ;Anticodon_1 [PF08264] ;Nucleotidylyl transferase [SSF52374] ;Nucleotidylyl transferase [SSF52374] ;Nucleotid…
L03T34P075R07004	AJ897742	related to CCR4 protein [Neurospora crassa] ref|XP_328485.1| related to CCR4 protein [MIPS] [Neurospora crassa] gb|EAA29464.1| related to CCR4 protein [MIPS] [Neurospora crassa]	7e-85	Endonuclease/exonuclease/phosphatase [IPR005135] ;Exo_endo_phos [PF03372] ;DNase I-like [SSF56219] ;Snake toxin-like [SSF57302] ;Ankyrin [IPR002110] ;ANKYRIN [PR01415] ;DNase I-like [SSF56219] ;Snake toxin-like [SSF57302] ;DNase I-like [SSF56219] ;Snake toxin-like [SSF57302] ;
L03T34P075R07006	AJ897744	hypothetical protein FG04400.1 [Gibberella zeae PH-1] ref|XP_384576.1| hypothetical protein FG04400.1 [Gibberella zeae PH-1]	4e-49	Ras GTPase [IPR001806] ;RASTRNSFRMNG [PR00449] ;Ras [PF00071] ;Ras small GTPase, Rho type [IPR003578] ;no description [SM00174] ;Ras small GTPase, Rab type [IPR003579] ;no description [SM00175] ;P-loop containing nucleoside triphosphate hydrolases [SSF52540] ;P-loop containing nucleoside triphosphate hydrolases [SSF52540] ;P-loop containing nucleoside triphosphate hydrolases [SSF52540] ;
L03T34P075R07013	AJ897751	hypothetical protein FG02594.1 [Gibberella zeae PH-1] ref|XP_382770.1| hypothetical protein FG02594.1 [Gibberella zeae PH-1]	2e-88	Glucose-inhibited division protein A [IPR002218] ;Q9D2Q5_MOUSE_Q9D2Q5	[PD003738] ;GIDA [PF01134] ;FAD/NAD(P)-binding domain [SSF51905] ;FAD/NAD(P)-binding domain [SSF51905] ;FAD/NAD(P)-binding domain [SSF51905] ;
L03T34P075R07014	AJ897752	ENOLASE (2-PHOSPHOGLYCERATE DEHYDRATASE) (2-PHOSPHO-D-GLYCERATE HYDRO-LYASE) [Neurospora crassa] gb|EAA28723.1| ENOLASE (2-PHOSPHOGLYCERATE DEHYDRATASE) (2-PHOSPHO-D-GLYCERATE HYDRO-LYASE) [Neurospora crassa]	2e-76	Enolase [IPR000941] ;ENO_ASPOR_Q12560	[PD000902] ;ENOLASE [PR00148] ;Enolase_C [PF00113] ;Enolase_N [PF03952] ;Enolase C-terminal domain-like [SSF51604] ;Enolase N-terminal domain-like [SSF54826] ;Enolase C-terminal domain-like [SSF51604] ;Enolase N-terminal domain-like [SSF54826] ;Enolase C-terminal domain-like [SSF51604] ;Enolase N-terminal domain-like [SSF54826] ;
L03T34P075R07016	AJ897754	hypothetical protein FG09076.1 [Gibberella zeae PH-1] ref|XP_389252.1| hypothetical protein FG09076.1 [Gibberella zeae PH-1]	1e-35	P-loop containing nucleoside triphosphate hydrolases [SSF52540] ;
L03T34P075R07021	AJ897759	hypothetical protein FG00824.1 [Gibberella zeae PH-1] ref|XP_381000.1| hypothetical protein FG00824.1 [Gibberella zeae PH-1]	7e-87	Adaptin, N-terminal [IPR002553] ;Adaptin_N [PF01602] ;ARM repeat [SSF48371] ;Clathrin adaptor appendage domain [SSF49348] ;ARM repeat [SSF48371] ;Clathrin adaptor appendage domain [SSF49348] ;ARM repeat [SSF48371] ;Clathrin adaptor appendage domain [SSF49348] ;
L03T34P075R07023	AJ897761	Plasma membrane ATPase 1 (Proton pump 1) gb|AAA34319.1| adenosine triphosphatase	8e-99	H+ transporting ATPase, proton pump [IPR000695] ;HATPASE [PR00120] ;ATPase, E1-E2 type [IPR001757] ;CATATPASE [PR00119] ;ATPase_P-type: ATPase, P-type (transpor [TIGR01494] ;Haloacid dehalogenase-like hydrolase [IPR005834] ;Hydrolase [PF00702] ;HAD-like [SSF56784] ;Calcium ATPase, transmembrane domain M [SSF81665] ;
L03T34P075R07034	AJ897770	60S ribosomal protein [Trichoderma hamatum] sp|Q9HFR7|RL36_TRIHM 60S ribosomal protein L36 (TRP36)	9e-44	Ribosomal protein L36E [IPR000509] ;RL36_TRIHM_Q9HFR7	[PD009192] ;Ribosomal_L36e [PF01158] ;RIBOSOMAL_L36E [PS01190] ;
L03T34P075R07036	AJ897772	hypothetical protein [Neurospora crassa] gb|EAA35367.1| hypothetical protein [Neurospora crassa]	9e-69	Eukaryotic translation initiation factor 4E (eIF-4E) [IPR001040] ;Q9P975_CANAL_Q9P975	[PD003697] ;IF4E [PF01652] ;IF4E [PS00813] ;Translation initiation factor eIF4e [SSF55418] ;Translation initiation factor eIF4e [SSF55418] ;Translation initiation factor eIF4e [SSF55418] ;
L03T34P075R07055	AJ897790	hypothetical protein MG06319.4 [Magnaporthe grisea 70-15] ref|XP_369804.1| hypothetical protein MG06319.4 [Magnaporthe grisea 70-15]	5e-49	Peptidase C12, ubiquitin carboxyl-terminal hydrolase 1 [IPR001578] ;UBL1_YEAST_P35127	[PD350662] ;UBCTHYDRLASE [PR00707] ;Peptidase_C12 [PF01088] ;Cysteine proteinases [SSF54001] ;Cysteine proteinases [SSF54001] ;Cysteine proteinases [SSF54001] ;
L03T34P075R07062	AJ897796	hypothetical protein [Neurospora crassa] gb|EAA36428.1| hypothetical protein [Neurospora crassa]	9e-84	RNA polymerase, RBP11-like [IPR009025] ;RBP11-like subunits of RNA polymerase [SSF55257] ;RNA polymerase, insert [IPR011262] ;RNA_pol_A_bac [PF01000] ;Insert subdomain of RNA polymerase alpha subunit [SSF56553] ;RNA polymerase, RpoA/D/Rpb3-type [IPR011263] ;no description [SM00662] ;Peptidase, cysteine peptidase active site [IPR000169] ;THIOL_PROTEASE_HIS [PS00639] ;
L03T34P075R07064	AJ897798	hypothetical protein FG08638.1 [Gibberella zeae PH-1] ref|XP_388814.1| hypothetical protein FG08638.1 [Gibberella zeae PH-1]	4e-95	RhoGAP [IPR000198] ;RhoGAP [PF00620] ;no description [SM00324] ;RHOGAP [PS50238] ;Rho GTPase activation protein [IPR008936] ;GTPase activation domain, GAP [SSF48350] ;
L05T34P051R04700	AJ897829	hypothetical protein MG08534.4 [Magnaporthe grisea 70-15] ref|XP_362903.1| hypothetical protein MG08534.4 [Magnaporthe grisea 70-15]	3e-81	ERG4/ERG24 ergosterol biosynthesis protein [IPR001171] ;ERG4_ERG24 [PF01222] ;Gamma-crystallin related [IPR011024] ;gamma-Crystallin-like [SSF49695] ;
L05T34P051R04702	AJ897831	hypothetical protein FG00236.1 [Gibberella zeae PH-1] ref|XP_380412.1| hypothetical protein FG00236.1 [Gibberella zeae PH-1]	2e-54	GroES-like [IPR011032] ;GroES-like [SSF50129] ;Alcohol dehydrogenase, zinc-binding [IPR013149] ;ADH_zinc_N [PF00107] ;Alcohol dehydrogenase GroES-like [IPR013154] ;ADH_N [PF08240] ;S-adenosyl-L-methionine-dependent methyltransferases [SSF53335] ;S-adenosyl-L-methionine-dependent methyltransferases [SSF53335] ;S-adenosyl-L-methionine-dependent methyltransferases [SSF53335] ;
L05T34P051R04709	AJ897838	60s ribosomal protein yl6 [Aspergillus fumigatus Af293] ref|XP_753997.1| 60s ribosomal protein yl6 [Aspergillus fumigatus Af293]	7e-62	Ribosomal protein L2 [IPR002171] ;Ribosomal_L2 [PF00181] ;Ribosomal_L2_C [PF03947] ;Translation protein SH3-like [IPR008991] ;Translation proteins SH3-like domain [SSF50104] ;Nucleic acid-binding, OB-fold [IPR008994] ;Nucleic acid-binding proteins [SSF50249] ;
L05T34P051R04712	AJ897841	hypothetical protein ( (AF198447) 60S ribosomal protein L3 [Emericella nidulans] ) [Neurospora crassa] gb|EAA34081.1| hypothetical protein ( (AF198447) 60S ribosomal protein L3 [Emericella nidulans] ) [Neurospora crassa]	4e-31	Ribosomal protein L3 [IPR000597] ;Ribosomal_L3 [PF00297] ;Translation factor [IPR009000] ;Translation proteins [SSF50447] ;Galactose-binding like [IPR008979] ;Galactose-binding domain-like [SSF49785] ;
L05T34P051R04713	AJ897842	hypothetical protein MG00330.4 [Magnaporthe grisea 70-15] ref|XP_368914.1| hypothetical protein MG00330.4 [Magnaporthe grisea 70-15]	1e-99	AAA ATPase, central region [IPR003959] ;AAA [PF00004] ;Nucleic acid-binding, OB-fold [IPR008994] ;Nucleic acid-binding proteins [SSF50249] ;P-loop containing nucleoside triphosphate hydrolases [SSF52540] ;P-loop containing nucleoside triphosphate hydrolases [SSF52540] ;P-loop containing nucleoside triphosphate hydrolases [SSF52540] ;
L05T34P051R04714	AJ897843	hypothetical protein FG05403.1 [Gibberella zeae PH-1] ref|XP_385579.1| hypothetical protein FG05403.1 [Gibberella zeae PH-1]	1e-75	Peptidyl-prolyl cis-trans isomerase, cyclophilin type [IPR002130] ;CSAPPISMRASE [PR00153] ;Pro_isomerase [PF00160] ;CSA_PPIASE_2 [PS50072] ;CSA_PPIASE_1 [PS00170] ;Cyclophilin (peptidylprolyl isomerase) [SSF50891] ;
L05T34P051R04715	AJ897844	hypothetical protein FG10846.1 [Gibberella zeae PH-1] ref|XP_391022.1| hypothetical protein FG10846.1 [Gibberella zeae PH-1]	1e-57	Cytochrome c oxidase assembly protein CtaG/Cox11 [IPR007533] ;CtaG_Cox11 [PF04442] ;
L05T34P051R04721	AJ897849	RL44_PICJA 60S RIBOSOMAL PROTEIN L44 (L41) [Gibberella zeae PH-1] ref|XP_390357.1| RL44_PICJA 60S RIBOSOMAL PROTEIN L44 (L41) [Gibberella zeae PH-1]	7e-57	Ribosomal protein L44E [IPR000552] ;RL44_PICJA_P52809	[PD002841] ;Ribosomal_L44 [PF00935] ;RIBOSOMAL_L44E [PS01172] ;Zn-binding ribosomal proteins [SSF57829] ;
L05T34P051R04722	AJ897850	ubiquitin fusion protein [Magnaporthe grisea]	4e-67	Ubiquitin [IPR000626] ;UBIQUITIN [PR00348] ;ubiquitin [PF00240] ;no description [SM00213] ;UBIQUITIN_2 [PS50053] ;UBIQUITIN_1 [PS00299] ;Ribosomal protein L40e [IPR001975] ;Ribosomal_L40e [PF01020] ;Ubiquitin-like [SSF54236] ;Ubiquitin-like [SSF54236] ;Ubiquitin-like [SSF54236] ;
L05T34P051R04725	AJ897853	hypothetical protein FG01527.1 [Gibberella zeae PH-1] ref|XP_381703.1| hypothetical protein FG01527.1 [Gibberella zeae PH-1]	2e-24	NLI interacting factor [IPR004274] ;NIF [PF03031] ;FCP1 [PS50969] ;
L05T34P051R04733	AJ897861	unnamed protein product [Yarrowia lipolytica CLIB99] ref|XP_500037.1| hypothetical protein [Yarrowia lipolytica]	3e-89	Asparagine synthase [IPR001962] ;Asn_synthase [PF00733] ;Adenine nucleotide alpha hydrolases-like [SSF52402] ;Adenine nucleotide alpha hydrolases-like [SSF52402] ;Adenine nucleotide alpha hydrolases-like [SSF52402] ;
L05T34P051R04735	AJ897863	conserved hypothetical protein [Gibberella zeae PH-1] ref|XP_381145.1| conserved hypothetical protein [Gibberella zeae PH-1]	4e-77	AICARFT/IMPCHase bienzyme [IPR002695] ;PU92_YEAST_P38009	[PD004666] ;AICARFT_IMPCHas [PF01808] ;MGS-like [IPR011607] ;MGS [PF02142] ;Methylglyoxal synthase-like [SSF52335] ;Methylglyoxal synthase-like [SSF52335] ;Methylglyoxal synthase-like [SSF52335] ;
L05T34P051R04738	AJ897866	hypothetical protein MG02920.4 [Magnaporthe grisea 70-15] ref|XP_366844.1| hypothetical protein MG02920.4 [Magnaporthe grisea 70-15]	1e-97	Target SNARE coiled-coil region [IPR000727] ;SNARE [PF05739] ;no description [SM00397] ;T_SNARE [PS50192] ;Syntaxin, N-terminal [IPR006011] ;Syntaxin [PF00804] ;t-snare [IPR010989] ;t-snare proteins [SSF47661] ;
L05T34P051R04739	AJ897867	beta-galactosidase [Cloning vector pUG26]	2e-25	Ribosomal protein S13 [IPR001892] ;RS18_HUMAN_P25232	[PD001363] ;Ribosomal_S13 [PF00416] ;RIBOSOMAL_S13_2 [PS50159] ;RIBOSOMAL_S13_1 [PS00646] ;Ribosomal protein S13-like, H2TH [IPR010979] ;S13-like H2TH domain [SSF46946] ;Galactose-binding like [IPR008979] ;Galactose-binding domain-like [SSF49785] ;
L05T34P051R04747	AJ897875	succinyl-CoA ligase beta-chain-like protein [Magnaporthe grisea] gb|EAA55320.1| hypothetical protein MG06977.4 [Magnaporthe grisea 70-15] ref|XP_370480.1| hypothetical protein MG06977.4 [Magnaporthe grisea 70-15]	8e-98	ATP-dependent carboxylate-amine ligase-like, ATP-grasp [IPR003135] ;ATP-grasp [PF02222] ;Glutathione synthetase ATP-binding domain-like [SSF56059] ;Glutathione synthetase ATP-binding domain-like [SSF56059] ;Glutathione synthetase ATP-binding domain-like [SSF56059] ;
L05T34P051R04748	AJ897876	ATP synthase alpha chain, mitochondrial precursor ref|XP_331713.1| ATP SYNTHASE ALPHA CHAIN, MITOCHONDRIAL PRECURSOR [Neurospora crassa] gb|EAA36409.1| ATP SYNTHASE ALPHA CHAIN, MITOCHONDRIAL PRECURSOR [Neurospora crassa] gb|AAA33560.1| mitochondrial ATPa	1e-66	H+-transporting two-sector ATPase, alpha/beta subunit, N-terminal [IPR004100] ;ATP-synt_ab_N [PF02874] ;N-terminal domain of alpha and beta subunits of F1 ATP synthase [SSF50615] ;P-loop containing nucleoside triphosphate hydrolases [SSF52540] ;P-loop containing nucleoside triphosphate hydrolases [SSF52540] ;P-loop containing nucleoside triphosphate hydrolases [SSF52540] ;
L05T34P051R04751	AJ897879	hypothetical protein ( (AF056623) ubiquitin fusion protein [Magnaporthe grisea] ) [Neurospora crassa] gb|EAA32676.1| hypothetical protein ( (AF056623) ubiquitin fusion protein [Magnaporthe grisea] ) [Neurospora crassa]	3e-23	Ribosomal protein L40e [IPR001975] ;Ribosomal_L40e [PF01020] ;
L05T34P051R04753	AJ897881	hypothetical protein MG08564.4 [Magnaporthe grisea 70-15] pdb|1E5L|B Chain B, Apo Saccharopine Reductase From Magnaporthe Grisea pdb|1E5L|A Chain A, Apo Saccharopine Reductase From Magnaporthe Grisea pdb|1E5Q|H Chain H, Ternary Complex Of Saccharopine Red	1e-85	Saccharopine dehydrogenase [IPR005097] ;Saccharop_dh [PF03435] ;Glyceraldehyde-3-phosphate dehydrogenase-like, C-terminal domain [SSF55347] ;Glyceraldehyde-3-phosphate dehydrogenase-like, C-terminal domain [SSF55347] ;Glyceraldehyde-3-phosphate dehydrogenase-like, C-terminal domain [SSF55347] ;
L05T34P051R04760	AJ897888	putative mitochondrial carrier protein [Fusarium oxysporum]	1e-99	Mitochondrial substrate carrier [IPR001993] ;Mito_carr [PF00153] ;SOLCAR [PS50920] ;Multidrug efflux transporter AcrB TolC docking domain	DN and DC subdomains [SSF82714] ;Multidrug efflux transporter AcrB TolC docking domain	DN and DC subdomains [SSF82714] ;Multidrug efflux transporter AcrB TolC docking domain	DN and DC subdomains [SSF82714] $
L05T34P051R04764	AJ897892	hypothetical protein FG07401.1 [Gibberella zeae PH-1] ref|XP_387577.1| hypothetical protein FG07401.1 [Gibberella zeae PH-1]	7e-75	Glutathione S-transferase, N-terminal [IPR004045] ;GST_N [PF02798] ;Glutathione S-transferase, C-terminal [IPR004046] ;GST_C [PF00043] ;Glutathione S-transferase, C-terminal-like [IPR010987] ;Glutathione S-transferase (GST), C-terminal domain [SSF47616] ;Thioredoxin fold [IPR012335] ;Thioredoxin-like fold [IPR012336] ;Thioredoxin-like [SSF52833] ;Lipolytic enzyme, G-D-S-L, active site [IPR008265]…
L05T34P052R04793	AJ897919	conserved hypothetical protein [Gibberella zeae PH-1] ref|XP_387100.1| conserved hypothetical protein [Gibberella zeae PH-1]	6e-42	Ribosomal protein L1 [IPR002143] ;Q9VTP4_DROME_Q9VTP4	[PD001314] ;Ribosomal_L1 [PF00687] ;Ribosomal protein L1 [SSF56808] ;Delta-aminolevulinic acid dehydratase [IPR001731] ;Q872B2_NEUCR_Q872B2	[PD002304] ;DALDHYDRTASE [PR00144] ;ALAD [PF00490] ;D_ALA_DEHYDRATASE [PS00169] ;Ankyrin [IPR002110] ;ANKYRIN [PR01415] ;Aldolase [SSF51569] ;Ribosomal protein L1 [SSF56808] ;Aldolase [SSF51569] ;Ribosomal protein L1 [SSF56808] ;Aldolase [SSF51569] ;
L05T34P052R04796	AJ897922	hypothetical protein AN5719.2 [Aspergillus nidulans FGSC A4] ref|XP_663323.1| hypothetical protein AN5719_2 [Aspergillus nidulans FGSC A4] ref|XP_409856.1| hypothetical protein AN5719.2 [Aspergillus nidulans FGSC A4]	3e-23	Ribosomal protein 60S [IPR001813] ;Ribosomal_60s [PF00428] ;
L05T34P052R04799	AJ897925	hypothetical protein FG09881.1 [Gibberella zeae PH-1] ref|XP_390057.1| hypothetical protein FG09881.1 [Gibberella zeae PH-1]	9e-43	HAD-like [SSF56784] ;HAD-like [SSF56784] ;HAD-like [SSF56784] ;
L05T34P052R04825	AJ897949	conserved hypothetical protein [Gibberella zeae PH-1] ref|XP_387644.1| conserved hypothetical protein [Gibberella zeae PH-1]	4e-58	D-isomer specific 2-hydroxyacid dehydrogenase, catalytic region [IPR006139] ;2-Hacid_dh [PF00389] ;Formate/glycerate dehydrogenase catalytic domain-like [SSF52283] ;Formate/glycerate dehydrogenase catalytic domain-like [SSF52283] ;Formate/glycerate dehydrogenase catalytic domain-like [SSF52283] ;
L05T34P052R04842	AJ897966	hypothetical protein FG06084.1 [Gibberella zeae PH-1] ref|XP_386260.1| hypothetical protein FG06084.1 [Gibberella zeae PH-1]	6e-70	Enoyl-CoA hydratase/isomerase [IPR001753] ;ECH [PF00378] ;ClpP/crotonase [SSF52096] ;ClpP/crotonase [SSF52096] ;ClpP/crotonase [SSF52096] ;
L05T34P052R04852	AJ897976	hypothetical protein [Neurospora crassa] gb|EAA30951.1| hypothetical protein [Neurospora crassa]	4e-87	Adenylosuccinate synthetase [IPR001114] ;Q8X1T5_EMENI_Q8X1T5	[PD001188] ;Adenylsucc_synt [PF00709] ;ADENYLOSUCCIN_SYN_2 [PS00513] ;ADENYLOSUCCIN_SYN_1 [PS01266] ;P-loop containing nucleoside triphosphate hydrolases [SSF52540] ;P-loop containing nucleoside triphosphate hydrolases [SSF52540] ;P-loop containing nucleoside triphosphate hydrolases [SSF52540] ;
L05T34P052R04859	AJ897983	hypothetical protein FG00802.1 [Gibberella zeae PH-1] ref|XP_380978.1| hypothetical protein FG00802.1 [Gibberella zeae PH-1]	1e-30	Ribosomal protein L14b/L23e [IPR000218] ;RL23_YEAST_P04451	[PD001093] ;Ribosomal_L14 [PF00238] ;RIBOSOMAL_L14 [PS00049] ;Ribosomal protein L14 [SSF50193] ;
L05T34P052R04875	AJ897998	hypothetical protein AN5162.2 [Aspergillus nidulans FGSC A4] ref|XP_662766.1| hypothetical protein AN5162_2 [Aspergillus nidulans FGSC A4] ref|XP_409299.1| hypothetical protein AN5162.2 [Aspergillus nidulans FGSC A4]	2e-98	Dehydrogenase, E1 component [IPR001017] ;E1_dh [PF00676] ;Thiamin diphosphate-binding fold (THDP-binding) [SSF52518] ;Virulence factor, pectin lyase fold [IPR011050] ;Pectin lyase-like [SSF51126] ;Thiamin diphosphate-binding fold (THDP-binding) [SSF52518] ;Thiamin diphosphate-binding fold (THDP-binding) [SSF52518] ;
L06T34P027R02498	AJ898002	histone H3 [Hypocrea jecorina] emb|CAD21510.1| histone H3 [Neurospora crassa] dbj|BAD90806.1| histone 3 [Conocephalum conicum] dbj|BAD90803.1| histone 3 [Conocephalum conicum] dbj|BAD90799.1| histone 3 [Conocephalum conicum] dbj|BAD90797.1| histone 3 [Mar	4e-69	Histone H3 [IPR000164] ;HISTONEH3 [PR00622] ;no description [SM00428] ;HISTONE_H3_1 [PS00322] ;HISTONE_H3_2 [PS00959] ;Histone-fold/TFIID-TAF/NF-Y [IPR007124] ;HIST_TAF [PS50028] ;Histone core [IPR007125] ;Histone [PF00125] ;Histone-fold [IPR009072] ;Histone-fold [SSF47113] ;
L06T34P027R02501	AJ898004	ATP9_NEUCR ATP synthase protein 9, mitochondrial precursor (Lipid-binding protein) [Gibberella zeae PH-1] ref|XP_386224.1| ATP9_NEUCR ATP synthase protein 9, mitochondrial precursor (Lipid-binding protein) [Gibberella zeae PH-1]	1e-29	Eubacterial/plasma membrane H+-transporting two-sector ATPase, C subunit [IPR000454] ;ATPASEC [PR00124] ;H+-transporting two-sector ATPase, C subunit [IPR002379] ;ATP-synt_C [PF00137] ;F1F0 ATP synthase subunit C [SSF81333] ;Respiratory-chain NADH dehydrogenase 75 kDa subunit [IPR000283] ;COMPLEX1_75K_3 [PS00643] ;4Fe-4S ferredoxin, iron-sulfur binding [IPR001450] ;4FE4S_FERREDOXIN [PS00198] ;
L06T34P027R02535	AJ898034	hypothetical protein [Neurospora crassa] gb|EAA30951.1| hypothetical protein [Neurospora crassa]	2e-80	Adenylosuccinate synthetase [IPR001114] ;Adenylsucc_synt [PF00709] ;P-loop containing nucleoside triphosphate hydrolases [SSF52540] ;P-loop containing nucleoside triphosphate hydrolases [SSF52540] ;P-loop containing nucleoside triphosphate hydrolases [SSF52540] ;
L06T34P027R02540	AJ898038	hypothetical protein [Neurospora crassa] gb|EAA33733.1| hypothetical protein [Neurospora crassa]	2e-43	GCN5-related N-acetyltransferase [IPR000182] ;Acetyltransf_1 [PF00583] ;Acyl-CoA N-acyltransferases (Nat) [SSF55729] ;Acyl-CoA N-acyltransferases (Nat) [SSF55729] ;Acyl-CoA N-acyltransferases (Nat) [SSF55729] ;
L06T34P027R02547	AJ898044	hypothetical protein FG06921.1 [Gibberella zeae PH-1] ref|XP_387097.1| hypothetical protein FG06921.1 [Gibberella zeae PH-1]	4e-21	Ribosomal protein L39e [IPR000077] ;Q96W55_CANAL_Q96W55	[PD007914] ;Ribosomal_L39 [PF00832] ;Ribosomal protein L39e [SSF48662] ;Galactose-binding like [IPR008979] ;Galactose-binding domain-like [SSF49785] ;Ribosomal protein L39e [SSF48662] ;Ribosomal protein L39e [SSF48662] ;
L06T34P027R02548	AJ898045	unnamed protein product [Yarrowia lipolytica CLIB99] ref|XP_502363.1| hypothetical protein [Yarrowia lipolytica]	1e-57
L06T34P027R02563	AJ898059	hypothetical protein FG01177.1 [Gibberella zeae PH-1] ref|XP_381353.1| hypothetical protein FG01177.1 [Gibberella zeae PH-1]	3e-50	Cys/Met metabolism pyridoxal-phosphate-dependent enzymes [IPR000277] ;Cys_Met_Meta_PP [PF01053] ;PLP-dependent transferases [SSF53383] ;PLP-dependent transferases [SSF53383] ;
L06T34P027R02580	AJ898073	hypothetical protein FG00654.1 [Gibberella zeae PH-1] ref|XP_380830.1| hypothetical protein FG00654.1 [Gibberella zeae PH-1]	9e-67
L06T34P027R02586	AJ898078	ubiquinone biosynthesis protein [Xanthomonas campestris pv. campestris str. ATCC 33913] gb|AAM41014.1| ubiquinone biosynthesis protein [Xanthomonas campestris pv. campestris str. ATCC 33913] ref|YP_243581.1| ubiquinone biosynthesis protein [Xanthomonas ca	2e-71	ABC-1 [IPR004147] ;ABC1 [PF03109] ;Protein kinase-like [IPR011009] ;Protein kinase-like (PK-like) [SSF56112] ;
L06T34P027R02590	AJ898082	conserved hypothetical protein [Gibberella zeae PH-1] ref|XP_389950.1| conserved hypothetical protein [Gibberella zeae PH-1]	8e-88	Mrp [IPR000808] ;MRP [PS01215] ;P-loop containing nucleoside triphosphate hydrolases [SSF52540] ;P-loop containing nucleoside triphosphate hydrolases [SSF52540] ;
L06T34P028R02596	AJ898087	hypothetical protein MG06011.4 [Magnaporthe grisea 70-15] ref|XP_369453.1| hypothetical protein MG06011.4 [Magnaporthe grisea 70-15]	6e-53	NAD(P)-binding Rossmann-fold domains [SSF51735] ;NAD(P)-binding Rossmann-fold domains [SSF51735] ;
L06T34P028R02606	AJ898097	RS9_PODAN 40S ribosomal protein S9 (S7) [Gibberella zeae PH-1] ref|XP_389072.1| RS9_PODAN 40S ribosomal protein S9 (S7) [Gibberella zeae PH-1]	9e-85	Ribosomal protein S4 [IPR001912] ;Ribosomal_S4 [PF00163] ;RIBOSOMAL_S4 [PS00632] ;RNA-binding S4 [IPR002942] ;S4 [PF01479] ;no description [SM00363] ;S4 [PS50889] ;Ribosomal protein S4/9, eukaryotic and archaeal form [IPR005710] ;rpsD_arch: ribosomal protein S4 [TIGR01018] ;Alpha-L RNA-binding motif [SSF55174] ;Alpha-L RNA-binding motif [SSF55174] ;
L06T34P028R02613	AJ898103	RLA0_NEUCR 60S acidic ribosomal protein P0 [Gibberella zeae PH-1] ref|XP_387003.1| RLA0_NEUCR 60S acidic ribosomal protein P0 [Gibberella zeae PH-1]	3e-65	Ribosomal protein 60S [IPR001813] ;Ribosomal_60s [PF00428] ;
L06T34P028R02638	AJ898125	ribosomal protein [Neurospora crassa]	1e-42	Ribosomal protein S26E [IPR000892] ;Ribosomal_S26e [PF01283] ;RIBOSOMAL_S26E [PS00733] ;Fibronectin, type III-like fold [IPR008957] ;Fibronectin type III [SSF49265] ;
L06T34P028R02655	AJ898141	probable DELTA(24)-STEROL C-METHYLTRANSFERASE (ERG6) [Neurospora crassa] sp|Q9P3R1|ERG6_NEUCR Sterol 24-C-methyltransferase (Delta(24)-sterol C-methyltransferase) ref|XP_330193.1| probable DELTA(24)-STEROL C-METHYLTRANSFERASE [MIPS] [Neurospora crassa] gb	2e-97	SAM (and some other nucleotide) binding motif [IPR000051] ;SAM_BIND [PS50193] ;Generic methyltransferase [IPR001601] ;MET_TRANS [PS50124] ;Methyltransferase type 11 [IPR013216] ;Methyltransf_11 [PF08241] ;S-adenosyl-L-methionine-dependent methyltransferases [SSF53335] ;
L06T34P028R02659	AJ898145	hypothetical protein FG10849.1 [Gibberella zeae PH-1] ref|XP_391025.1| hypothetical protein FG10849.1 [Gibberella zeae PH-1]	5e-36	Like-Sm ribonucleoprotein-related, core [IPR010920] ;Sm-like ribonucleoproteins [SSF50182] ;
L06T34P028R02670	AJ898155	translation elongation factor 1a [Hypocrea jecorina] sp|P34825|EF1A_TRIRE Elongation factor 1-alpha (EF-1-alpha) prf||2004295A elongation factor 1alpha	6e-88	Elongation factor Tu, C-terminal [IPR004160] ;GTP_EFTU_D3 [PF03143] ;Elongation factor Tu, domain 2 [IPR004161] ;GTP_EFTU_D2 [PF03144] ;Translation factor [IPR009000] ;Translation proteins [SSF50447] ;EF-Tu/eEF-1alpha/eIF2-gamma, C-terminal [IPR009001] ;EF-Tu/eEF-1alpha/eIF2-gamma C-terminal domain [SSF50465] ;
L06T34P028R02673	AJ898158	translation elongation factor 1-alpha [Hypocrea virens] gb|AAQ10498.1| translation elongation factor 1-alpha [Gliocladium flavofuscum] gb|AAQ10459.1| translation elongation factor 1-alpha [Hypocrea lixii] gb|AAS89558.1| translation elongation factor 1-alp	3e-76	Elongation factor Tu, C-terminal [IPR004160] ;GTP_EFTU_D3 [PF03143] ;Elongation factor Tu, domain 2 [IPR004161] ;GTP_EFTU_D2 [PF03144] ;Translation factor [IPR009000] ;Translation proteins [SSF50447] ;
L06T34P029R02689	AJ898172	hypothetical protein FG09295.1 [Gibberella zeae PH-1] ref|XP_389471.1| hypothetical protein FG09295.1 [Gibberella zeae PH-1]	5e-34	Ubiquitin-conjugating enzyme, E2 [IPR000608] ;MMS2_SCHPO_O74983	[PD000461] ;UBIQUITIN_CONJUGAT_2 [PS50127] ;UBC-like [SSF54495] ;
L06T34P029R02695	AJ898178	probable GTP-binding protein [Neurospora crassa] ref|XP_326676.1| hypothetical protein [Neurospora crassa] gb|EAA32313.1| hypothetical protein [Neurospora crassa]	3e-58	GTP-binding protein, HSR1-related [IPR002917] ;MMR_HSR1 [PF01926] ;GTP1/OBG [IPR006073] ;GTP1OBG [PR00326] ;GTP1/OBG domain [IPR006074] ;GTP1_OBG [PS00905] ;P-loop containing nucleoside triphosphate hydrolases [SSF52540] ;
L06T34P029R02709	AJ898190	conserved hypothetical protein [Gibberella zeae PH-1] ref|XP_380734.1| conserved hypothetical protein [Gibberella zeae PH-1]	7e-88	Chaperonin Cpn60/TCP-1 [IPR002423] ;TCOMPLEXTCP1 [PR00304] ;Cpn60_TCP1 [PF00118] ;GroEL apical domain-like [SSF52029] ;
L06T34P029R02710	AJ898191	SPAC4G8.05 [Schizosaccharomyces pombe] ref|NP_593065.1| hypothetical protein SPAC4G8.05 [Schizosaccharomyces pombe 972h-] sp|Q09831|KAD5_SCHPO Probable serine/threonine-protein kinase C4G8.05	3e-94	Protein kinase [IPR000719] ;NRC2_NEUCR_O42626	[PD000001] ;Pkinase [PF00069] ;PROTEIN_KINASE_DOM [PS50011] ;Serine/threonine protein kinase [IPR002290] ;no description [SM00220] ;Serine/threonine protein kinase, active site [IPR008271] ;PROTEIN_KINASE_ST [PS00108] ;Protein kinase-like [IPR011009] ;Protein kinase-like (PK-like) [SSF56112] ;
L06T34P029R02713	AJ898194	hypothetical protein [Neurospora crassa] gb|EAA29692.1| hypothetical protein [Neurospora crassa]	2e-71	DEAD/DEAH box helicase [IPR001410] ;HELICASE [PS50136] ;Helicase, C-terminal [IPR001650] ;Helicase_C [PF00271] ;no description [SM00490] ;P-loop containing nucleoside triphosphate hydrolases [SSF52540] ;
L06T34P029R02716	AJ898197	hypothetical protein FG01111.1 [Gibberella zeae PH-1] ref|XP_381287.1| hypothetical protein FG01111.1 [Gibberella zeae PH-1]	3e-89	6-phosphogluconate dehydrogenase, C-terminal [IPR006114] ;6PGD [PF00393] ;6-phosphogluconate dehydrogenase, NAD-binding [IPR006115] ;NAD_binding_2 [PF03446] ;6-phosphogluconate dehydrogenase [IPR006183] ;6PGDHDRGNASE [PR00076] ;6-phosphogluconate dehydrogenase, C-terminal-like [IPR008927] ;6-phosphogluconate dehydrogenase C-terminal domain-like [SSF48179] ;6-phosphogluconate dehydrogenase, C-term…
L06T34P029R02718	AJ898199	conserved hypothetical protein [Gibberella zeae PH-1] ref|XP_386446.1| conserved hypothetical protein [Gibberella zeae PH-1]	2e-50	Plectin/S10, N-terminal [IPR005326] ;Q873A6_NEUCR_Q873A6	[PD006662] ;S10_plectin [PF03501] ;"Winged helix" DNA-binding domain [SSF46785] ;
L06T34P029R02721	AJ898201	NAD-dependent formate dehydrogenase [Mycosphaerella graminicola]	4e-76	D-isomer specific 2-hydroxyacid dehydrogenase, NAD-binding [IPR006140] ;2-Hacid_dh_C [PF02826] ;D_2_HYDROXYACID_DH_2 [PS00670] ;NAD(P)-binding Rossmann-fold domains [SSF51735] ;
L06T34P029R02728	AJ898207	ARF_AJECA ADP-RIBOSYLATION FACTOR [Gibberella zeae PH-1] ref|XP_381190.1| ARF_AJECA ADP-RIBOSYLATION FACTOR [Gibberella zeae PH-1]	3e-87	Ras GTPase [IPR001806] ;RASTRNSFRMNG [PR00449] ;Ras small GTPase, Rab type [IPR003579] ;no description [SM00175] ;Small GTP-binding protein domain [IPR005225] ;small_GTP: small GTP-binding protein domain [TIGR00231] ;GTP-binding protein SAR1 [IPR006687] ;no description [SM00178] ;ADP-ribosylation factor [IPR006688] ;no description [SM00177] ;ARF/SAR superfamily [IPR006689] ;SAR1GTPBP [PR00328] ;A…
L06T34P029R02729	AJ898208	unnamed protein product [Yarrowia lipolytica CLIB99] ref|XP_502528.1| hypothetical protein [Yarrowia lipolytica]	1e-96	Glutamine amidotransferase class-I [IPR000991] ;GATase [PF00117] ;Carbamoyl-phosphate synthase, GATase region [IPR001317] ;CPSGATASE [PR00099] ;Carbamoyl-phosphate synthase, small chain [IPR002474] ;CPSase_sm_chain [PF00988] ;Carbamoyl phosphate synthetase, small subunit N-terminal domain [SSF52021] ;Anthranilate synthase component II/delta crystallin [IPR006220] ;ANTSNTHASEII [PR00097] ;Glutamin…
L06T34P029R02749	AJ898227	conserved hypothetical protein [Gibberella zeae PH-1] ref|XP_381692.1| conserved hypothetical protein [Gibberella zeae PH-1]	8e-81	Ribosomal L18ae protein [IPR002670] ;Ribosomal_L18ae [PF01775] ;
L06T34P030R02809	AJ898282	hypothetical protein FG01865.1 [Gibberella zeae PH-1] ref|XP_382041.1| hypothetical protein FG01865.1 [Gibberella zeae PH-1]	9e-77	Phosphatidylserine decarboxylase-related [IPR003817] ;PS_Dcarbxylase [PF02666] ;
L06T34P030R02846	AJ898314	conserved hypothetical protein [Gibberella zeae PH-1] ref|XP_381574.1| conserved hypothetical protein [Gibberella zeae PH-1]	2e-71	Cornichon [IPR003377] ;Cornichon [PF03311] ;CORNICHON [PS01340] ;
L06T34P030R02855	AJ898321	hypothetical protein AN9378.2 [Aspergillus nidulans FGSC A4] ref|XP_682647.1| hypothetical protein AN9378_2 [Aspergillus nidulans FGSC A4] ref|XP_413515.1| hypothetical protein AN9378.2 [Aspergillus nidulans FGSC A4]	1e-22	Short-chain dehydrogenase/reductase SDR [IPR002198] ;adh_short [PF00106] ;Glucose/ribitol dehydrogenase [IPR002347] ;GDHRDH [PR00081] ;NAD(P)-binding Rossmann-fold domains [SSF51735] ;
L06T34P031R02893	AJ898352	hypothetical protein FG09444.1 [Gibberella zeae PH-1] ref|XP_389620.1| hypothetical protein FG09444.1 [Gibberella zeae PH-1]	6e-77	Radical SAM [IPR007197] ;Radical_SAM [PF04055] ;
L06T34P031R02897	AJ898354	hypothetical protein MG01240.4 [Magnaporthe grisea 70-15] ref|XP_363314.1| hypothetical protein MG01240.4 [Magnaporthe grisea 70-15]	1e-33	Zinc finger, RING-type [IPR001841] ;zf-C3HC4 [PF00097] ;no description [SM00184] ;ZF_RING_2 [PS50089] ;RING/U-box [SSF57850] ;
L06T34P031R02905	AJ898359	tetrahydrofolylpolyglutamate synthase (met6+) [Neurospora crassa] sp|O13492|FOLE_NEUCR Folylpolyglutamate synthase (Folylpoly-gamma-glutamate synthetase) (FPGS) (Tetrahydrofolylpolyglutamate synthase) ref|XP_325072.1| hypothetical protein ( tetrahydrofoly	2e-74	Folylpolyglutamate synthetase [IPR001645] ;FOLYLPOLYGLU_SYNT_2 [PS01012] ;MurD-like peptide ligases, catalytic domain [SSF53623] ;
L06T34P031R02911	AJ898364	hypothetical protein FG05298.1 [Gibberella zeae PH-1] ref|XP_385474.1| hypothetical protein FG05298.1 [Gibberella zeae PH-1]	7e-77	Protein of unknown function, ATP binding [IPR004130] ;ATP_bind_1 [PF03029] ;P-loop containing nucleoside triphosphate hydrolases [SSF52540] ;Peptidase M, neutral zinc metallopeptidases, zinc-binding site [IPR006025] ;ZINC_PROTEASE [PS00142] ;
L06T34P031R02912	AJ898365	hypothetical protein FG07150.1 [Gibberella zeae PH-1] ref|XP_387326.1| hypothetical protein FG07150.1 [Gibberella zeae PH-1]	3e-68	ATP-NAD/AcoX kinase [IPR002504] ;NAD_kinase [PF01513] ;
L06T34P031R02919	AJ898371	hypothetical protein FG07377.1 [Gibberella zeae PH-1] ref|XP_387553.1| hypothetical protein FG07377.1 [Gibberella zeae PH-1]	3e-61	Nucleosome assembly protein (NAP) [IPR002164] ;NAP [PF00956] ;
L06T34P031R02938	AJ898385	hypothetical protein FG09165.1 [Gibberella zeae PH-1] ref|XP_389341.1| hypothetical protein FG09165.1 [Gibberella zeae PH-1]	2e-52	Nuclear movement protein [IPR005307] ;Nuclear_move [PF03593] ;HSP20-like chaperone [IPR008978] ;HSP20-like chaperones [SSF49764] ;
L06T34P031R02948	AJ898394	hypothetical protein MG06895.4 [Magnaporthe grisea 70-15] ref|XP_370398.1| hypothetical protein MG06895.4 [Magnaporthe grisea 70-15]	6e-64	Ribosomal protein L11 [IPR000911] ;Ribosomal_L11 [PF00298] ;Ribosomal_L11_N [PF03946] ;no description [SM00649] ;Ribosomal protein L11, C-terminal domain [SSF46906] ;Ribosomal protein L11, N-terminal domain [SSF54747] ;Ribosomal protein L11/L12 [PIRSF002179] ;Elongation factor Tu, domain 2 [IPR004161] ;GTP_EFTU_D2 [PF03144] ;Translation factor [IPR009000] ;Translation proteins [SSF50447] ;
L06T34P031R02955	AJ898400	translation elongation factor 1-alpha [Hypocrea virens] gb|AAQ10498.1| translation elongation factor 1-alpha [Gliocladium flavofuscum] gb|AAQ10459.1| translation elongation factor 1-alpha [Hypocrea lixii] gb|AAS89558.1| translation elongation factor 1-alp	2e-80	Elongation factor Tu, C-terminal [IPR004160] ;GTP_EFTU_D3 [PF03143] ;Elongation factor Tu, domain 2 [IPR004161] ;GTP_EFTU_D2 [PF03144] ;Translation factor [IPR009000] ;Translation proteins [SSF50447] ;
L06T34P031R02959	AJ898404	hypothetical protein FG11590.1 [Gibberella zeae PH-1] ref|XP_391766.1| hypothetical protein FG11590.1 [Gibberella zeae PH-1]	3e-70	CMP/dCMP deaminase, zinc-binding [IPR002125] ;dCMP_cyt_deam_1 [PF00383] ;Cytidine deaminase-like [SSF53927] ;
L06T34P031R02963	AJ898407	hypothetical protein FG05016.1 [Gibberella zeae PH-1] ref|XP_385192.1| hypothetical protein FG05016.1 [Gibberella zeae PH-1]	2e-39	DNA-directed RNA polymerase, bacteriophage type [IPR002092] ;RNA_pol [PF00940] ;RNA_POL_PHAGE_2 [PS00489] ;DNA/RNA polymerases [SSF56672] ;
L06T34P031R02966	AJ898409	heat shock protein SSC1-like protein [Magnaporthe grisea] gb|EAA50432.1| hypothetical protein MG04191.4 [Magnaporthe grisea 70-15] ref|XP_361717.1| hypothetical protein MG04191.4 [Magnaporthe grisea 70-15]	2e-74	Heat shock protein Hsp70 [IPR001023] ;HEATSHOCK70 [PR00301] ;Heat shock protein 70 [IPR013126] ;HSP70 [PF00012] ;Actin-like ATPase domain [SSF53067] ;Heat shock protein 70kD (HSP70), C-terminal substrate-binding fragment [SSF56778] ;Phosphotransferase system, HPr serine phosphorylation site [IPR002114] ;PTS_HPR_SER [PS00589] ;
L06T34P031R02967	AJ898410	hypothetical protein MG10490.4 [Magnaporthe grisea 70-15] ref|XP_366271.1| hypothetical protein MG10490.4 [Magnaporthe grisea 70-15]	7e-97	Peptidase C13, legumain [IPR001096] ;HEMOGLOBNASE [PR00776] ;Caspase-like [SSF52129] ;
L06T34P032R03022	AJ898451	ribosomal protein L30-like protein [Ophiostoma novo-ulmi]	1e-44	Ribosomal protein L30e [IPR000231] ;RIBOSOMAL_L30E_1 [PS00709] ;RIBOSOMAL_L30E_2 [PS00993] ;Ribosomal protein L7Ae/L30e/S12e/Gadd45 [IPR004038] ;Q8ITC5_AEQIR_Q8ITC5	[PD004495] ;Ribosomal_L7Ae [PF01248] ;L30e-like [SSF55315] ;
L06T34P032R03026	AJ898455	hypothetical protein MG01662.4 [Magnaporthe grisea 70-15] ref|XP_363736.1| hypothetical protein MG01662.4 [Magnaporthe grisea 70-15]	1e-94	Aminotransferase class-III [IPR005814] ;Aminotran_3 [PF00202] ;AA_TRANSFER_CLASS_3 [PS00600] ;PLP-dependent transferases [SSF53383] ;
L06T34P032R03039	AJ898466	hypothetical protein FG06202.1 [Gibberella zeae PH-1] ref|XP_386378.1| hypothetical protein FG06202.1 [Gibberella zeae PH-1]	9e-85	GroES-like [IPR011032] ;GroES-like [SSF50129] ;Alcohol dehydrogenase, zinc-binding [IPR013149] ;ADH_zinc_N [PF00107] ;Alcohol dehydrogenase GroES-like [IPR013154] ;ADH_N [PF08240] ;Aldehyde dehydrogenase [IPR002086] ;ALDEHYDE_DEHYDR_CYS [PS00070] ;
L08T34P062R05784	AJ899517	hypothetical protein FG09197.1 [Gibberella zeae PH-1] ref|XP_389373.1| hypothetical protein FG09197.1 [Gibberella zeae PH-1]	1e-89	Hydroxymethylglutaryl-coenzyme A reductase [IPR002202] ;HMGCOARDTASE [PR00071] ;HMG-CoA_red [PF00368] ;HMG_COA_REDUCTASE_4 [PS50065] ;HMG_COA_REDUCTASE_1 [PS00066] ;HMG_COA_REDUCTASE_2 [PS00318] ;Hydroxymethylglutaryl-CoA reductase, NAD-binding [IPR009023] ;NAD-binding domain of HMG-CoA reductase [SSF55035] ;Hydroxymethylglutaryl-CoA reductase, substrate-binding [IPR009029] ;Substrate-binding dom…
L08T34P062R05809	AJ899542	NACHT domain protein, putative [Aspergillus fumigatus Af293] ref|XP_747379.1| hypothetical protein Afu8g05780 [Aspergillus fumigatus Af293]	6e-16	Ankyrin [IPR002110] ;ANKYRIN [PR01415] ;Ank [PF00023] ;no description [SM00248] ;ANK_REPEAT [PS50088] ;ANK_REP_REGION [PS50297] ;Ankyrin repeat [SSF48403] ;
L08T34P062R05820	AJ899553	predicted protein [Neurospora crassa] gb|EAA36539.1| predicted protein [Neurospora crassa]	2e-11
L08T34P063R05860	AJ899591	conserved hypothetical protein [Gibberella zeae PH-1] ref|XP_389147.1| conserved hypothetical protein [Gibberella zeae PH-1]	1e-93	Formyl transferase, N-terminal [IPR002376] ;Formyl_trans_N [PF00551] ;Formyltransferase [SSF53328] ;Formyltetrahydrofolate deformylase [IPR004810] ;FFH4HYDRLASE [PR01575] ;
L08T34P063R05870	AJ899601	unnamed protein product [Debaryomyces hansenii CBS767] ref|XP_460805.1| unnamed protein product [Debaryomyces hansenii]	5e-90	NADH-ubiquinone oxidoreductase, chain 49kDa [IPR001135] ;Complex1_49kDa [PF00346] ;Nickel-iron hydrogenase, large subunit [SSF56762] ;
L08T34P063R05882	AJ899612	conserved hypothetical protein [Gibberella zeae PH-1] ref|XP_386380.1| conserved hypothetical protein [Gibberella zeae PH-1]	4e-41	Ribosomal protein L11 [IPR000911] ;Ribosomal_L11 [PF00298] ;Ribosomal_L11_N [PF03946] ;no description [SM00649] ;Ribosomal protein L11, C-terminal domain [SSF46906] ;Ribosomal protein L11, N-terminal domain [SSF54747] ;Ribosomal protein L11/L12 [PIRSF002179] ;Galactose-binding like [IPR008979] ;Galactose-binding domain-like [SSF49785] ;
L08T34P063R05895	AJ899625	probable transcription factor BTF3a [Neurospora crassa] ref|XP_330584.1| hypothetical protein [Neurospora crassa] gb|EAA34961.1| hypothetical protein [Neurospora crassa]	8e-44	Nascent polypeptide-associated complex NAC [IPR002715] ;NAC [PF01849] ;
L08T34P063R05901	AJ899631	beta-glucosidase 1 [Aspergillus fumigatus Af293] ref|XP_753006.1| beta-glucosidase 1 [Aspergillus fumigatus Af293]	2e-91	Glycoside hydrolase, family 1 [IPR001360] ;GLHYDRLASE1 [PR00131] ;Glyco_hydro_1 [PF00232] ;(Trans)glycosidases [SSF51445] ;
L08T34P063R05924	AJ899654	Calcineurin B subunit (Protein phosphatase 2B regulatory subunit) (Calcineurin regulatory subunit)	3e-71	Calcium-binding EF-hand [IPR002048] ;CALB_NEUCR_P87072	[PD000012] ;efhand [PF00036] ;no description [SM00054] ;EF_HAND_2 [PS50222] ;EF_HAND_1 [PS00018] ;EF-Hand type [IPR011992] ;EF-hand [SSF47473] ;
L10T34P072R06717	AJ899865	hypothetical protein FG06754.1 [Gibberella zeae PH-1] ref|XP_386930.1| hypothetical protein FG06754.1 [Gibberella zeae PH-1]	1e-83
L10T34P072R06720	AJ899868	hypothetical protein FG00852.1 [Gibberella zeae PH-1] ref|XP_381028.1| hypothetical protein FG00852.1 [Gibberella zeae PH-1]	7e-67	Serine/threonine-specific protein phosphatase and bis(5-nucleosyl)-tetraphosphatase [IPR006186] ;STPHPHTASE [PR00114] ;no description [SM00156] ;Metallo-dependent phosphatases [SSF56300] ;
L10T34P072R06754	AJ899902	hypothetical protein FG02460.1 [Gibberella zeae PH-1] ref|XP_382636.1| hypothetical protein FG02460.1 [Gibberella zeae PH-1]	4e-39	Calcium ATPase, transmembrane domain M [SSF81665] ;
L10T34P072R06762	AJ899910	hypothetical protein FG00623.1 [Gibberella zeae PH-1] ref|XP_380799.1| hypothetical protein FG00623.1 [Gibberella zeae PH-1]	6e-34	Proteasome component region PCI [IPR000717] ;PCI [PF01399] ;no description [SM00088] ;PCI_DOMAIN [PS50250] ;
L10T34P072R06768	AJ899915	hypothetical protein FG08843.1 [Gibberella zeae PH-1] ref|XP_389019.1| hypothetical protein FG08843.1 [Gibberella zeae PH-1]	6e-63	AMP-dependent synthetase and ligase [IPR000873] ;AMP-binding [PF00501] ;Acetyl-CoA synthetase-like [SSF56801] ;
L10T34P072R06773	AJ899920	putative D-hydroxyacid dehydrogenase [Acremonium chrysogenum]	1e-79	D-isomer specific 2-hydroxyacid dehydrogenase, NAD-binding [IPR006140] ;2-Hacid_dh_C [PF02826] ;D_2_HYDROXYACID_DH_2 [PS00670] ;D_2_HYDROXYACID_DH_3 [PS00671] ;NAD(P)-binding Rossmann-fold domains [SSF51735] ;
L10T34P072R06795	AJ899942	hypothetical protein FG05236.1 [Gibberella zeae PH-1] ref|XP_385412.1| hypothetical protein FG05236.1 [Gibberella zeae PH-1]	1e-91	Peptidase M3A and M3B, thimet/oligopeptidase F [IPR001567] ;Peptidase_M3 [PF01432] ;Peptidase M, neutral zinc metallopeptidases, zinc-binding site [IPR006025] ;ZINC_PROTEASE [PS00142] ;Metalloproteases ("zincins"), catalytic domain [SSF55486] ;
L10T34P073R06802	AJ899949	hypothetical protein FG08333.1 [Gibberella zeae PH-1] ref|XP_388509.1| hypothetical protein FG08333.1 [Gibberella zeae PH-1]	2e-37	Heat shock protein DnaJ, N-terminal [IPR001623] ;Chaperone J-domain [SSF46565] ;Protein of unknown function UPF0108 [IPR005341] ;YJK4_YEAST_P42949	[PD311402] ;Pam16 [PF03656] ;
L10T34P073R06803	AJ899950	conserved hypothetical protein [Gibberella zeae PH-1] ref|XP_386396.1| conserved hypothetical protein [Gibberella zeae PH-1]	5e-37	Eukaryotic translation initiation factor 2, alpha subunit [IPR011488] ;EIF_2_alpha [PF07541] ;
L10T34P073R06819	AJ899966	PSA2_NEUCR Probable proteasome subunit alpha type 2 [Gibberella zeae PH-1] ref|XP_384586.1| PSA2_NEUCR Probable proteasome subunit alpha type 2 [Gibberella zeae PH-1]	2e-69	Proteasome alpha-subunit [IPR000426] ;PROTEASOME_A [PS00388] ;20S proteasome, A and B subunits [IPR001353] ;Proteasome [PF00227] ;PROTEASOME_PROTEASE [PS50247] ;N-terminal nucleophile aminohydrolases (Ntn hydrolases) [SSF56235] ;
L10T34P073R06820	AJ899967	hypothetical protein FG01397.1 [Gibberella zeae PH-1] ref|XP_381573.1| hypothetical protein FG01397.1 [Gibberella zeae PH-1]	1e-98	Peptidase M24 [IPR000994] ;Peptidase_M24 [PF00557] ;Peptidase M24, methionine aminopeptidase [IPR001714] ;MAPEPTIDASE [PR00599] ;Creatinase/aminopeptidase [SSF55920] ;
L10T34P073R06823	AJ899970	hypothetical protein FG02746.1 [Gibberella zeae PH-1] ref|XP_382922.1| hypothetical protein FG02746.1 [Gibberella zeae PH-1]	8e-35	Like-Sm ribonucleoprotein, core [IPR001163] ;LSM [PF01423] ;Like-Sm ribonucleoprotein, eukaryotic and archaea-type, core [IPR006649] ;Q9M0C7_ARATH_Q9M0C7	[PD020287] ;no description [SM00651] ;Like-Sm ribonucleoprotein-related, core [IPR010920] ;Sm-like ribonucleoproteins [SSF50182] ;
L10T34P073R06857	AJ900003	aryl-alcohol dehydrogenase (AAD), putative [Aspergillus fumigatus Af293] ref|XP_755458.1| aryl-alcohol dehydrogenase AAD [Aspergillus fumigatus Af293]	1e-70	Aldo/keto reductase [IPR001395] ;STCV_EMENI_Q00727	[PD000288] ;Aldo_ket_red [PF00248] ;NAD(P)-linked oxidoreductase [SSF51430] ;
L10T34P073R06873	AJ900018	hypothetical protein FG07113.1 [Gibberella zeae PH-1] ref|XP_387289.1| hypothetical protein FG07113.1 [Gibberella zeae PH-1]	1e-63	Eukaryotic phosphomannomutase [IPR005002] ;PMM [PF03332] ;HAD-like [SSF56784] ;
L10T34P073R06886	AJ900031	hypothetical protein FG07217.1 [Gibberella zeae PH-1] ref|XP_387393.1| hypothetical protein FG07217.1 [Gibberella zeae PH-1]	2e-52	Dihydrouridine synthase, DuS [IPR001269] ;Dus [PF01207] ;FMN-linked oxidoreductases [SSF51395] ;
L10T34P073R06887	AJ900032	CSL family zinc fnger-containing protein [Aspergillus fumigatus Af293] ref|XP_751774.1| hypothetical protein Afu4g10520 [Aspergillus fumigatus Af293]	1e-22	Zinc finger, DHP-type [IPR007872] ;zf-CSL [PF05207] ;ZF_DPH [PS51074] ;
L10T34P073R06889	AJ900034	lacZ' [Cloning vector pGreen]	4e-17
L10T34P076R07089	AJ900045	hypothetical protein FG10876.1 [Gibberella zeae PH-1] ref|XP_391052.1| hypothetical protein FG10876.1 [Gibberella zeae PH-1]	2e-54	NUDIX hydrolase [IPR000086] ;NUDIXFAMILY [PR00502] ;NUDIX [PF00293] ;Nudix [SSF55811] ;
L10T34P076R07095	AJ900051	conserved hypothetical protein [Gibberella zeae PH-1] ref|XP_387464.1| conserved hypothetical protein [Gibberella zeae PH-1]	4e-75	Retrieval of early ER protein Rer1 [IPR004932] ;Rer1 [PF03248] ;
L10T34P076R07101	AJ900056	hypothetical protein FG07155.1 [Gibberella zeae PH-1] ref|XP_387331.1| hypothetical protein FG07155.1 [Gibberella zeae PH-1]	1e-91	Zinc finger, RING-type [IPR001841] ;ZF_RING_2 [PS50089] ;ZF_RING_1 [PS00518] ;RING/U-box [SSF57850] ;
L10T34P076R07105	AJ900060	HEX1 [Hypocrea jecorina]	3e-81	Eukaryotic initiation factor 5A hypusine (eIF-5A) [IPR001884] ;eIF-5a [PF01287] ;Translation protein SH3-like [IPR008991] ;Translation proteins SH3-like domain [SSF50104] ;Nucleic acid-binding, OB-fold [IPR008994] ;Nucleic acid-binding proteins [SSF50249] ;
L10T34P076R07124	AJ900077	hypothetical protein AN8343.2 [Aspergillus nidulans FGSC A4] ref|XP_681612.1| hypothetical protein AN8343_2 [Aspergillus nidulans FGSC A4] ref|XP_412480.1| hypothetical protein AN8343.2 [Aspergillus nidulans FGSC A4]	2e-44	Peptidylprolyl isomerase, FKBP-type [IPR001179] ;FKBP_C [PF00254] ;FKBP_PPIASE [PS50059] ;FKBP-like [SSF54534] ;
L10T34P076R07149	AJ900101	hypothetical protein FG01601.1 [Gibberella zeae PH-1] ref|XP_381777.1| hypothetical protein FG01601.1 [Gibberella zeae PH-1]	1e-77	ARP2/3 complex, 21 kDa p21-Arc subunit [IPR007204] ;P21-Arc [PF04062] ;Arp2/3 complex 21 kDa subunit ARPC3 [SSF69060] ;
L10T34P076R07150	AJ900102	hypothetical protein FG09542.1 [Gibberella zeae PH-1] ref|XP_389718.1| hypothetical protein FG09542.1 [Gibberella zeae PH-1]	5e-60	Electron transport protein SCO1/SenC [IPR003782] ;SCO1-SenC [PF02630] ;Thioredoxin fold [IPR012335] ;Thioredoxin-like fold [IPR012336] ;Thioredoxin-like [SSF52833] ;
L10T34P076R07153	AJ900105	ARF_AJECA ADP-RIBOSYLATION FACTOR [Gibberella zeae PH-1] ref|XP_381190.1| ARF_AJECA ADP-RIBOSYLATION FACTOR [Gibberella zeae PH-1]	2e-72	Ras GTPase [IPR001806] ;RASTRNSFRMNG [PR00449] ;GTP-binding protein SAR1 [IPR006687] ;no description [SM00178] ;ADP-ribosylation factor [IPR006688] ;no description [SM00177] ;ARF/SAR superfamily [IPR006689] ;SAR1GTPBP [PR00328] ;Arf [PF00025] ;P-loop containing nucleoside triphosphate hydrolases [SSF52540] ;
L10T34P077R07185	AJ900125	hypothetical protein FG01102.1 [Gibberella zeae PH-1] ref|XP_381278.1| hypothetical protein FG01102.1 [Gibberella zeae PH-1]	1e-93	RNA 3`-terminal phosphate cyclase [IPR000228] ;RTC_insert [PF05189] ;RNA 3`-terminal phosphate cyclase, RPTC, insert domain [SSF52913] ;
L10T34P077R07188	AJ900128	hypothetical protein [Neurospora crassa] gb|EAA36313.1| hypothetical protein [Neurospora crassa]	9e-68	ARP23 complex 20 kDa subunit [IPR008384] ;ARPC4 [PF05856] ;Arp2/3 complex subunits [SSF69645] ;
L10T34P077R07228	AJ900166	hypothetical protein FG05531.1 [Gibberella zeae PH-1] ref|XP_385707.1| hypothetical protein FG05531.1 [Gibberella zeae PH-1]	2e-50	P-loop containing nucleoside triphosphate hydrolases [SSF52540] ;
L10T34P077R07229	AJ900167	hypothetical protein FG06875.1 [Gibberella zeae PH-1] ref|XP_387051.1| hypothetical protein FG06875.1 [Gibberella zeae PH-1]	2e-68	H+-transporting two-sector ATPase, gamma subunit [IPR000131] ;ATPASEGAMMA [PR00126] ;ATP-synt [PF00231] ;ATP synthase (F1-ATPase), gamma subunit [SSF52943] ;
L10T34P077R07256	AJ900194	hypothetical protein FG05224.1 [Gibberella zeae PH-1] ref|XP_385400.1| hypothetical protein FG05224.1 [Gibberella zeae PH-1]	6e-47	Cleft lip and palate transmembrane 1 [IPR008429] ;CLPTM1 [PF05602] ;
L10T34P077R07258	AJ900196	related to apoptotic cell death regulator DAD1 [Neurospora crassa] ref|XP_331608.1| hypothetical protein [Neurospora crassa] gb|EAA29924.1| hypothetical protein [Neurospora crassa]	1e-35	Defender against death DAD protein [IPR003038] ;DAD [PF02109] ;
L10T34P080R07478	AJ900221	hypothetical protein FG01288.1 [Gibberella zeae PH-1] ref|XP_381464.1| hypothetical protein FG01288.1 [Gibberella zeae PH-1]	1e-60	Casein kinase II, regulatory subunit [IPR000704] ;KC2C_NEUCR_Q8TG11	[PD003829] ;CASNKINASEII [PR00472] ;CK_II_beta [PF01214] ;CK2_BETA [PS01101] ;Casein kinase II beta subunit [SSF57798] ;
L10T34P080R07494	AJ900235	conserved hypothetical protein [Gibberella zeae PH-1] ref|XP_384519.1| conserved hypothetical protein [Gibberella zeae PH-1]	4e-94	Phosphoglycerate/bisphosphoglycerate mutase [IPR001345] ;PG_MUTASE [PS00175] ;Fructose-2,6-bisphosphatase [IPR003094] ;6PFRUCTKNASE [PR00991] ;Phosphoglycerate mutase [IPR013078] ;PGAM [PF00300] ;6-phosphofructo-2-kinase [IPR013079] ;6PF2K [PF01591] ;P-loop containing nucleoside triphosphate hydrolases [SSF52540] ;Phosphoglycerate mutase-like [SSF53254] ;
L10T34P080R07501	AJ900241	protein phosphatase 2A regulatory B subunit [Neurospora crassa] ref|XP_332069.1| hypothetical protein ( (AF077355) protein phosphatase 2A regulatory B subunit [Neurospora crassa] ) gb|EAA34512.1| hypothetical protein ( (AF077355) protein phosphatase 2A re	2e-98	Protein phosphatase 2A regulatory subunit PR55 [IPR000009] ;PP2APR55 [PR00600] ;PR55_1 [PS01024] ;WD40-like [IPR011046] ;WD40-repeat [SSF50978] ;Dipeptidyl peptidase IV/CD26, N-terminal domain [SSF82171] ;Protein kinase [IPR000719] ;PROTEIN_KINASE_ATP [PS00107] ;
L10T34P080R07506	AJ900246	hypothetical protein FG08857.1 [Gibberella zeae PH-1] ref|XP_389033.1| hypothetical protein FG08857.1 [Gibberella zeae PH-1]	5e-69	Ras GTPase [IPR001806] ;RASTRNSFRMNG [PR00449] ;Ras [PF00071] ;Ras small GTPase, Ras type [IPR003577] ;no description [SM00173] ;Ras small GTPase, Rho type [IPR003578] ;no description [SM00174] ;Ras small GTPase, Rab type [IPR003579] ;no description [SM00175] ;Small GTP-binding protein domain [IPR005225] ;small_GTP: small GTP-binding protein domain [TIGR00231] ;P-loop containing nucleoside tripho…
L10T34P080R07512	AJ900251	hypothetical protein [Neurospora crassa] gb|EAA29034.1| hypothetical protein [Neurospora crassa]	2e-61	Tafazzin [IPR000872] ;TAFAZZIN [PR00979] ;Phospholipid/glycerol acyltransferase [IPR002123] ;Acyltransferase [PF01553] ;no description [SM00563] ;GLYCEROL_ACYLTRANS [PS50239] ;
L10T34P080R07517	AJ900256	L-xylulose reductase [Hypocrea jecorina] sp|Q8NK50|DCXR_TRIRE L-xylulose reductase (XR)	1e-56	Glucose/ribitol dehydrogenase [IPR002347] ;GDHRDH [PR00081] ;NAD(P)-binding Rossmann-fold domains [SSF51735] ;
L10T34P080R07520	AJ900259	hypothetical protein FG07914.1 [Gibberella zeae PH-1] ref|XP_388090.1| hypothetical protein FG07914.1 [Gibberella zeae PH-1]	6e-43	Homeobox [IPR001356] ;Q8MIB8_PONPY_Q8MIB8	[PD000010] ;HOMEOBOX [PR00024] ;Homeobox [PF00046] ;no description [SM00389] ;HOMEOBOX_2 [PS50071] ;HOMEOBOX_1 [PS00027] ;Homeodomain-like [IPR009057] ;Homeodomain-like [SSF46689] ;Homeodomain-related [IPR012287] ;
L10T34P080R07528	AJ900267	hypothetical protein FG02192.1 [Gibberella zeae PH-1] ref|XP_382368.1| hypothetical protein FG02192.1 [Gibberella zeae PH-1]	6e-87	LUC7 related [IPR004882] ;LUC7 [PF03194] ;
L10T34P080R07535	AJ900273	exochitinase [Trichoderma harzianum]	2e-73	Glycoside hydrolase, family 20 [IPR001540] ;GLHYDRLASE20 [PR00738] ;Glyco_hydro_20 [PF00728] ;(Trans)glycosidases [SSF51445] ;
L10T34P080R07548	AJ900286	HEX1 [Hypocrea jecorina]	7e-80	Eukaryotic initiation factor 5A hypusine (eIF-5A) [IPR001884] ;eIF-5a [PF01287] ;Translation protein SH3-like [IPR008991] ;Translation proteins SH3-like domain [SSF50104] ;Nucleic acid-binding, OB-fold [IPR008994] ;Nucleic acid-binding proteins [SSF50249] ;
L10T34P080R07563	AJ900299	conserved hypothetical protein [Gibberella zeae PH-1] ref|XP_386396.1| conserved hypothetical protein [Gibberella zeae PH-1]	2e-32	RNA binding S1 [IPR003029] ;S1 [PF00575] ;no description [SM00316] ;S1 [PS50126] ;Nucleic acid-binding, OB-fold [IPR008994] ;Nucleic acid-binding proteins [SSF50249] ;Nucleic acid-binding, OB-fold, subgroup [IPR012340] ;
L10T34P081R07576	AJ900311	hypothetical protein FG04024.1 [Gibberella zeae PH-1] ref|XP_384200.1| hypothetical protein FG04024.1 [Gibberella zeae PH-1]	7e-62	D-isomer specific 2-hydroxyacid dehydrogenase, NAD-binding [IPR006140] ;2-Hacid_dh_C [PF02826] ;D_2_HYDROXYACID_DH_1 [PS00065] ;D_2_HYDROXYACID_DH_2 [PS00670] ;D_2_HYDROXYACID_DH_3 [PS00671] ;NAD(P)-binding Rossmann-fold domains [SSF51735] ;
L10T34P081R07592	AJ900324	hypothetical protein [Neurospora crassa] gb|EAA33172.1| hypothetical protein [Neurospora crassa]	1e-72	Nonaspanin (TM9SF) [IPR004240] ;EMP70 [PF02990] ;
L10T34P081R07593	AJ900325	unnamed protein product [Gibberella zeae]	5e-86	UTP--glucose-1-phosphate uridylyltransferase [IPR002618] ;UDPGP [PF01704] ;Nucleotide-diphospho-sugar transferases [SSF53448] ;
L10T34P081R07608	AJ900340	conserved hypothetical protein [Gibberella zeae PH-1] ref|XP_386342.1| conserved hypothetical protein [Gibberella zeae PH-1]	1e-91	Rab GDI protein [IPR000806] ;RABGDI [PR00892] ;Rab GTPase activator [IPR002005] ;GDI [PF00996] ;FAD-linked reductases, C-terminal domain [SSF54373] ;
L10T34P082R07662	AJ900388	hypothetical protein FG07382.1 [Gibberella zeae PH-1] ref|XP_387558.1| hypothetical protein FG07382.1 [Gibberella zeae PH-1]	3e-90
L10T34P082R07691	AJ900416	hypothetical protein FG01138.1 [Gibberella zeae PH-1] ref|XP_381314.1| hypothetical protein FG01138.1 [Gibberella zeae PH-1]	1e-55	Per1-like [IPR007217] ;Per1 [PF04080] ;
L10T34P082R07693	AJ900418	hypothetical protein FG10934.1 [Gibberella zeae PH-1] ref|XP_391110.1| hypothetical protein FG10934.1 [Gibberella zeae PH-1]	1e-91	Metallo-dependent hydrolases [SSF51556] ;
L10T34P082R07699	AJ900424	ADT_NEUCR ADP,ATP CARRIER PROTEIN (ADP/ATP TRANSLOCASE) (ADENINE NUCLEOTIDE TRANSLOCATOR) (ANT) [Gibberella zeae PH-1] ref|XP_386197.1| ADT_NEUCR ADP,ATP CARRIER PROTEIN (ADP/ATP TRANSLOCASE) (ADENINE NUCLEOTIDE TRANSLOCATOR) (ANT) [Gibberella zeae PH-1]	6e-39	Mitochondrial substrate carrier [IPR001993] ;Mito_carr [PF00153] ;SOLCAR [PS50920] ;Mitochondrial carrier protein [IPR002067] ;MITOCARRIER [PR00926] ;Adenine nucleotide translocator 1 [IPR002113] ;ADPTRNSLCASE [PR00927] ;Periplasmic binding protein-like II [SSF53850] ;
L10T34P082R07724	AJ900446	hypothetical protein MG06319.4 [Magnaporthe grisea 70-15] ref|XP_369804.1| hypothetical protein MG06319.4 [Magnaporthe grisea 70-15]	2e-47	Peptidase C12, ubiquitin carboxyl-terminal hydrolase 1 [IPR001578] ;UBL1_YEAST_P35127	[PD350662] ;UBCTHYDRLASE [PR00707] ;Peptidase_C12 [PF01088] ;Cysteine proteinases [SSF54001] ;
L10T34P082R07725	AJ900447	conserved hypothetical protein [Gibberella zeae PH-1] ref|XP_386383.1| conserved hypothetical protein [Gibberella zeae PH-1]	2e-19	Lipocalin [IPR002345] ;LIPOCALIN [PS00213] ;Chaperonin Cpn10 [IPR001476] ;CH10_BRANA_Q96539	[PD000566] ;CHAPERONIN10 [PR00297] ;Cpn10 [PF00166] ;GroES-like [IPR011032] ;GroES-like [SSF50129] ;
L10T34P082R07728	AJ900450	hypothetical protein FG01306.1 [Gibberella zeae PH-1] ref|XP_381482.1| hypothetical protein FG01306.1 [Gibberella zeae PH-1]	8e-54	SFT2-like [IPR011691] ;SFT2 [PF07770] ;
L10T34P082R07735	AJ900457	PREDICTED: similar to Valosin containing protein [Danio rerio]	1e-67	AAA ATPase [IPR003593] ;no description [SM00382] ;AAA ATPase, central region [IPR003959] ;AAA [PF00004] ;AAA-protein subdomain [IPR003960] ;AAA [PS00674] ;P-loop containing nucleoside triphosphate hydrolases [SSF52540] ;
L10T34P082R07741	AJ900463	hypothetical protein FG01448.1 [Gibberella zeae PH-1] ref|XP_381624.1| hypothetical protein FG01448.1 [Gibberella zeae PH-1]	1e-47	Mitochondrial substrate carrier [IPR001993] ;Mito_carr [PF00153] ;SOLCAR [PS50920] ;Histidine acid phosphatase [IPR000560] ;HIS_ACID_PHOSPHAT_2 [PS00778] ;
L10T34P082R07748	AJ900469	hypothetical protein AN7839.2 [Aspergillus nidulans FGSC A4] ref|XP_681108.1| hypothetical protein AN7839_2 [Aspergillus nidulans FGSC A4] ref|XP_411976.1| hypothetical protein AN7839.2 [Aspergillus nidulans FGSC A4]	5e-50	ABC transporter related [IPR003439] ;BPT1_YEAST_P14772	[PD000006] ;ABC_tran [PF00005] ;DA_BOX [PS50100] ;AAA ATPase [IPR003593] ;no description [SM00382] ;ATP_GTP_A2 [PS50101] ;P-loop containing nucleoside triphosphate hydrolases [SSF52540] ;
L10T34P083R07756	AJ900477	conserved hypothetical protein [Gibberella zeae PH-1] ref|XP_385326.1| conserved hypothetical protein [Gibberella zeae PH-1]	9e-99	TIP49, C-terminal [IPR010339] ;TIP49 [PF06068] ;P-loop containing nucleoside triphosphate hydrolases [SSF52540] ;
L10T34P083R07758	AJ900479	conserved hypothetical protein [Gibberella zeae PH-1] ref|XP_387230.1| conserved hypothetical protein [Gibberella zeae PH-1]	2e-92	Arp2/3 complex, 34kDa subunit p34-Arc [IPR007188] ;P34-Arc [PF04045] ;Arp2/3 complex subunits [SSF69645] ;
L10T34P083R07777	AJ900496	hypothetical protein FG00809.1 [Gibberella zeae PH-1] ref|XP_380985.1| hypothetical protein FG00809.1 [Gibberella zeae PH-1]	4e-40	Short-chain dehydrogenase/reductase SDR [IPR002198] ;adh_short [PF00106] ;ADH_SHORT [PS00061] ;Glucose/ribitol dehydrogenase [IPR002347] ;GDHRDH [PR00081] ;NAD(P)-binding Rossmann-fold domains [SSF51735] ;
L10T34P083R07782	AJ900501	hypothetical protein FG02978.1 [Gibberella zeae PH-1] ref|XP_383154.1| hypothetical protein FG02978.1 [Gibberella zeae PH-1]	8e-78	Sugar transporter [IPR003663] ;SUGRTRNSPORT [PR00171] ;General substrate transporter [IPR005828] ;Sugar_tr [PF00083] ;Major facilitator superfamily [IPR007114] ;MFS [PS50850] ;
L10T34P083R07798	AJ900514	hypothetical protein [Neurospora crassa] gb|EAA26933.1| hypothetical protein [Neurospora crassa]	2e-50
L10T34P083R07808	AJ900523	protein disulphide isomerase [Hypocrea jecorina]	2e-88	Thioredoxin fold [IPR012335] ;Thioredoxin-like fold [IPR012336] ;Thioredoxin-like [SSF52833] ;Protein disulphide-isomerase [PIRSF001487] ;
L10T34P083R07812	AJ900527	vacuolar ATP synthase subunit D [Neurospora crassa] sp|O59941|VATD_NEUCR Vacuolar ATP synthase subunit D (V-ATPase D subunit) (Vacuolar proton pump D subunit) ref|XP_328741.1| hypothetical protein [Neurospora crassa] gb|EAA33469.1| hypothetical protein [N	7e-82	H+-transporting two-sector ATPase, D subunit [IPR002699] ;VATD_NEUCR_O59941	[PD004122] ;ATP-synt_D [PF01813] ;V_ATPase_subD: V-type ATPase, D subunit [TIGR00309] ;delta-Endotoxin (insectocide), N-terminal domain [SSF56849] ;
L10T34P083R07825	AJ900538	hypothetical protein FG01419.1 [Gibberella zeae PH-1] ref|XP_381595.1| hypothetical protein FG01419.1 [Gibberella zeae PH-1]	2e-51	Acetyl-CoA synthetase-like [SSF56801] ;
L10T34P083R07837	AJ900549	NUAM_NEUCR NADH-ubiquinone oxidoreductase 78 kDa subunit, mitochondrial precursor (Complex I-78KD) (CI-78KD) [Gibberella zeae PH-1] ref|XP_385374.1| NUAM_NEUCR NADH-ubiquinone oxidoreductase 78 kDa subunit, mitochondrial precursor (Complex I-78KD) (CI-78K	8e-96	Molybdopterin oxidoreductase [IPR006656] ;Molybdopterin [PF00384] ;Formate dehydrogenase/DMSO reductase, domains 1-3 [SSF53706] ;
L10T34P084R07853	AJ900563	hypothetical protein [Neurospora crassa] gb|EAA27560.1| hypothetical protein [Neurospora crassa]	7e-38	Peptidase S10, serine carboxypeptidase [IPR001563] ;Q96VC4_EMENI_Q96VC4	[PD001189] ;Peptidase_S10 [PF00450] ;alpha/beta-Hydrolases [SSF53474] ;
L10T34P084R07864	AJ900573	hypothetical protein AN4135.2 [Aspergillus nidulans FGSC A4] ref|XP_661739.1| hypothetical protein AN4135_2 [Aspergillus nidulans FGSC A4] ref|XP_408272.1| hypothetical protein AN4135.2 [Aspergillus nidulans FGSC A4]	6e-97	Cytochrome b5 [IPR001199] ;P79077_CRYCU_P79077	[PD000612] ;Cyt-b5 [PF00173] ;CYTOCHROME_B5_2 [PS50255] ;CYTOCHROME_B5_1 [PS00191] ;Fatty acid desaturase, type 1 [IPR001522] ;Q12619_AJECA_Q12619	[PD002221] ;FACDDSATRASE [PR00075] ;FATTY_ACID_DESATUR_1 [PS00476] ;Fatty acid desaturase [IPR005804] ;FA_desaturase [PF00487] ;Cytochrome b5 [SSF55856] ;
L10T34P084R07880	AJ900589	hypothetical protein FG01954.1 [Gibberella zeae PH-1] ref|XP_382130.1| hypothetical protein FG01954.1 [Gibberella zeae PH-1]	5e-54	Vps52/Sac2 [IPR007258] ;Vps52 [PF04129] ;
L10T34P084R07891	AJ900600	hypothetical protein FG06427.1 [Gibberella zeae PH-1] ref|XP_386603.1| hypothetical protein FG06427.1 [Gibberella zeae PH-1]	9e-52	Zinc finger, U1-type [IPR003604] ;no description [SM00451] ;Zinc finger, C2H2-type [IPR007087] ;ZINC_FINGER_C2H2_2 [PS50157] ;ZINC_FINGER_C2H2_1 [PS00028] ;C2H2 and C2HC zinc fingers [SSF57667] ;
L10T34P084R07894	AJ900603	hypothetical protein FG08778.1 [Gibberella zeae PH-1] ref|XP_388954.1| hypothetical protein FG08778.1 [Gibberella zeae PH-1]	3e-41	Peptidase A22B, minor histocompatibility antigen H13 [IPR007369] ;Peptidase_A22B [PF04258] ;
L10T34P084R07900	AJ900609	conserved hypothetical protein [Gibberella zeae PH-1] ref|XP_381375.1| conserved hypothetical protein [Gibberella zeae PH-1]	5e-89	Glutamine amidotransferase, class-II [IPR000583] ;GATase_2 [PF00310] ;N-terminal nucleophile aminohydrolases (Ntn hydrolases) [SSF56235] ;
L10T34P084R07908	AJ900617	hypothetical protein MG08049.4 [Magnaporthe grisea 70-15] ref|XP_362466.1| hypothetical protein MG08049.4 [Magnaporthe grisea 70-15]	4e-96	ATP-dependent helicase, DEAD-box [IPR000629] ;DEAD_ATP_HELICASE [PS00039] ;DEAD/DEAH box helicase [IPR001410] ;HELICASE [PS50136] ;DEAD/DEAH box helicase, N-terminal [IPR011545] ;DEAD [PF00270] ;no description [SM00487] ;P-loop containing nucleoside triphosphate hydrolases [SSF52540] ;
L10T34P084R07910	AJ900619	RS21_NEUCR 40S ribosomal protein S21 (CRP7) [Gibberella zeae PH-1] ref|XP_380974.1| RS21_NEUCR 40S ribosomal protein S21 (CRP7) [Gibberella zeae PH-1]	5e-41	Ribosomal protein S21e [IPR001931] ;RS21_NEUCR_O93798	[PD006584] ;Ribosomal_S21e [PF01249] ;RIBOSOMAL_S21E [PS00996] ;
L10T34P084R07912	AJ900621	Annexin A7 (Annexin VII) (Synexin) gb|AAB18145.1| annexin VII [Xenopus laevis]	5e-09	Annexin [IPR001464] ;O59907_NEUCR_O59907	[PD000143] ;Annexin [PF00191] ;no description [SM00335] ;Annexin [SSF47874] ;Annexin, type fungal XIV [IPR009117] ;ANNEXINFUNGI [PR01813] ;
L10T34P084R07919	AJ900628	probable electron transfer flavoprotein alpha chain precursor [Neurospora crassa]	1e-55	Electron transfer flavoprotein beta-subunit [IPR000049] ;ETF [PF01012] ;Adenine nucleotide alpha hydrolases-like [SSF52402] ;
L10T34P084R07927	AJ900636	endochitinase-HAR2 [Trichoderma harzianum]	6e-98	Glycoside hydrolase, family 18 [IPR001223] ;Glyco_hydro_18 [PF00704] ;Chitinase II [IPR011583] ;no description [SM00636] ;(Trans)glycosidases [SSF51445] ;
L10T34P084R07928	AJ900637	hypothetical protein AN2764.2 [Aspergillus nidulans FGSC A4] ref|XP_660368.1| hypothetical protein AN2764_2 [Aspergillus nidulans FGSC A4] ref|XP_406901.1| hypothetical protein AN2764.2 [Aspergillus nidulans FGSC A4]	7e-99	5`3`-Exonuclease N- and I-domain [IPR000513] ;53EXO_I_DOMAIN [PS50183] ;5`-3` exonuclease [IPR002421] ;5_3_exonuc [PF01367] ;DNA repair protein (XPGC)/yeast Rad [IPR006084] ;XPGRADSUPER [PR00853] ;XPG I [IPR006086] ;XPG_I [PF00867] ;no description [SM00484] ;XPG_2 [PS00842] ;Helix-hairpin-helix motif, class 2 [IPR008918] ;no description [SM00279] ;5` to 3` exonuclease, C-terminal subdomain [SSF47…
L10T34P084R07929	AJ900638	hypothetical protein FG06235.1 [Gibberella zeae PH-1] ref|XP_386411.1| hypothetical protein FG06235.1 [Gibberella zeae PH-1]	6e-67	General substrate transporter [IPR005828] ;Sugar_tr [PF00083] ;Major facilitator superfamily [IPR007114] ;MFS [PS50850] ;
L10T34P084R07941	AJ900650	hypothetical protein FG05858.1 [Gibberella zeae PH-1] ref|XP_386034.1| hypothetical protein FG05858.1 [Gibberella zeae PH-1]	1e-43	DEAD/DEAH box helicase, N-terminal [IPR011545] ;DEAD [PF00270] ;P-loop containing nucleoside triphosphate hydrolases [SSF52540] ;
L10T34P085R07951	AJ900660	hypothetical protein FG00609.1 [Gibberella zeae PH-1] ref|XP_380785.1| hypothetical protein FG00609.1 [Gibberella zeae PH-1]	2e-46	YjgF-like protein [IPR006056] ;TIGR00004: endoribonuclease L-PSP, putative [TIGR00004] ;UPF0076 [PS01094] ;Endoribonuclease L-PSP [IPR006175] ;Ribonuc_L-PSP [PF01042] ;YjgF-like [SSF55298] ;TonB box, N-terminal [IPR010916] ;TONB_DEPENDENT_REC_1 [PS00430] ;
L10T34P085R07959	AJ900668	hypothetical protein FG08583.1 [Gibberella zeae PH-1] ref|XP_388759.1| hypothetical protein FG08583.1 [Gibberella zeae PH-1]	6e-54	Peptidase A1, pepsin [IPR001461] ;PEPSIN [PR00792] ;Asp [PF00026] ;Peptidase aspartic, active site [IPR001969] ;ASP_PROTEASE [PS00141] ;Peptidase aspartic, catalytic [IPR009007] ;Acid proteases [SSF50630] ;
L10T34P085R07971	AJ900679	hypothetical protein FG04232.1 [Gibberella zeae PH-1] ref|XP_384408.1| hypothetical protein FG04232.1 [Gibberella zeae PH-1]	2e-64	UDP-glucose/GDP-mannose dehydrogenase [IPR001732] ;UDPG_MGDP_dh_N [PF03721] ;NAD(P)-binding Rossmann-fold domains [SSF51735] ;NAD(P)-binding Rossmann-fold domains [SSF51735] ;
L10T34P085R07981	AJ900688	hypothetical protein FG09512.1 [Gibberella zeae PH-1] ref|XP_389688.1| hypothetical protein FG09512.1 [Gibberella zeae PH-1]	1e-62	Ankyrin [IPR002110] ;ANKYRIN [PR01415] ;Aminotransferase, class IV [IPR001544] ;BCA2_YEAST_P47176	[PD001961] ;Aminotran_4 [PF01063] ;AA_TRANSFER_CLASS_4 [PS00770] ;D-aminoacid aminotransferase-like PLP-dependent enzymes [SSF56752] ;
L10T34P085R07983	AJ900690	hypothetical protein FG06619.1 [Gibberella zeae PH-1] ref|XP_386795.1| hypothetical protein FG06619.1 [Gibberella zeae PH-1]	7e-90	Alcohol dehydrogenase, zinc-containing [IPR002328] ;ADH_ZINC [PS00059] ;GroES-like [IPR011032] ;GroES-like [SSF50129] ;Alcohol dehydrogenase GroES-like [IPR013154] ;ADH_N [PF08240] ;
L10T34P085R07990	AJ900697	hypothetical protein [Neurospora crassa] gb|EAA27365.1| hypothetical protein [Neurospora crassa]	4e-98	Oxidoreductase FAD/NAD(P)-binding [IPR001433] ;NAD_binding_1 [PF00175] ;Flavoprotein pyridine nucleotide cytochrome reductase [IPR001709] ;FPNCR [PR00371] ;NADH:cytochrome b5 reductase (CBR) [IPR001834] ;CYTB5RDTASE [PR00406] ;Oxidoreductase FAD-binding region [IPR008333] ;FAD_binding_6 [PF00970] ;Ferredoxin reductase-like, C-terminal NADP-linked domain [SSF52343] ;Riboflavin synthase domain-like…
L10T34P085R08004	AJ900711	CDC2_AJECA Cell division control protein 2 (Cyclin-dependent protein kinase) [Gibberella zeae PH-1] ref|XP_388644.1| CDC2_AJECA Cell division control protein 2 (Cyclin-dependent protein kinase) [Gibberella zeae PH-1]	3e-65	Protein kinase [IPR000719] ;Q9P325_SPOSC_Q9P325	[PD000001] ;Pkinase [PF00069] ;PROTEIN_KINASE_DOM [PS50011] ;PROTEIN_KINASE_ATP [PS00107] ;Serine/threonine protein kinase [IPR002290] ;no description [SM00220] ;Protein kinase-like [IPR011009] ;Protein kinase-like (PK-like) [SSF56112] ;
L10T34P085R08011	AJ900718	serine-threonine protein kinase [Candida albicans]	2e-37	Protein kinase [IPR000719] ;Q96UI7_NEUCR_Q96UI7	[PD000001] ;Pkinase [PF00069] ;PROTEIN_KINASE_DOM [PS50011] ;Protein kinase-like [IPR011009] ;Protein kinase-like (PK-like) [SSF56112] ;Serine/threonine protein kinase [IPR002290] ;no description [SM00220] ;
L10T34P085R08014	AJ900721	hypothetical protein [Neurospora crassa] gb|EAA29659.1| hypothetical protein [Neurospora crassa]	3e-77	Protein kinase [IPR000719] ;Q96UI7_NEUCR_Q96UI7	[PD000001] ;PROTEIN_KINASE_DOM [PS50011] ;PROTEIN_KINASE_ATP [PS00107] ;Tyrosine protein kinase [IPR001245] ;Pkinase_Tyr [PF07714] ;Serine/threonine protein kinase [IPR002290] ;no description [SM00220] ;Serine/threonine protein kinase, active site [IPR008271] ;PROTEIN_KINASE_ST [PS00108] ;Protein kinase-like [IPR011009] ;Protein kinase-like (PK-like) [SSF56112] ;
L10T34P085R08015	AJ900722	hypothetical protein FG07186.1 [Gibberella zeae PH-1] ref|XP_387362.1| hypothetical protein FG07186.1 [Gibberella zeae PH-1]	1e-59	Ribosomal protein L4/L1e [IPR002136] ;Ribosomal_L4 [PF00573] ;Ribosomal protein L4 [SSF52166] ;
L10T34P085R08042	AJ900748	acyl-CoA dehydrogenase, putative [Aspergillus fumigatus Af293] ref|XP_748859.1| acyl-CoA dehydrogenase [Aspergillus fumigatus Af293]	2e-67	Acyl-CoA dehydrogenase, central region [IPR006091] ;Acyl-CoA_dh_M [PF02770] ;Acyl-CoA dehydrogenase, middle and N-terminal [IPR009100] ;Acyl-CoA dehydrogenase NM domain-like [SSF56645] ;
L10T34P086R08057	AJ900759	hypothetical protein FG08655.1 [Gibberella zeae PH-1] ref|XP_388831.1| hypothetical protein FG08655.1 [Gibberella zeae PH-1]	6e-51	Eukaryotic initiation factor 1A (eIF-1A) [IPR001253] ;IF1A_SCHPO_P55877	[PD005579] ;eIF-1a [PF01176] ;no description [SM00652] ;eIF-1A: translation initiation factor eIF-1A [TIGR00523] ;S1, IF1 type [IPR006196] ;S1_IF1_TYPE [PS50832] ;Nucleic acid-binding, OB-fold [IPR008994] ;Nucleic acid-binding proteins [SSF50249] ;Nucleic acid-binding, OB-fold, subgroup [IPR012340] ;
L10T34P086R08075	AJ900772	TBA_SORMA Tubulin alpha chain [Gibberella zeae PH-1] ref|XP_380815.1| TBA_SORMA Tubulin alpha chain [Gibberella zeae PH-1]	1e-85	Tubulin [IPR000217] ;TUBULIN [PR01161] ;Alpha tubulin [IPR002452] ;ALPHATUBULIN [PR01162] ;Tubulin/FtsZ, GTPase [IPR003008] ;Tubulin [PF00091] ;Tubulin/FtsZ, C-terminal [IPR008280] ;Tubulin_C [PF03953] ;Tubulin/Dihydroxyacetone kinase nucleotide-binding domain [SSF52490] ;Tubulin/Dihydroxyacetone kinase C-terminal domain [SSF55307] ;
L10T34P086R08077	AJ900774	hypothetical protein FG01910.1 [Gibberella zeae PH-1] ref|XP_382086.1| hypothetical protein FG01910.1 [Gibberella zeae PH-1]	5e-62	SMC protein, N-terminal [IPR003395] ;SMC_N [PF02463] ;ABC transporter related [IPR003439] ;ABC_TRANSPORTER_1 [PS00211] ;P-loop containing nucleoside triphosphate hydrolases [SSF52540] ;
L10T34P102R09598	AJ900837	NADH dehydrogenase (ubiquinone) 78K chain precursor [Neurospora crassa] sp|P24918|NUAM_NEUCR NADH-ubiquinone oxidoreductase 78 kDa subunit, mitochondrial precursor (Complex I-78KD) (CI-78KD) ref|XP_328204.1| NADH-UBIQUINONE OXIDOREDUCTASE 78 KDA SUBUNIT P	1e-51	Formate dehydrogenase/DMSO reductase, domains 1-3 [SSF53706] ;
L10T34P102R09602	AJ900841	hypothetical protein FG10312.1 [Gibberella zeae PH-1] ref|XP_390488.1| hypothetical protein FG10312.1 [Gibberella zeae PH-1]	6e-58	Low molecular weight phosphotyrosine protein phosphatase [IPR000106] ;LMWPTPASE [PR00719] ;LMWPc [PF01451] ;no description [SM00226] ;Mammalian LMW phosphotyrosine protein phosphatase [IPR002115] ;MAMMALPTPASE [PR00720] ;Phosphotyrosine protein phosphatases I [SSF52788] ;
L10T34P102R09634	AJ900873	60S ribosomal protein [Trichoderma hamatum] sp|Q9HFR7|RL36_TRIHM 60S ribosomal protein L36 (TRP36)	5e-38	Ribosomal protein L36E [IPR000509] ;RL36_TRIHM_Q9HFR7	[PD009192] ;Ribosomal_L36e [PF01158] ;
L10T34P102R09635	AJ900874	hypothetical protein FG09494.1 [Gibberella zeae PH-1] ref|XP_389670.1| hypothetical protein FG09494.1 [Gibberella zeae PH-1]	1e-77	Thioredoxin-related [IPR006662] ;THIOREDOXIN [PR00421] ;NAD-dependent epimerase/dehydratase [IPR001509] ;Epimerase [PF01370] ;Glucose/ribitol dehydrogenase [IPR002347] ;GDHRDH [PR00081] ;NAD(P)-binding Rossmann-fold domains [SSF51735] ;
L10T34P102R09637	AJ900876	conserved hypothetical protein [Gibberella zeae PH-1] ref|XP_390111.1| conserved hypothetical protein [Gibberella zeae PH-1]	2e-81	Ubiquitin-conjugating enzyme, E2 [IPR000608] ;Q871H3_NEUCR_Q871H3	[PD000461] ;UQ_con [PF00179] ;no description [SM00212] ;UBIQUITIN_CONJUGAT_2 [PS50127] ;UBIQUITIN_CONJUGAT_1 [PS00183] ;UBC-like [SSF54495] ;
L10T34P102R09646	AJ900885	hypothetical protein AN1519.2 [Aspergillus nidulans FGSC A4] ref|XP_659123.1| hypothetical protein AN1519_2 [Aspergillus nidulans FGSC A4] ref|XP_405656.1| hypothetical protein AN1519.2 [Aspergillus nidulans FGSC A4]	2e-71	Stem cell self-renewal protein Piwi [IPR003165] ;Piwi [PF02171] ;PIWI [PS50822] ;
L10T34P102R09670	AJ900908	hypothetical protein FG05211.1 [Gibberella zeae PH-1] ref|XP_385387.1| hypothetical protein FG05211.1 [Gibberella zeae PH-1]	3e-46	Helix-turn-helix, Fis-type [IPR002197] ;HTHFIS [PR01590] ;Transcription initiation factor IID, 18 kDa subunit [IPR003195] ;TFIID-18kDa [PF02269] ;Histone-fold/TFIID-TAF/NF-Y [IPR007124] ;HIST_TAF [PS50028] ;Histone-fold [IPR009072] ;Histone-fold [SSF47113] ;
L10T34P112R09970	AJ900920	hypothetical protein MG10677.4 [Magnaporthe grisea 70-15] ref|XP_367047.1| hypothetical protein MG10677.4 [Magnaporthe grisea 70-15]	4e-72	Mannose-6-phosphate isomerase, type I [IPR001250] ;PMI_typeI [PF01238] ;Cupin, RmlC-type [IPR011051] ;RmlC-like cupins [SSF51182] ;PRICHEXTENSN [PR01217] ;
L10T34P112R09986	AJ900936	hypothetical protein FG06068.1 [Gibberella zeae PH-1] ref|XP_386244.1| hypothetical protein FG06068.1 [Gibberella zeae PH-1]	3e-77	Cytochrome P450 [IPR001128] ;P450 [PR00385] ;p450 [PF00067] ;CYTOCHROME_P450 [PS00086] ;Cytochrome P450 [SSF48264] ;E-class P450, group IV [IPR002403] ;EP450IV [PR00465] ;
L10T34P112R10021	AJ900970	hypothetical protein MG06494.4 [Magnaporthe grisea 70-15] ref|XP_369979.1| hypothetical protein MG06494.4 [Magnaporthe grisea 70-15]	2e-97	von Willebrand factor, type A [IPR002035] ;VWFADOMAIN [PR00453] ;Short-chain dehydrogenase/reductase SDR [IPR002198] ;SDRFAMILY [PR00080] ;adh_short [PF00106] ;ADH_SHORT [PS00061] ;Glucose/ribitol dehydrogenase [IPR002347] ;GDHRDH [PR00081] ;NAD(P)-binding Rossmann-fold domains [SSF51735] ;
L10T34P112R10022	AJ900971	monosaccharide transporter [Aspergillus fumigatus Af293] ref|XP_747770.1| monosaccharide transporter [Aspergillus fumigatus Af293]	3e-57	General substrate transporter [IPR005828] ;Sugar_tr [PF00083] ;Sugar transporter superfamily [IPR005829] ;SUGAR_TRANSPORT_1 [PS00216] ;Telomeric-repeat binding factor, dimerisation [IPR009102] ;Telomeric repeat binding factor (TRF) dimerisation domain [SSF63600] ;
L10T34P112R10023	AJ900972	hypothetical protein FG06175.1 [Gibberella zeae PH-1] ref|XP_386351.1| hypothetical protein FG06175.1 [Gibberella zeae PH-1]	5e-94	Phospholipase D/Transphosphatidylase [IPR001736] ;PLDc [PF00614] ;no description [SM00155] ;PLD [PS50035] ;Phospholipase D/nuclease [SSF56024] ;
L10T34P112R10052	AJ900998	hypothetical protein FG08399.1 [Gibberella zeae PH-1] ref|XP_388575.1| hypothetical protein FG08399.1 [Gibberella zeae PH-1]	5e-61	Hexokinase [IPR001312] ;HEXOKINASE [PR00475] ;Hexokinase_1 [PF00349] ;Actin-like ATPase domain [SSF53067] ;
L10T34P113R10063	AJ901009	conserved hypothetical protein [Gibberella zeae PH-1] ref|XP_380942.1| conserved hypothetical protein [Gibberella zeae PH-1]	6e-15
L10T34P113R10064	AJ901010	hypothetical protein FG11339.1 [Gibberella zeae PH-1] ref|XP_391515.1| hypothetical protein FG11339.1 [Gibberella zeae PH-1]	2e-86	Sugar transporter [IPR003663] ;SUGRTRNSPORT [PR00171] ;General substrate transporter [IPR005828] ;Sugar_tr [PF00083] ;Sugar transporter superfamily [IPR005829] ;SUGAR_TRANSPORT_1 [PS00216] ;Major facilitator superfamily [IPR007114] ;MFS [PS50850] ;
L10T34P113R10080	AJ901026	hypothetical protein FG01047.1 [Gibberella zeae PH-1] ref|XP_381223.1| hypothetical protein FG01047.1 [Gibberella zeae PH-1]	5e-29	Zinc finger, RING-type [IPR001841] ;no description [SM00184] ;ZF_RING_2 [PS50089] ;RING/U-box [SSF57850] ;Glutamine amidotransferase, class-II [IPR000583] ;GATASE_TYPE_II [PS00443] ;
L10T34P113R10094	AJ901040	hypothetical protein FG05374.1 [Gibberella zeae PH-1] ref|XP_385550.1| hypothetical protein FG05374.1 [Gibberella zeae PH-1]	1e-98	Glucose-methanol-choline oxidoreductase [IPR000172] ;GMC_oxred_N [PF00732] ;GMC_OXRED_2 [PS00624] ;GMC oxidoreductase [IPR007867] ;GMC_oxred_C [PF05199] ;FAD/NAD(P)-binding domain [SSF51905] ;FAD-linked reductases, C-terminal domain [SSF54373] ;
L10T34P113R10099	AJ901045	hypothetical protein MG06494.4 [Magnaporthe grisea 70-15] ref|XP_369979.1| hypothetical protein MG06494.4 [Magnaporthe grisea 70-15]	7e-52	NAD-dependent epimerase/dehydratase [IPR001509] ;Epimerase [PF01370] ;Glucose/ribitol dehydrogenase [IPR002347] ;GDHRDH [PR00081] ;NAD(P)-binding Rossmann-fold domains [SSF51735] ;
L10T34P113R10100	AJ901046	hypothetical protein MG02370.4 [Magnaporthe grisea 70-15] ref|XP_365668.1| hypothetical protein MG02370.4 [Magnaporthe grisea 70-15]	1e-47	Mitochondrial substrate carrier [IPR001993] ;Mito_carr [PF00153] ;SOLCAR [PS50920] ;
L10T34P113R10105	AJ901051	hypothetical protein FG04314.1 [Gibberella zeae PH-1] ref|XP_384490.1| hypothetical protein FG04314.1 [Gibberella zeae PH-1]	3e-76	ATPase AAA-2 [IPR013093] ;AAA_2 [PF07724] ;P-loop containing nucleoside triphosphate hydrolases [SSF52540] ;
L10T34P113R10106	AJ901052	HEX1 [Hypocrea jecorina]	2e-77	Eukaryotic initiation factor 5A hypusine (eIF-5A) [IPR001884] ;eIF-5a [PF01287] ;Translation protein SH3-like [IPR008991] ;Translation proteins SH3-like domain [SSF50104] ;Nucleic acid-binding, OB-fold [IPR008994] ;Nucleic acid-binding proteins [SSF50249] ;
L10T34P113R10119	AJ901064	glyceraldehyde 3-phosphate dehydrogenase [Baeomyces rufus]	3e-27	Glyceraldehyde 3-phosphate dehydrogenase [IPR000173] ;Gp_dh_N [PF00044] ;NAD(P)-binding Rossmann-fold domains [SSF51735] ;
L10T34P113R10123	AJ901067	hypothetical protein FG01829.1 [Gibberella zeae PH-1] ref|XP_382005.1| hypothetical protein FG01829.1 [Gibberella zeae PH-1]	7e-57	Aldose 1-epimerase [IPR008183] ;Aldose_epim [PF01263] ;Galactose mutarotase-like [IPR011013] ;Galactose mutarotase-like [SSF74650] ;Aminoacyl-tRNA synthetase, class I [IPR001412] ;AA_TRNA_LIGASE_I [PS00178] ;
L10T34P113R10130	AJ901074	protein disulfide isomerase ER-60 [Takifugu rubripes]	3e-32	Thioredoxin-related [IPR006662] ;THIOREDOXIN [PR00421] ;Thioredoxin [PF00085] ;THIOREDOXIN [PS00194] ;Thioredoxin domain 2 [IPR006663] ;THIOREDOXIN_2 [PS50223] ;Thioredoxin fold [IPR012335] ;Thioredoxin-like fold [IPR012336] ;Thioredoxin-like [SSF52833] ;Protein disulphide-isomerase [PIRSF001487] ;
L10T34P113R10136	AJ901080	KAD_NEUCR Probable adenylate kinase (ATP-AMP transphosphorylase) [Gibberella zeae PH-1] ref|XP_390913.1| KAD_NEUCR Probable adenylate kinase (ATP-AMP transphosphorylase) [Gibberella zeae PH-1]	1e-78	Adenylate kinase [IPR000850] ;ADENYLTKNASE [PR00094] ;ADK [PF00406] ;ADENYLATE_KINASE [PS00113] ;Adenylate/cytidine kinase, N-terminal [IPR011769] ;KAD_NEUCR_Q9HE76	[PD000657] ;P-loop containing nucleoside triphosphate hydrolases [SSF52540] ;
L10T34P113R10150	AJ901093	hypothetical protein MG04013.4 [Magnaporthe grisea 70-15] ref|XP_361539.1| hypothetical protein MG04013.4 [Magnaporthe grisea 70-15]	1e-51	Like-Sm ribonucleoprotein, core [IPR001163] ;LSM [PF01423] ;Like-Sm ribonucleoprotein, eukaryotic and archaea-type, core [IPR006649] ;Q9U1W8_CAEEL_Q9U1W8	[PD020287] ;no description [SM00651] ;Like-Sm ribonucleoprotein-related, core [IPR010920] ;Sm-like ribonucleoproteins [SSF50182] ;
L10T34P114R10156	AJ901099	ACTIN-LIKE PROTEIN 3 [Neurospora crassa] gb|EAA27943.1| ACTIN-LIKE PROTEIN 3 [Neurospora crassa]	8e-93	Actin/actin-like [IPR004000] ;ACTIN [PR00190] ;Actin [PF00022] ;no description [SM00268] ;ACTINS_ACT_LIKE [PS01132] ;Actin-like ATPase domain [SSF53067] ;
L10T34P114R10160	AJ901103	hypothetical protein FG09553.1 [Gibberella zeae PH-1] ref|XP_389729.1| hypothetical protein FG09553.1 [Gibberella zeae PH-1]	6e-39	RNA-binding region RNP-1 (RNA recognition motif) [IPR000504] ;RRM [PS50102] ;Nucleotide-binding, alpha-beta plait [IPR012677] ;RNA-binding domain, RBD [SSF54928] ;
L10T34P114R10172	AJ901115	hypothetical protein FG01923.1 [Gibberella zeae PH-1] ref|XP_382099.1| hypothetical protein FG01923.1 [Gibberella zeae PH-1]	3e-62	CAP protein [IPR001837] ;CAP [PF01213] ;
L10T34P114R10176	AJ901119	hypothetical protein FG09359.1 [Gibberella zeae PH-1] ref|XP_389535.1| hypothetical protein FG09359.1 [Gibberella zeae PH-1]	8e-73	NLI interacting factor [IPR004274] ;NIF [PF03031] ;no description [SM00577] ;FCP1 [PS50969] ;
L10T34P114R10184	AJ901126	conserved hypothetical protein [Gibberella zeae PH-1] ref|XP_382956.1| conserved hypothetical protein [Gibberella zeae PH-1]	3e-90	Protein of unknown function DUF1606 [IPR011710] ;DUF1606 [PF07718] ;
L10T34P114R10188	AJ901130	hypothetical protein FG05134.1 [Gibberella zeae PH-1] ref|XP_385310.1| hypothetical protein FG05134.1 [Gibberella zeae PH-1]	4e-35	Ubiquitin-conjugating enzyme, E2 [IPR000608] ;Q8X0N3_NEUCR_Q8X0N3	[PD000461] ;UQ_con [PF00179] ;UBIQUITIN_CONJUGAT_2 [PS50127] ;UBC-like [SSF54495] ;
L10T34P114R10202	AJ901144	hypothetical protein FG07464.1 [Gibberella zeae PH-1] ref|XP_387640.1| hypothetical protein FG07464.1 [Gibberella zeae PH-1]	1e-65	Ubiquitin-conjugating enzyme, E2 [IPR000608] ;Q9LSP7_ARATH_Q9LSP7	[PD000461] ;UQ_con [PF00179] ;UBIQUITIN_CONJUGAT_2 [PS50127] ;UBC-like [SSF54495] ;
L10T34P114R10203	AJ901145	hypothetical protein FG10246.1 [Gibberella zeae PH-1] ref|XP_390422.1| hypothetical protein FG10246.1 [Gibberella zeae PH-1]	5e-47	Ribosomal protein L10E [IPR001197] ;Ribosomal_L10e [PF00826] ;Ribosomal protein L10e [SSF54686] ;
L10T34P114R10210	AJ901152	hypothetical protein FG07132.1 [Gibberella zeae PH-1] ref|XP_387308.1| hypothetical protein FG07132.1 [Gibberella zeae PH-1]	6e-89	Cyclin, C-terminal [IPR004367] ;Cyclin_C [PF02984] ;Cyclin [IPR006670] ;no description [SM00385] ;Cyclin, N-terminal [IPR006671] ;Cyclin_N [PF00134] ;Cyclin-like [IPR011028] ;Cyclin-like [SSF47954] ;Cyclin, A/B/D/E types [PIRSF001771] ;
L10T34P114R10217	AJ901158	hypothetical protein FG09744.1 [Gibberella zeae PH-1] ref|XP_389920.1| hypothetical protein FG09744.1 [Gibberella zeae PH-1]	2e-63
L10T34P114R10221	AJ901162	solute carrier family 25 (mitochondrial carrier	phosphate carrier), member 3 [Gallus gallus] emb|CAG31253.1| hypothetical protein [Gallus gallus]	8e-41	Mitochondrial substrate carrier [IPR001993] ;Mito_carr [PF00153] ;SOLCAR [PS50920] ;
L10T34P114R10231	AJ901172	hypothetical protein FG08872.1 [Gibberella zeae PH-1] ref|XP_389048.1| hypothetical protein FG08872.1 [Gibberella zeae PH-1]	5e-91	WD-40 repeat [IPR001680] ;GPROTEINBRPT [PR00320] ;WD40 [PF00400] ;no description [SM00320] ;WD_REPEATS_2 [PS50082] ;WD_REPEATS_REGION [PS50294] ;WD40-like [IPR011046] ;WD40-repeat [SSF50978] ;
L10T34P114R10246	AJ901186	ubiquitin fusion protein [Candida albicans]	5e-20	Ubiquitin [IPR000626] ;UBIQUITIN [PR00348] ;ubiquitin [PF00240] ;no description [SM00213] ;UBIQUITIN_2 [PS50053] ;Ubiquitin-like [SSF54236] ;
L10T34P114R10247	AJ901187	uricase [Tolypocladium inflatum]	1e-82	Uricase [IPR002042] ;Q9HGJ0_TOLIN_Q9HGJ0	[PD003367] ;URICASE [PR00093] ;Uricase [PF01014] ;URICASE [PS00366] ;Tetrahydrobiopterin biosynthesis enzymes-like [SSF55620] ;
L10T34P114R10249	AJ901189	hypothetical protein FG07255.1 [Gibberella zeae PH-1] ref|XP_387431.1| hypothetical protein FG07255.1 [Gibberella zeae PH-1]	4e-71	NADP oxidoreductase, coenzyme F420-dependent [IPR004455] ;F420_oxidored [PF03807] ;NAD(P)-binding Rossmann-fold domains [SSF51735] ;
L10T34P115R10254	AJ901194	hypothetical protein FG09966.1 [Gibberella zeae PH-1] ref|XP_390142.1| hypothetical protein FG09966.1 [Gibberella zeae PH-1]	4e-58	Translation initiation factor IF5 [IPR002735] ;Q8NJ00_NEUCR_Q8NJ00	[PD004078] ;eIF-5_eIF-2B [PF01873] ;no description [SM00653] ;Zinc-binding domain of translation initiation factor 2 beta [SSF75689] ;
L10T34P115R10256	AJ901196	myo-inositol-phosphate synthase, putative [Aspergillus fumigatus Af293] ref|XP_749237.1| myo-inositol-phosphate synthase [Aspergillus fumigatus Af293]	2e-97	Myo-inositol-1-phosphate synthase [IPR002587] ;NAD_binding_5 [PF07994] ;Myo-inositol-1-phosphate synthase, GAPDH-like [IPR013021] ;Inos-1-P_synth [PF01658] ;NAD(P)-binding Rossmann-fold domains [SSF51735] ;
L10T34P115R10290	AJ901229	hypothetical protein [Neurospora crassa] gb|EAA29065.1| hypothetical protein [Neurospora crassa]	4e-54	alpha/beta-Hydrolases [SSF53474] ;
L10T34P115R10301	AJ901240	hypothetical protein MG06035.4 [Magnaporthe grisea 70-15] ref|XP_369429.1| hypothetical protein MG06035.4 [Magnaporthe grisea 70-15]	8e-11	FKBP-like [SSF54534] ;Peptidylprolyl isomerase, FKBP-type [IPR001179] ;FKBP_C [PF00254] ;
L10T34P115R10302	AJ901241	SPAC6G10.11c [Schizosaccharomyces pombe] ref|NP_594108.1| hypothetical protein SPAC6G10.11c [Schizosaccharomyces pombe 972h-]	4e-23	Ubiquitin [IPR000626] ;UBIQUITIN [PR00348] ;ubiquitin [PF00240] ;no description [SM00213] ;UBIQUITIN_2 [PS50053] ;UBIQUITIN_1 [PS00299] ;Ubiquitin-like [SSF54236] ;
L10T34P115R10304	AJ901243	protein GTPase Tga1 [Trichoderma atroviride] gb|AAO37686.1| heterotrimeric G protein alpha subunit TGA1 [Trichoderma atroviride]	2e-41	Guanine nucleotide binding protein (G-protein), alpha subunit [IPR001019] ;G-alpha [PF00503] ;G protein alpha subunit, helical insertion [IPR011025] ;Q9HEP9_BOTCI_Q9HEP9	[PD000281] ;Transducin (alpha subunit), insertion domain [SSF47895] ;P-loop containing nucleoside triphosphate hydrolases [SSF52540] ;
L10T34P115R10311	AJ901250	hypothetical protein FG09888.1 [Gibberella zeae PH-1] ref|XP_390064.1| hypothetical protein FG09888.1 [Gibberella zeae PH-1]	6e-70
L10T34P115R10319	AJ901258	hypothetical protein FG07171.1 [Gibberella zeae PH-1] ref|XP_387347.1| hypothetical protein FG07171.1 [Gibberella zeae PH-1]	6e-73	WD-40 repeat [IPR001680] ;Q8X1P5_PODAN_Q8X1P5	[PD000018] ;no description [SM00320] ;WD_REPEATS_2 [PS50082] ;WD_REPEATS_REGION [PS50294] ;Quinoprotein amine dehydrogenase, beta chain-like [IPR011044] ;YVTN repeat-like/Quinoprotein amine dehydrogenase [SSF50969] ;
L10T34P115R10342	AJ901281	hypothetical protein FG10320.1 [Gibberella zeae PH-1] ref|XP_390496.1| hypothetical protein FG10320.1 [Gibberella zeae PH-1]	1e-98	Peptidase M24 [IPR000994] ;Peptidase_M24 [PF00557] ;Peptidase M24, methionine aminopeptidase [IPR001714] ;MAPEPTIDASE [PR00599] ;Peptidase M24A, methionine aminopeptidase, subfamily 2 [IPR002468] ;MAP_2 [PS01202] ;Creatinase/aminopeptidase [SSF55920] ;
L10T34P115R10343	AJ901282	conserved hypothetical protein [Gibberella zeae PH-1] ref|XP_382655.1| conserved hypothetical protein [Gibberella zeae PH-1]	9e-84	Ras GTPase [IPR001806] ;RASTRNSFRMNG [PR00449] ;Ras [PF00071] ;GTP-binding nuclear protein Ran [IPR002041] ;no description [SM00176] ;Ras small GTPase, Ras type [IPR003577] ;no description [SM00173] ;Ras small GTPase, Rho type [IPR003578] ;no description [SM00174] ;Ras small GTPase, Rab type [IPR003579] ;no description [SM00175] ;Small GTP-binding protein domain [IPR005225] ;small_GTP: small GTP-…
L11T34P090R08474	AJ901316	hypothetical protein FG10417.1 [Gibberella zeae PH-1] ref|XP_390593.1| hypothetical protein FG10417.1 [Gibberella zeae PH-1]	1e-26	Thioredoxin-related [IPR006662] ;THIOREDOXIN [PR00421] ;Thioredoxin [PF00085] ;Thioredoxin domain 2 [IPR006663] ;THIOREDOXIN_2 [PS50223] ;Thioredoxin fold [IPR012335] ;Thioredoxin-like fold [IPR012336] ;Thioredoxin-like [SSF52833] ;
L11T34P092R08625	AJ901357	hypothetical protein FG08760.1 [Gibberella zeae PH-1] ref|XP_388936.1| hypothetical protein FG08760.1 [Gibberella zeae PH-1]	2e-28	Cytochrome oxidase assembly [IPR003780] ;COX15-CtaA [PF02628] ;
L11T34P092R08662	AJ901391	hypothetical protein FG08895.1 [Gibberella zeae PH-1] ref|XP_389071.1| hypothetical protein FG08895.1 [Gibberella zeae PH-1]	5e-32	Ribosomal protein L21e [IPR001147] ;Ribosomal_L21e [PF01157] ;RIBOSOMAL_L21E [PS01171] ;Translation protein SH3-like [IPR008991] ;Translation proteins SH3-like domain [SSF50104] ;
L11T34P092R08684	AJ901412	hypothetical protein FG04915.1 [Gibberella zeae PH-1] ref|XP_385091.1| hypothetical protein FG04915.1 [Gibberella zeae PH-1]	5e-26	Ribosomal protein S30 [IPR006846] ;Ribosomal_S30 [PF04758] ;
L11T34P096R09063	AJ901483	hypothetical protein FG03247.1 [Gibberella zeae PH-1] ref|XP_383423.1| hypothetical protein FG03247.1 [Gibberella zeae PH-1]	1e-36	Carbohydrate kinase, FGGY [IPR000577] ;FGGY_N [PF00370] ;Actin-like ATPase domain [SSF53067] ;
L11T34P096R09080	AJ901493	hypothetical protein FG02303.1 [Gibberella zeae PH-1] ref|XP_382479.1| hypothetical protein FG02303.1 [Gibberella zeae PH-1]	4e-26	AMP-dependent synthetase and ligase [IPR000873] ;AMP-binding [PF00501] ;Acetyl-CoA synthetase-like [SSF56801] ;
L11T34P096R09091	AJ901501	60S ribosomal protein L32 ref|XP_322550.1| hypothetical protein [Neurospora crassa] gb|EAA27547.1| hypothetical protein [Neurospora crassa]	3e-42	Ribosomal protein L32e [IPR001515] ;R32B_SCHPO_O42935	[PD003823] ;Ribosomal_L32e [PF01655] ;RIBOSOMAL_L32E [PS00580] ;Ribosomal protein L32e [SSF52042] ;
L11T34P096R09095	AJ901504	conserved hypothetical protein [Gibberella zeae PH-1] ref|XP_381336.1| conserved hypothetical protein [Gibberella zeae PH-1]	6e-96	20S proteasome, A and B subunits [IPR001353] ;Proteasome [PF00227] ;PROTEASOME_PROTEASE [PS50247] ;N-terminal nucleophile aminohydrolases (Ntn hydrolases) [SSF56235] ;
L15T34P117R10348	AJ904180	ACTG_CEPAC Actin, gamma [Gibberella zeae PH-1] ref|XP_387511.1| ACTG_CEPAC Actin, gamma [Gibberella zeae PH-1]	e-102	Actin/actin-like [IPR004000] ;ACTIN [PR00190] ;Actin [PF00022] ;no description [SM00268] ;Actin-like ATPase domain [SSF53067] ;
L15T34P117R10352	AJ904183	membrane-bound ATP synthase, F1 sector, gamma-subunit [Shigella flexneri 2a str. 301] gb|AAN45253.1| membrane-bound ATP synthase, F1 sector, gamma-subunit [Shigella flexneri 2a str. 301] ref|NP_839133.1| membrane-bound ATP synthase, F1 sector, gamma-subun	2e-97	H+-transporting two-sector ATPase, gamma subunit [IPR000131] ;ATPASEGAMMA [PR00126] ;ATP-synt [PF00231] ;ATPsyn_F1gamma: ATP synthase F1, gamma [TIGR01146] ;ATPASE_GAMMA [PS00153] ;ATP synthase (F1-ATPase), gamma subunit [SSF52943] ;
L15T34P117R10375	AJ904206	hypothetical protein UM01056_1 [Ustilago maydis 521] gb|EAK81798.1| hypothetical protein UM01056.1 [Ustilago maydis 521] ref|XP_398671.1| hypothetical protein UM01056.1 [Ustilago maydis 521]	9e-15	AAA ATPase, central region [IPR003959] ;AAA [PF00004] ;AAA-protein subdomain [IPR003960] ;AAA [PS00674] ;P-loop containing nucleoside triphosphate hydrolases [SSF52540] ;
L15T34P117R10386	AJ904217	cytosol aminopeptidase (leucine aminopeptidase) (LAP) (leucyl aminopeptidase) (aminopeptidase A/I) [Photorhabdus luminescens subsp. laumondii TTO1] emb|CAE16853.1| cytosol aminopeptidase (leucine aminopeptidase) (LAP) (leucyl aminopeptidase) (aminopeptida	2e-99	Peptidase M17, leucyl aminopeptidase, C-terminal [IPR000819] ;LAMNOPPTDASE [PR00481] ;Peptidase_M17 [PF00883] ;Peptidase M17, leucyl aminopeptidase, N-terminal [IPR008283] ;Peptidase_M17_N [PF02789] ;Macro domain-like [SSF52949] ;Zn-dependent exopeptidases [SSF53187] ;Armadillo [IPR000225] ;ARM_REPEAT [PS50176] ;
L15T34P117R10400	AJ904231	hypothetical protein FG05509.1 [Gibberella zeae PH-1] ref|XP_385685.1| hypothetical protein FG05509.1 [Gibberella zeae PH-1]	8e-79	Exoribonuclease [IPR001247] ;RNase_PH [PF01138] ;Ribosomal protein S5 domain 2-like [SSF54211] ;
L15T34P117R10404	AJ904235	hypothetical protein [Neurospora crassa] gb|EAA33636.1| hypothetical protein [Neurospora crassa]	3e-73	Vps16, N-terminal [IPR006926] ;Vps16_N [PF04841] ;TolB, C-terminal [IPR011042] ;TolB, C-terminal domain [SSF50960] ;
L15T34P117R10405	AJ904236	hypothetical protein FG08131.1 [Gibberella zeae PH-1] ref|XP_388307.1| hypothetical protein FG08131.1 [Gibberella zeae PH-1]	3e-90	Aldo/keto reductase [IPR001395] ;YMT1_YEAST_Q04212	[PD000288] ;ALDKETRDTASE [PR00069] ;Aldo_ket_red [PF00248] ;NAD(P)-linked oxidoreductase [SSF51430] ;
L15T34P117R10416	AJ904247	fusion protein, composed of HCV p21 (NS2), E.coli dihydroforate reductase, substrate polypeptide for HCV serine proteinase and TAX of HTLV-I [synthetic construct]	9e-77	Dihydrofolate reductase region [IPR001796] ;DHFR [PR00070] ;DHFR_1 [PF00186] ;DHFR [PS00075] ;Dihydrofolate reductases [SSF53597] ;
L15T34P117R10421	AJ904252	hypothetical protein FG10292.1 [Gibberella zeae PH-1] ref|XP_390468.1| hypothetical protein FG10292.1 [Gibberella zeae PH-1]	1e-60	Peptidase C19, ubiquitin carboxyl-terminal hydrolase 2 [IPR001394] ;UCH [PF00443] ;UCH_2_3 [PS50235] ;UCH_2_2 [PS00973] ;Cysteine proteinases [SSF54001] ;
L15T34P117R10436	AJ904263	hypothetical protein FG01151.1 [Gibberella zeae PH-1] ref|XP_381327.1| hypothetical protein FG01151.1 [Gibberella zeae PH-1]	2e-68	Glycine cleavage T protein (aminomethyl transferase) [IPR006222] ;GCV_T [PF01571] ;
L15T34P117R10442	AJ904269	hypothetical protein FG10855.1 [Gibberella zeae PH-1] ref|XP_391031.1| hypothetical protein FG10855.1 [Gibberella zeae PH-1]	2e-71	Alcohol dehydrogenase, zinc-binding [IPR013149] ;ADH_zinc_N [PF00107] ;NAD(P)-binding Rossmann-fold domains [SSF51735] ;
L15T34P120R10637	AJ904272	monosaccharide transporter [Aspergillus niger]	2e-65	Protease inhibitor I8, cysteine-rich trypsin inhibitor-like [IPR002919] ;Serine proterase inhibitors [SSF57567] ;General substrate transporter [IPR005828] ;Sugar_tr [PF00083] ;Sugar transporter superfamily [IPR005829] ;SUGAR_TRANSPORT_1 [PS00216] ;SUGAR_TRANSPORT_2 [PS00217] ;Major facilitator superfamily [IPR007114] ;MFS [PS50850] ;
L15T34P120R10643	AJ904276	H+-transporting ATPase, vacuolar, 41 kDa subunit [Neurospora crassa] sp|P53659|VA0D_NEUCR Vacuolar ATP synthase subunit d (V-ATPase d subunit) (Vacuolar proton pump d subunit) (V-ATPase 41 kDa subunit) ref|XP_322653.1| VACUOLAR ATP SYNTHASE SUBUNIT D (V-A	2e-72	H+-transporting two-sector ATPase, C (AC39) subunit [IPR002843] ;vATP-synt_AC39 [PF01992] ;
L15T34P120R10658	AJ904285	hypothetical protein [Neurospora crassa] gb|EAA29690.1| hypothetical protein [Neurospora crassa]	6e-35	Fructose-2,6-bisphosphatase [IPR003094] ;6PFRUCTKNASE [PR00991] ;6-phosphofructo-2-kinase [IPR013079] ;6PF2K [PF01591] ;P-loop containing nucleoside triphosphate hydrolases [SSF52540] ;
L15T34P120R10672	AJ904297	hypothetical protein FG08603.1 [Gibberella zeae PH-1] ref|XP_388779.1| hypothetical protein FG08603.1 [Gibberella zeae PH-1]	1e-64	Elongation factor Tu, C-terminal [IPR004160] ;GTP_EFTU_D3 [PF03143] ;EF-Tu/eEF-1alpha/eIF2-gamma, C-terminal [IPR009001] ;EF-Tu/eEF-1alpha/eIF2-gamma C-terminal domain [SSF50465] ;
L15T34P120R10675	AJ904300	hypothetical protein FG11237.1 [Gibberella zeae PH-1] ref|XP_391413.1| hypothetical protein FG11237.1 [Gibberella zeae PH-1]	9e-57	Multicopper oxidase, copper-binding site [IPR002355] ;MULTICOPPER_OXIDASE1 [PS00079] ;Cupredoxin [IPR008972] ;Cupredoxins [SSF49503] ;Multicopper oxidase, type 3 [IPR011707] ;Cu-oxidase_3 [PF07732] ;
L15T34P120R10684	AJ904308	hypothetical protein FG01151.1 [Gibberella zeae PH-1] ref|XP_381327.1| hypothetical protein FG01151.1 [Gibberella zeae PH-1]	1e-91	Glycine cleavage T protein (aminomethyl transferase) [IPR006222] ;GCV_T [PF01571] ;
L15T34P120R10697	AJ904318	hypothetical protein FG01430.1 [Gibberella zeae PH-1] ref|XP_381606.1| hypothetical protein FG01430.1 [Gibberella zeae PH-1]	4e-77	Actin-like ATPase domain [SSF53067] ;
L15T34P122R10884	AJ904375	PREDICTED: similar to zinc finger protein 71, partial [Bos taurus]	2e-21	Zinc finger, C2H2-type [IPR007087] ;XFIN_XENLA_P08045	[PD000003] ;zf-C2H2 [PF00096] ;no description [SM00355] ;ZINC_FINGER_C2H2_2 [PS50157] ;ZINC_FINGER_C2H2_1 [PS00028] ;C2H2 and C2HC zinc fingers [SSF57667] ;
L15T34P122R10892	AJ904379	hypothetical protein FG07186.1 [Gibberella zeae PH-1] ref|XP_387362.1| hypothetical protein FG07186.1 [Gibberella zeae PH-1]	2e-33
L15T34P122R10897	AJ904384	hypothetical protein FG08646.1 [Gibberella zeae PH-1] ref|XP_388822.1| hypothetical protein FG08646.1 [Gibberella zeae PH-1]	1e-61	Zinc finger, C2H2-type [IPR007087] ;zf-C2H2 [PF00096] ;no description [SM00355] ;ZINC_FINGER_C2H2_2 [PS50157] ;ZINC_FINGER_C2H2_1 [PS00028] ;C2H2 and C2HC zinc fingers [SSF57667] ;
L15T34P122R10905	AJ904390	hypothetical protein FG06009.1 [Gibberella zeae PH-1] ref|XP_386185.1| hypothetical protein FG06009.1 [Gibberella zeae PH-1]	6e-32	Aminoacyl-tRNA synthetase, class 1a, anticodon-binding [IPR009080] ;Anticodon-binding domain of a subclass of class I aminoacyl-tRNA synthetases [SSF47323] ;tRNA synthetase, valyl/leucyl, anticodon-binding [IPR013155] ;Anticodon_1 [PF08264] ;
T34C1		ATP synthase alpha chain-like protein [Magnaporthe grisea]	e-148	H+-transporting two-sector ATPase, alpha/beta subunit, central region [IPR000194] ;ATP-synt_ab [PF00006] ;H+-transporting two-sector ATPase, alpha/beta subunit, N-terminal [IPR004100] ;ATP-synt_ab_N [PF02874] ;N-terminal domain of alpha and beta subunits of F1 ATP synthase [SSF50615] ;P-loop containing nucleoside triphosphate hydrolases [SSF52540] ;
T34C10		related to fumarate reductase [Neurospora crassa] ref|XP_331779.1| hypothetical protein [Neurospora crassa] gb|EAA36475.1| hypothetical protein [Neurospora crassa]	7e-43	Cytochrome b5 [IPR001199] ;Q9BLW3_LEIMA_Q9BLW3	[PD000612] ;CYTOCHROMEB5 [PR00363] ;Cyt-b5 [PF00173] ;CYTOCHROME_B5_2 [PS50255] ;Cytochrome b5 [SSF55856] ;
T34C101		Chain D, Hdbt Inhibited Yeast Cytochrome Bc1 Complex pdb|1KB9|D Chain D, Yeast Cytochrome Bc1 Complex	9e-21	Cytochrome c1 [IPR002326] ;CYTOCHROMEC1 [PR00603] ;Cytochrom_C1 [PF02167] ;Cytochrome c region [IPR012282] ;Cytochrome c [SSF46626] ;
T34C103		theta class glutathione S-transferase [Aspergillus fumigatus Af293] ref|XP_748959.1| theta class glutathione S-transferase [Aspergillus fumigatus Af293]	1e-61	Glutathione S-transferase, N-terminal [IPR004045] ;GST_N [PF02798] ;Glutathione S-transferase, C-terminal [IPR004046] ;GST_C [PF00043] ;Glutathione S-transferase, C-terminal-like [IPR010987] ;Glutathione S-transferase (GST), C-terminal domain [SSF47616] ;Thioredoxin fold [IPR012335] ;Thioredoxin-like fold [IPR012336] ;Thioredoxin-like [SSF52833] ;
T34C104		hypothetical protein AN5386.2 [Aspergillus nidulans FGSC A4] ref|XP_662990.1| hypothetical protein AN5386_2 [Aspergillus nidulans FGSC A4] ref|XP_409523.1| hypothetical protein AN5386.2 [Aspergillus nidulans FGSC A4]	1e-78	NAD-binding site [IPR000205] ;NAD_BINDING [PS50205] ;Alcohol dehydrogenase, zinc-containing [IPR002328] ;ADH_ZINC [PS00059] ;GroES-like [IPR011032] ;GroES-like [SSF50129] ;Alcohol dehydrogenase, zinc-binding [IPR013149] ;ADH_zinc_N [PF00107] ;Alcohol dehydrogenase GroES-like [IPR013154] ;ADH_N [PF08240] ;NAD(P)-binding Rossmann-fold domains [SSF51735] ;
T34C106		unnamed protein product [Yarrowia lipolytica CLIB99] ref|XP_500862.1| hypothetical protein [Yarrowia lipolytica]	2e-89	FAD-dependent glycerol-3-phosphate dehydrogenase [IPR000447] ;FADG3PDH [PR01001] ;FAD_G3PDH_2 [PS00978] ;FAD dependent oxidoreductase [IPR006076] ;DAO [PF01266] ;FAD/NAD(P)-binding domain [SSF51905] ;
T34C107		unnamed protein product [Debaryomyces hansenii CBS767] ref|XP_456892.1| unnamed protein product [Debaryomyces hansenii]	1e-97	ATP-dependent helicase, DEAD-box [IPR000629] ;DEAD_ATP_HELICASE [PS00039] ;DEAD/DEAH box helicase [IPR001410] ;HELICASE [PS50136] ;DEAD/DEAH box helicase, N-terminal [IPR011545] ;DEAD [PF00270] ;no description [SM00487] ;P-loop containing nucleoside triphosphate hydrolases [SSF52540] ;
T34C108		enolase [Penicillium chrysogenum] sp|Q76KF9|ENO_PENCH Enolase (2-phosphoglycerate dehydratase) (2-phospho-D-glycerate hydro-lyase)	3e-73	Enolase [IPR000941] ;ENOLASE [PR00148] ;Enolase_N [PF03952] ;Enolase N-terminal domain-like [SSF54826] ;
T34C113		hypothetical protein FG04102.1 [Gibberella zeae PH-1] ref|XP_384278.1| hypothetical protein FG04102.1 [Gibberella zeae PH-1]	3e-83	Aminotransferase, class I and II [IPR004839] ;Aminotran_1_2 [PF00155] ;PLP-dependent transferases [SSF53383] ;
T34C117		hypothetical protein FG01601.1 [Gibberella zeae PH-1] ref|XP_381777.1| hypothetical protein FG01601.1 [Gibberella zeae PH-1]	4e-92	ARP2/3 complex, 21 kDa p21-Arc subunit [IPR007204] ;P21-Arc [PF04062] ;Arp2/3 complex 21 kDa subunit ARPC3 [SSF69060] ;
T34C118		conserved hypothetical protein [Gibberella zeae PH-1] ref|XP_390679.1| conserved hypothetical protein [Gibberella zeae PH-1]	2e-87	Snf7 [IPR005024] ;ESCRT-III [PF03357] ;tRNA-binding arm [IPR010978] ;tRNA-binding arm [SSF46589] ;
T34C12		hypothetical protein SPAC1635.01 [Schizosaccharomyces pombe 972h-] emb|CAB92123.1| SPAC1635.01 [Schizosaccharomyces pombe] sp|Q9P544|VDAC_SCHPO Probable outer mitochondrial membrane protein porin	6e-53	Porin, eukaryotic type [IPR001925] ;EUKARYTPORIN [PR00185] ;Porin_3 [PF01459] ;Porins [SSF56935] ;
T34C121		lacZ' [Cloning vector pGreen]	1e-35	Galactose-binding like [IPR008979] ;Galactose-binding domain-like [SSF49785] ;
T34C126		RS9_PODAN 40S ribosomal protein S9 (S7) [Gibberella zeae PH-1] ref|XP_389072.1| RS9_PODAN 40S ribosomal protein S9 (S7) [Gibberella zeae PH-1]	8e-85	Ribosomal protein S4 [IPR001912] ;Ribosomal_S4 [PF00163] ;RIBOSOMAL_S4 [PS00632] ;RNA-binding S4 [IPR002942] ;S4 [PF01479] ;no description [SM00363] ;S4 [PS50889] ;Ribosomal protein S4/9, eukaryotic and archaeal form [IPR005710] ;rpsD_arch: ribosomal protein S4 [TIGR01018] ;Alpha-L RNA-binding motif [SSF55174] ;
T34C13		conserved hypothetical protein [Gibberella zeae PH-1] ref|XP_384652.1| conserved hypothetical protein [Gibberella zeae PH-1]	3e-49	Ribosomal protein S24e [IPR001976] ;Q86ZG1_NEUCR_Q86ZG1	[PD006052] ;Ribosomal_S24e [PF01282] ;RIBOSOMAL_S24E [PS00529] ;
T34C131		translation elongation factor 1a [Hypocrea jecorina] sp|P34825|EF1A_TRIRE Elongation factor 1-alpha (EF-1-alpha) prf||2004295A elongation factor 1alpha	e-170	Protein synthesis factor, GTP-binding [IPR000795] ;ELONGATNFCT [PR00315] ;GTP_EFTU [PF00009] ;EFACTOR_GTP [PS00301] ;Elongation factor Tu, domain 2 [IPR004161] ;GTP_EFTU_D2 [PF03144] ;P-loop containing nucleoside triphosphate hydrolases [SSF52540] ;
T34C133		glyceraldehyde 3 phosphate dehydrogenase [Sordaria macrospora]	9e-99	Glyceraldehyde 3-phosphate dehydrogenase [IPR000173] ;G3PDHDRGNASE [PR00078] ;Gp_dh_N [PF00044] ;Gp_dh_C [PF02800] ;GAPDH [PS00071] ;NAD(P)-binding Rossmann-fold domains [SSF51735] ;Glyceraldehyde-3-phosphate dehydrogenase-like, C-terminal domain [SSF55347] ;
T34C134		unnamed protein product [Aspergillus oryzae]	1e-73	Ribosomal protein S15 [IPR000589] ;Ribosomal_S15 [PF00312] ;RIBOSOMAL_S15 [PS00362] ;S15/NS1, RNA-binding [IPR009068] ;S15/NS1 RNA-binding domain [SSF47060] ;Ribosomal S13S15 N-terminal [IPR012606] ;Ribosomal_S13_N [PF08069] ;
T34C135		hypothetical protein FG05164.1 [Gibberella zeae PH-1] ref|XP_385340.1| hypothetical protein FG05164.1 [Gibberella zeae PH-1]	7e-59	Cytochrome b5 [IPR001199] ;SCS7_YEAST_Q03529	[PD000612] ;CYTOCHROMEB5 [PR00363] ;Cyt-b5 [PF00173] ;CYTOCHROME_B5_2 [PS50255] ;CYTOCHROME_B5_1 [PS00191] ;Cytochrome b5 [SSF55856] ;
T34C136		hypothetical protein MG06263.4 [Magnaporthe grisea 70-15] ref|XP_369748.1| hypothetical protein MG06263.4 [Magnaporthe grisea 70-15]	2e-52	Yippee-like protein [IPR004910] ;Yippee [PF03226] ;
T34C140		probable translation elongation factor eEF-1, gamma chain [Neurospora crassa] ref|XP_323127.1| hypothetical protein [Neurospora crassa] gb|EAA31979.1| hypothetical protein [Neurospora crassa]	2e-74	Metallo-dependent hydrolases [SSF51556] ;Elongation factor 1, gamma chain [IPR001662] ;EF1H_YEAST_P36008	[PD006217] ;EF1G [PF00647] ;EF1G [PS50040] ;eEF1-gamma domain [SSF89942] ;
T34C144		conserved hypothetical protein [Gibberella zeae PH-1] ref|XP_387656.1| conserved hypothetical protein [Gibberella zeae PH-1]	2e-50	Galactose-binding like [IPR008979] ;Galactose-binding domain-like [SSF49785] ;Ribosomal protein S3Ae [IPR001593] ;Q871N9_NEUCR_Q871N9	[PD003035] ;Ribosomal_S3Ae [PF01015] ;
T34C149		hypothetical protein FG02502.1 [Gibberella zeae PH-1] ref|XP_382678.1| hypothetical protein FG02502.1 [Gibberella zeae PH-1]	2e-81	SUR2-type hydroxylase/desaturase, catalytic region [IPR006087] ;SUR2_DOMAIN [PS50242] ;Sterol desaturase [IPR006088] ;Sterol_desat [PF01598] ;
T34C168		G3P_COLGL Glyceraldehyde 3-phosphate dehydrogenase (GAPDH) [Gibberella zeae PH-1] ref|XP_386433.1| G3P_COLGL Glyceraldehyde 3-phosphate dehydrogenase (GAPDH) [Gibberella zeae PH-1]	2e-95	Glyceraldehyde 3-phosphate dehydrogenase [IPR000173] ;G3PDHDRGNASE [PR00078] ;Gp_dh_N [PF00044] ;Gp_dh_C [PF02800] ;GAPDH [PS00071] ;NAD(P)-binding Rossmann-fold domains [SSF51735] ;Glyceraldehyde-3-phosphate dehydrogenase-like, C-terminal domain [SSF55347] ;
T34C175		GTP-binding nuclear protein GSP1/Ran ref|XP_331661.1| GTP-BINDING NUCLEAR PROTEIN SPI1 [Neurospora crassa] gb|EAA35468.1| GTP-BINDING NUCLEAR PROTEIN SPI1 [Neurospora crassa]	6e-97	Ras GTPase [IPR001806] ;RASTRNSFRMNG [PR00449] ;Ras [PF00071] ;GTP-binding nuclear protein Ran [IPR002041] ;GTPRANTC4 [PR00627] ;no description [SM00176] ;RAN [PS01115] ;Ras small GTPase, Ras type [IPR003577] ;no description [SM00173] ;Ras small GTPase, Rho type [IPR003578] ;no description [SM00174] ;Ras small GTPase, Rab type [IPR003579] ;no description [SM00175] ;Small GTP-binding protein domai…
T34C177		hypothetical protein FG10739.1 [Gibberella zeae PH-1] ref|XP_390915.1| hypothetical protein FG10739.1 [Gibberella zeae PH-1]	1e-35	Coproporphyrinogen III oxidase [IPR001260] ;COPRGNOXDASE [PR00073] ;Coprogen_oxidas [PF01218] ;
T34C18		hypothetical protein FG02712.1 [Gibberella zeae PH-1] ref|XP_382888.1| hypothetical protein FG02712.1 [Gibberella zeae PH-1]	3e-71	Cytochrome c oxidase, subunit Vb [IPR002124] ;COX4_SCHPO_P79010	[PD007270] ;COX5B [PF01215] ;Rubredoxin-like [SSF57802] ;
T34C181		ribosomal protein [Neurospora crassa]	1e-42	Ribosomal protein S26E [IPR000892] ;Ribosomal_S26e [PF01283] ;RIBOSOMAL_S26E [PS00733] ;Fibronectin, type III-like fold [IPR008957] ;Fibronectin type III [SSF49265] ;
T34C186		unnamed protein product [Aspergillus oryzae]	6e-99	Ribosomal protein S3Ae [IPR001593] ;Q871N9_NEUCR_Q871N9	[PD003035] ;Ribosomal_S3Ae [PF01015] ;RIBOSOMAL_S3AE [PS01191] ;
T34C187		unnamed protein product [Yarrowia lipolytica CLIB99] ref|XP_501388.1| hypothetical protein [Yarrowia lipolytica]	1e-95	Aminotransferase, class I and II [IPR004839] ;Aminotran_1_2 [PF00155] ;PLP-dependent transferases [SSF53383] ;Somatotropin hormone [IPR001400] ;SOMATOTROPIN_2 [PS00338] ;
T34C188		translation elongation factor 1a [Hypocrea jecorina] sp|P34825|EF1A_TRIRE Elongation factor 1-alpha (EF-1-alpha) prf||2004295A elongation factor 1alpha	e-125	Elongation factor Tu, C-terminal [IPR004160] ;GTP_EFTU_D3 [PF03143] ;Elongation factor Tu, domain 2 [IPR004161] ;GTP_EFTU_D2 [PF03144] ;Translation factor [IPR009000] ;Translation proteins [SSF50447] ;
T34C189		unnamed protein product [Podospora anserina]	2e-45	Histone H2B [IPR000558] ;Q875B7_PODAN_Q875B7	[PD000497] ;HISTONEH2B [PR00621] ;no description [SM00427] ;HISTONE_H2B [PS00357] ;Histone-fold/TFIID-TAF/NF-Y [IPR007124] ;HIST_TAF [PS50028] ;Histone core [IPR007125] ;Histone [PF00125] ;Histone-fold [IPR009072] ;Histone-fold [SSF47113] ;
T34C190		probable 40S ribosomal protein S5 [Neurospora crassa]	2e-85	Ribosomal protein S7 [IPR000235] ;Q93VC6_ORYSA_Q93VC6	[PD000817] ;Ribosomal_S7 [PF00177] ;RIBOSOMAL_S7 [PS00052] ;Ribosomal protein S7 [SSF47973] ;Ribosomal protein S7, eukaryotic and archaeal form [IPR005716] ;S7_S5_E_A: ribosomal protein S7 [TIGR01028] ;
T34C192		SNCI [Hypocrea jecorina]	7e-27	Synaptobrevin [IPR001388] ;SNC2_SCHPO_Q92356	[PD001229] ;SYNAPTOBREVN [PR00219] ;Synaptobrevin [PF00957] ;V_SNARE [PS50892] ;
T34C194		40S ribosomal protein S28 ref|XP_325454.1| hypothetical protein [Neurospora crassa] gb|EAA31325.1| hypothetical protein [Neurospora crassa]	6e-21	Ribosomal protein S28e [IPR000289] ;RS28_SCHPO_Q10421	[PD005541] ;Ribosomal_S28e [PF01200] ;RIBOSOMAL_S28E [PS00961] ;
T34C195		polyubiquitin [Nicotiana tabacum] emb|CAA07773.1| polyubiquitin [Gibberella pulicaris] gb|EAA55631.1| hypothetical protein MG01282.4 [Magnaporthe grisea 70-15] ref|XP_363356.1| hypothetical protein MG01282.4 [Magnaporthe grisea 70-15]	e-166	Ubiquitin [IPR000626] ;UBIQUITIN [PR00348] ;ubiquitin [PF00240] ;no description [SM00213] ;UBIQUITIN_2 [PS50053] ;UBIQUITIN_1 [PS00299] ;Ubiquitin-like [SSF54236] ;
T34C196		Cox19p [Paracoccidioides brasiliensis]	8e-23	CHCH [IPR010625] ;CHCH [PF06747] ;Cytochrome c oxidase subunit h [SSF47694] ;
T34C2		hypothetical protein FG06508.1 [Gibberella zeae PH-1] ref|XP_386684.1| hypothetical protein FG06508.1 [Gibberella zeae PH-1]	8e-80	Amino acid/polyamine transporter I [IPR002293] ;AMINO_ACID_PERMEASE_2 [PS50285] ;Amino acid permease-associated region [IPR004841] ;AA_permease [PF00324] ;
T34C20		histone H3 [Neurospora crassa]	2e-68	Histone H3 [IPR000164] ;HISTONEH3 [PR00622] ;no description [SM00428] ;HISTONE_H3_1 [PS00322] ;HISTONE_H3_2 [PS00959] ;Histone-fold/TFIID-TAF/NF-Y [IPR007124] ;HIST_TAF [PS50028] ;Histone core [IPR007125] ;Histone [PF00125] ;Histone-fold [IPR009072] ;Histone-fold [SSF47113] ;
T34C202		aspartate transaminase, putative [Aspergillus fumigatus Af293] ref|XP_755298.1| aspartate transaminase [Aspergillus fumigatus Af293]	3e-95	Aspartate/other aminotransferase [IPR000796] ;TRANSAMINASE [PR00799] ;Aminotransferases class-I pyridoxal-phosphate-binding site [IPR004838] ;AA_TRANSFER_CLASS_1 [PS00105] ;Aminotransferase, class I and II [IPR004839] ;Aminotran_1_2 [PF00155] ;PLP-dependent transferases [SSF53383] ;
T34C204		multiprotein bridging factor [Gibberella fujikuroi]	3e-37	Lambda repressor-like, DNA-binding [IPR010982] ;lambda repressor-like DNA-binding domains [SSF47413] ;Rhodopsin-like GPCR superfamily [IPR000276] ;G_PROTEIN_RECEP_F1_1 [PS00237] ;
T34C210		plasma membrane H+-ATPase [Blumeria graminis]	4e-70	ATPase, E1-E2 type [IPR001757] ;ATPase_P-type: ATPase, P-type (transpor [TIGR01494] ;ATPASE_E1_E2 [PS00154] ;E1-E2 ATPase-associated region [IPR008250] ;E1-E2_ATPase [PF00122] ;Metal cation-transporting ATPase, ATP-binding domain N [SSF81660] ;Calcium ATPase, transmembrane domain M [SSF81665] ;Metal cation-transporting ATPase, ATP-binding domain N [SSF81660] ;Calcium ATPase, transmembrane domain …
T34C213		40S ribosomal protein S22 ref|XP_326286.1| 40S RIBOSOMAL PROTEIN S22 (S15A) (YS24) [Neurospora crassa] gb|EAA28086.1| 40S RIBOSOMAL PROTEIN S22 (S15A) (YS24) [Neurospora crassa]	3e-65	Ribosomal protein S8 [IPR000630] ;RS22_YEAST_P04648	[PD001098] ;Ribosomal_S8 [PF00410] ;RIBOSOMAL_S8 [PS00053] ;Ribosomal protein S8 [SSF56047] ;
T34C216		ATP9_NEUCR ATP synthase protein 9, mitochondrial precursor (Lipid-binding protein) [Gibberella zeae PH-1] ref|XP_386224.1| ATP9_NEUCR ATP synthase protein 9, mitochondrial precursor (Lipid-binding protein) [Gibberella zeae PH-1]	3e-44	Eubacterial/plasma membrane H+-transporting two-sector ATPase, C subunit [IPR000454] ;ATPASEC [PR00124] ;ATPASE_C [PS00605] ;H+-transporting two-sector ATPase, C subunit [IPR002379] ;ATP-synt_C [PF00137] ;F1F0 ATP synthase subunit C [SSF81333] ;F1F0 ATP synthase subunit C [SSF81333] ;F1F0 ATP synthase subunit C [SSF81333] ;F1F0 ATP synthase subunit C [SSF81333] ;
T34C217		hypothetical protein FG10887.1 [Gibberella zeae PH-1] ref|XP_391063.1| hypothetical protein FG10887.1 [Gibberella zeae PH-1]	2e-50	HesB/YadR/YfhF [IPR000361] ;Q9P390_NEUCR_Q9P390	[PD002183] ;Fe-S_biosyn [PF01521] ;Hypothetical protein Aq 1857 [SSF89360] ;Hypothetical protein Aq 1857 [SSF89360] ;Hypothetical protein Aq 1857 [SSF89360] ;Hypothetical protein Aq 1857 [SSF89360] ;
T34C219		NAD-dependent formate dehydrogenase [Mycosphaerella graminicola]	9e-91	D-isomer specific 2-hydroxyacid dehydrogenase, catalytic region [IPR006139] ;2-Hacid_dh [PF00389] ;D-isomer specific 2-hydroxyacid dehydrogenase, NAD-binding [IPR006140] ;2-Hacid_dh_C [PF02826] ;Formate/glycerate dehydrogenase catalytic domain-like [SSF52283] ;Formate/glycerate dehydrogenase catalytic domain-like [SSF52283] ;Formate/glycerate dehydrogenase catalytic domain-like [SSF52283] ;Format…
T34C22		HS60_AJECA Heat shock protein 60, mitochondrial precursor (Antigen HIS-62) [Gibberella zeae PH-1] ref|XP_386422.1| HS60_AJECA Heat shock protein 60, mitochondrial precursor (Antigen HIS-62) [Gibberella zeae PH-1]	2e-83	Chaperonin Cpn60 [IPR001844] ;CHAPERONIN60 [PR00298] ;Chaperonin Cpn60/TCP-1 [IPR002423] ;TCOMPLEXTCP1 [PR00304] ;Cpn60_TCP1 [PF00118] ;GroEL-like chaperone, ATPase [IPR008950] ;GroEL equatorial domain-like [SSF48592] ;
T34C222		putative mannitol dehydrogenase [Alternaria alternata]	3e-94	Short-chain dehydrogenase/reductase SDR [IPR002198] ;adh_short [PF00106] ;Glucose/ribitol dehydrogenase [IPR002347] ;GDHRDH [PR00081] ;NAD(P)-binding Rossmann-fold domains [SSF51735] ;
T34C223		ADP,ATP carrier protein 1, mitochondrial precursor (ADP/ATP translocase 1) (Adenine nucleotide translocator 1) (ANT 1) gb|AAB72047.1| adenine nucleotide translocator 1 [Gossypium hirsutum]	5e-73	Mitochondrial substrate carrier [IPR001993] ;Mito_carr [PF00153] ;SOLCAR [PS50920] ;Mitochondrial carrier protein [IPR002067] ;MITOCARRIER [PR00926] ;Adenine nucleotide translocator 1 [IPR002113] ;ADPTRNSLCASE [PR00927] ;Periplasmic binding protein-like II [SSF53850] ;Periplasmic binding protein-like II [SSF53850] ;Periplasmic binding protein-like II [SSF53850] ;Periplasmic binding protein-like I…
T34C227		hypothetical protein FG08343.1 [Gibberella zeae PH-1] ref|XP_388519.1| hypothetical protein FG08343.1 [Gibberella zeae PH-1]	3e-99	H+ transporting ATPase, proton pump [IPR000695] ;HATPASE [PR00120] ;ATPase, E1-E2 type [IPR001757] ;ATPase_P-type: ATPase, P-type (transpor [TIGR01494] ;Haloacid dehalogenase-like hydrolase [IPR005834] ;Hydrolase [PF00702] ;HAD-like [SSF56784] ;Calcium ATPase, transmembrane domain M [SSF81665] ;HAD-like [SSF56784] ;Calcium ATPase, transmembrane domain M [SSF81665] ;HAD-like [SSF56784] ;Calcium AT…
T34C235		unnamed protein product [Aspergillus oryzae]	6e-94	LETM1-like [IPR011685] ;LETM1 [PF07766] ;
T34C236		conserved hypothetical protein [Gibberella zeae PH-1] ref|XP_382680.1| conserved hypothetical protein [Gibberella zeae PH-1]	1e-98	Lactate/malate dehydrogenase [IPR001236] ;Ldh_1_N [PF00056] ;Ldh_1_C [PF02866] ;Malate dehydrogenase, active site [IPR001252] ;MDH [PS00068] ;NAD(P)-binding Rossmann-fold domains [SSF51735] ;LDH C-terminal domain-like [SSF56327] ;NAD(P)-binding Rossmann-fold domains [SSF51735] ;LDH C-terminal domain-like [SSF56327] ;NAD(P)-binding Rossmann-fold domains [SSF51735] ;LDH C-terminal domain-like [SSF5…
T34C240		hypothetical protein UM02408_1 [Ustilago maydis 521] gb|EAK83446.1| hypothetical protein UM02408.1 [Ustilago maydis 521] ref|XP_400023.1| hypothetical protein UM02408.1 [Ustilago maydis 521]	e-131	PRICHEXTENSN [PR01217] ;PRICHEXTENSN [PR01217] ;WD-40 repeat [IPR001680] ;GBLP_NEUCR_Q01369	[PD000018] ;GPROTEINBRPT [PR00320] ;WD40 [PF00400] ;no description [SM00320] ;WD_REPEATS_2 [PS50082] ;WD_REPEATS_REGION [PS50294] ;WD_REPEATS_1 [PS00678] ;Cytochrome cd1-nitrite reductase-like, C-terminal haem d1 [IPR011048] ;C-terminal (heme d1) domain of cytochrome cd1-nitrite reductase [SSF51004] ;PRICHEXTENSN [PR01217] ;PRICHEXTENSN [PR01217] ;PRICHEXTENSN [PR01217] ;PRICHEXTENSN [PR01217] ;P…
T34C245		glyceraldehyde-3-phosphate dehydrogenase (phosphorylating) (EC 1.2.1.12) - fungus (Trichoderma koningii) prf||1908209B glyceraldehyde-3-phosphate dehydrogenase:ISOTYPE=II	3e-60	Glyceraldehyde 3-phosphate dehydrogenase [IPR000173] ;G3PDHDRGNASE [PR00078] ;Gp_dh_C [PF02800] ;Glyceraldehyde-3-phosphate dehydrogenase-like, C-terminal domain [SSF55347] ;Glyceraldehyde-3-phosphate dehydrogenase-like, C-terminal domain [SSF55347] ;Glyceraldehyde-3-phosphate dehydrogenase-like, C-terminal domain [SSF55347] ;Glyceraldehyde-3-phosphate dehydrogenase-like, C-terminal domain [SSF55…
T34C25		hypothetical protein FG08880.1 [Gibberella zeae PH-1] ref|XP_389056.1| hypothetical protein FG08880.1 [Gibberella zeae PH-1]	1e-41	Translation initiation factor SUI1 [IPR001950] ;SUI1 [PF01253] ;SUI1 [PS50296] ;eIF1-like [SSF55159] ;
T34C253		hypothetical protein MG00195.4 [Magnaporthe grisea 70-15] ref|XP_369049.1| hypothetical protein MG00195.4 [Magnaporthe grisea 70-15]	2e-84	Glycosyl transferase, group 1 [IPR001296] ;Glycos_transf_1 [PF00534] ;UDP-Glycosyltransferase/glycogen phosphorylase [SSF53756] ;UDP-Glycosyltransferase/glycogen phosphorylase [SSF53756] ;UDP-Glycosyltransferase/glycogen phosphorylase [SSF53756] ;UDP-Glycosyltransferase/glycogen phosphorylase [SSF53756] ;
T34C254		hypothetical protein [Neurospora crassa] gb|EAA28643.1| hypothetical protein [Neurospora crassa]	2e-55	t-snare [IPR010989] ;t-snare proteins [SSF47661] ;
T34C256		conserved hypothetical protein [Gibberella zeae PH-1] gb|AAM92709.1| putative ribosomal protein L35 [Triticum aestivum] ref|XP_381197.1| conserved hypothetical protein [Gibberella zeae PH-1] sp|Q8L805|RL35_WHEAT 60S ribosomal protein L35	6e-50	Ribosomal protein L29 [IPR001854] ;Ribosomal_L29 [PF00831] ;L29: ribosomal protein L29 [TIGR00012] ;Ribosomal protein L29 (L29p) [SSF46561] ;
T34C257		hypothetical protein FG08760.1 [Gibberella zeae PH-1] ref|XP_388936.1| hypothetical protein FG08760.1 [Gibberella zeae PH-1]	7e-94	Cytochrome oxidase assembly [IPR003780] ;COX15-CtaA [PF02628] ;
T34C262		hypothetical protein AN8343.2 [Aspergillus nidulans FGSC A4] ref|XP_681612.1| hypothetical protein AN8343_2 [Aspergillus nidulans FGSC A4] ref|XP_412480.1| hypothetical protein AN8343.2 [Aspergillus nidulans FGSC A4]	2e-44	Peptidylprolyl isomerase, FKBP-type [IPR001179] ;FKBP_C [PF00254] ;FKBP_PPIASE [PS50059] ;FKBP-like [SSF54534] ;FKBP-like [SSF54534] ;FKBP-like [SSF54534] ;FKBP-like [SSF54534] ;
T34C264		RS9_PODAN 40S ribosomal protein S9 (S7) [Gibberella zeae PH-1] ref|XP_389072.1| RS9_PODAN 40S ribosomal protein S9 (S7) [Gibberella zeae PH-1]	5e-83	Ribosomal protein S4 [IPR001912] ;Ribosomal_S4 [PF00163] ;RIBOSOMAL_S4 [PS00632] ;RNA-binding S4 [IPR002942] ;S4 [PF01479] ;no description [SM00363] ;S4 [PS50889] ;Ribosomal protein S4/9, eukaryotic and archaeal form [IPR005710] ;rpsD_arch: ribosomal protein S4 [TIGR01018] ;Alpha-L RNA-binding motif [SSF55174] ;Alpha-L RNA-binding motif [SSF55174] ;Alpha-L RNA-binding motif [SSF55174] ;Alpha-L RN…
T34C267		hypothetical protein AN8863.2 [Aspergillus nidulans FGSC A4] ref|XP_682132.1| hypothetical protein AN8863_2 [Aspergillus nidulans FGSC A4] ref|XP_413000.1| hypothetical protein AN8863.2 [Aspergillus nidulans FGSC A4]	9e-97	Nucleosome assembly protein (NAP) [IPR002164] ;NAP [PF00956] ;
T34C269		histone H4-like protein [Magnaporthe grisea]	4e-36	Histone H4 [IPR001951] ;H4_NEUCR_P04914	[PD001827] ;HISTONEH4 [PR00623] ;no description [SM00417] ;HISTONE_H4 [PS00047] ;Histone-fold/TFIID-TAF/NF-Y [IPR007124] ;HIST_TAF [PS50028] ;Histone core [IPR007125] ;Histone [PF00125] ;Histone-fold [IPR009072] ;Histone-fold [SSF47113] ;
T34C272		hypothetical protein FG08944.1 [Gibberella zeae PH-1] ref|XP_389120.1| hypothetical protein FG08944.1 [Gibberella zeae PH-1]	5e-73	GCN5-related N-acetyltransferase [IPR000182] ;Acetyltransf_1 [PF00583] ;Acyl-CoA N-acyltransferases (Nat) [SSF55729] ;Acyl-CoA N-acyltransferases (Nat) [SSF55729] ;Acyl-CoA N-acyltransferases (Nat) [SSF55729] ;Acyl-CoA N-acyltransferases (Nat) [SSF55729] ;
T34C273		histone H3 [Hypocrea jecorina] emb|CAD21510.1| histone H3 [Neurospora crassa] dbj|BAD90806.1| histone 3 [Conocephalum conicum] dbj|BAD90803.1| histone 3 [Conocephalum conicum] dbj|BAD90799.1| histone 3 [Conocephalum conicum] dbj|BAD90797.1| histone 3 [Mar	8e-69	Histone H3 [IPR000164] ;HISTONEH3 [PR00622] ;no description [SM00428] ;HISTONE_H3_1 [PS00322] ;HISTONE_H3_2 [PS00959] ;Histone-fold/TFIID-TAF/NF-Y [IPR007124] ;HIST_TAF [PS50028] ;Histone core [IPR007125] ;Histone [PF00125] ;Histone-fold [IPR009072] ;Histone-fold [SSF47113] ;Galactose-binding like [IPR008979] ;Galactose-binding domain-like [SSF49785] ;
T34C275		hypothetical protein FG10855.1 [Gibberella zeae PH-1] ref|XP_391031.1| hypothetical protein FG10855.1 [Gibberella zeae PH-1]	7e-70	GroES-like [IPR011032] ;GroES-like [SSF50129] ;Alcohol dehydrogenase, zinc-binding [IPR013149] ;ADH_zinc_N [PF00107] ;NAD(P)-binding Rossmann-fold domains [SSF51735] ;NAD(P)-binding Rossmann-fold domains [SSF51735] ;NAD(P)-binding Rossmann-fold domains [SSF51735] ;NAD(P)-binding Rossmann-fold domains [SSF51735] ;
T34C279		hypothetical protein FG07186.1 [Gibberella zeae PH-1] ref|XP_387362.1| hypothetical protein FG07186.1 [Gibberella zeae PH-1]	5e-67	Ribosomal protein L4/L1e [IPR002136] ;Ribosomal_L4 [PF00573] ;Ribosomal protein L4 [SSF52166] ;Ribosomal protein L4/L1e, archeabacterial like [IPR013000] ;RIBOSOMAL_L1E [PS00939] ;
T34C282		hypothetical protein [Neurospora crassa] gb|EAA30003.1| hypothetical protein [Neurospora crassa]	9e-45	Ribosomal protein S10 [IPR001848] ;Q962Q9_SPOFR_Q962Q9	[PD001272] ;RIBOSOMALS10 [PR00971] ;Ribosomal_S10 [PF00338] ;RIBOSOMAL_S10 [PS00361] ;Ribosomal protein S10 [SSF54999] ;Ribosomal protein S10, eukaryotic and archaeal form [IPR005729] ;S10_Arc_S20_Euk: ribosomal protein S1 [TIGR01046] ;Galactose-binding like [IPR008979] ;Galactose-binding domain-like [SSF49785] ;
T34C286		hypothetical protein [Neurospora crassa] gb|EAA29659.1| hypothetical protein [Neurospora crassa]	9e-79	Protein kinase [IPR000719] ;Q96UI7_NEUCR_Q96UI7	[PD000001] ;PROTEIN_KINASE_DOM [PS50011] ;PROTEIN_KINASE_ATP [PS00107] ;Tyrosine protein kinase [IPR001245] ;Pkinase_Tyr [PF07714] ;Serine/threonine protein kinase [IPR002290] ;no description [SM00220] ;Serine/threonine protein kinase, active site [IPR008271] ;PROTEIN_KINASE_ST [PS00108] ;Protein kinase-like [IPR011009] ;Protein kinase-like (PK-like) [SSF56112] ;
T34C289		hypothetical protein FG09966.1 [Gibberella zeae PH-1] ref|XP_390142.1| hypothetical protein FG09966.1 [Gibberella zeae PH-1]	e-99	Translation initiation factor IF5 [IPR002735] ;Q8NJ00_NEUCR_Q8NJ00	[PD004078] ;eIF-5_eIF-2B [PF01873] ;no description [SM00653] ;Zinc-binding domain of translation initiation factor 2 beta [SSF75689] ;Zinc-binding domain of translation initiation factor 2 beta [SSF75689] ;Zinc-binding domain of translation initiation factor 2 beta [SSF75689] ;Zinc-binding domain of translation initiation factor 2 beta [SSF75689] ;
T34C292		minor allergen, ribosomal protein [Alternaria alternata] sp|P42037|RLA2_ALTAL 60S acidic ribosomal protein P2 (Minor allergen Alt a 6) (Alt a VI)	2e-18	Ribosomal protein 60S [IPR001813] ;Ribosomal_60s [PF00428] ;Ribosomal protein P2 [IPR001859] ;RIBOSOMALP2 [PR00456] ;
T34C294		Chain A, Crystal Structure Of Aspartic Proteinase From Irpex Lacteus	1e-44	Peptidase A1, pepsin [IPR001461] ;PEPSIN [PR00792] ;Asp [PF00026] ;Peptidase aspartic, active site [IPR001969] ;ASP_PROTEASE [PS00141] ;Peptidase aspartic, catalytic [IPR009007] ;Acid proteases [SSF50630] ;
T34C296		hypothetical protein FG07865.1 [Gibberella zeae PH-1] ref|XP_388041.1| hypothetical protein FG07865.1 [Gibberella zeae PH-1]	1e-36	Acyl carrier protein (ACP) [IPR003231] ;ACPM_NEUCR_P11943	[PD000887] ;acyl_carrier: acyl carrier protein [TIGR00517] ;Phosphopantetheine attachment site [IPR006162] ;PHOSPHOPANTETHEINE [PS00012] ;Phosphopantetheine-binding [IPR006163] ;PP-binding [PF00550] ;ACP_DOMAIN [PS50075] ;Acyl carrier protein-like [IPR009081] ;ACP-like [SSF47336] ;
T34C297		HEX1 [Hypocrea jecorina]	1e-79	Eukaryotic initiation factor 5A hypusine (eIF-5A) [IPR001884] ;eIF-5a [PF01287] ;Translation protein SH3-like [IPR008991] ;Translation proteins SH3-like domain [SSF50104] ;Nucleic acid-binding, OB-fold [IPR008994] ;Nucleic acid-binding proteins [SSF50249] ;
T34C3		conserved hypothetical protein [Gibberella zeae PH-1] ref|XP_386482.1| conserved hypothetical protein [Gibberella zeae PH-1]	e-154	Chaperonin Cpn60/TCP-1 [IPR002423] ;TCOMPLEXTCP1 [PR00304] ;Cpn60_TCP1 [PF00118] ;GroEL-like chaperone, ATPase [IPR008950] ;GroEL equatorial domain-like [SSF48592] ;GroEL apical domain-like [SSF52029] ;
T34C300		unnamed protein product [Debaryomyces hansenii CBS767] ref|XP_459484.1| unnamed protein product [Debaryomyces hansenii]	e-158	Metallophosphoesterase [IPR004843] ;Metallophos [PF00149] ;PHOSPHO_ESTER [PS50185] ;Serine/threonine-specific protein phosphatase and bis(5-nucleosyl)-tetraphosphatase [IPR006186] ;PP1_NEUCR_Q9UW86	[PD000252] ;STPHPHTASE [PR00114] ;no description [SM00156] ;SER_THR_PHOSPHATASE [PS00125] ;Serine/threonine-protein phosphatase [PIRSF000908] ;Metallo-dependent phosphatases [SSF56300] ;Metallo-dependent phosphatases [SSF56300] ;
T34C301		unnamed protein product [Kluyveromyces lactis NRRL Y-1140] ref|XP_453142.1| unnamed protein product [Kluyveromyces lactis]	1e-85	Cytochrome b5 [IPR001199] ;SCS7_YEAST_Q03529	[PD000612] ;SUR2-type hydroxylase/desaturase, catalytic region [IPR006087] ;SUR2_DOMAIN [PS50242] ;Fatty acid hydroxylase [IPR006694] ;FA_hydroxylase [PF04116] ;ADC synthase [SSF56322] ;ADC synthase [SSF56322] ;ADC synthase [SSF56322] ;ADC synthase [SSF56322] ;
T34C304		hypothetical protein MG09916.4 [Magnaporthe grisea 70-15] ref|XP_365071.1| hypothetical protein MG09916.4 [Magnaporthe grisea 70-15]	4e-96	H+-transporting two-sector ATPase, gamma subunit [IPR000131] ;ATPASEGAMMA [PR00126] ;ATP-synt [PF00231] ;ATPsyn_F1gamma: ATP synthase F1, gamma [TIGR01146] ;ATP synthase (F1-ATPase), gamma subunit [SSF52943] ;
T34C305		unnamed protein product [Debaryomyces hansenii CBS767] ref|XP_457757.1| unnamed protein product [Debaryomyces hansenii]	4e-96	Ribosomal protein L10E [IPR001197] ;Ribosomal_L10e [PF00826] ;L10e: ribosomal protein L10.e [TIGR00279] ;RIBOSOMAL_L10E [PS01257] ;Ribosomal protein L10e [SSF54686] ;
T34C310		60S ribosomal protein L10A [Chaetomium globosum]	3e-99	Galactose-binding like [IPR008979] ;Galactose-binding domain-like [SSF49785] ;Ribosomal protein L1 [IPR002143] ;Q9VTP4_DROME_Q9VTP4	[PD001314] ;Ribosomal_L1 [PF00687] ;RIBOSOMAL_L1 [PS01199] ;Ribosomal protein L1 [SSF56808] ;Ribosomal protein L1 [SSF56808] ;Ribosomal protein L1 [SSF56808] ;Ribosomal protein L1 [SSF56808] ;
T34C312		hypothetical protein FG06195.1 [Gibberella zeae PH-1] ref|XP_386371.1| hypothetical protein FG06195.1 [Gibberella zeae PH-1]	6e-94
T34C315		unnamed protein product [Yarrowia lipolytica CLIB99] ref|XP_503943.1| hypothetical protein [Yarrowia lipolytica]	1e-90	Ribosomal protein S5 [IPR000851] ;Ribosomal_S5 [PF00333] ;S5_DSRBD [PS50881] ;RIBOSOMAL_S5 [PS00585] ;Ribosomal protein S5, C-terminal [IPR005324] ;Ribosomal_S5_C [PF03719] ;Ribosomal protein S5, eukaryotic and archaeal form [IPR005711] ;rpsE_arch: ribosomal protein S5 [TIGR01020] ;Ribosomal protein S5 domain 2-like [SSF54211] ;dsRNA-binding domain-like [SSF54768] ;Ribosomal protein S5 domain 2-l…
T34C316		adenine nucleotide translocator [Lupinus albus]	7e-85	Mitochondrial substrate carrier [IPR001993] ;Mito_carr [PF00153] ;SOLCAR [PS50920] ;Mitochondrial carrier protein [IPR002067] ;MITOCARRIER [PR00926] ;Adenine nucleotide translocator 1 [IPR002113] ;ADPTRNSLCASE [PR00927] ;Periplasmic binding protein-like II [SSF53850] ;Periplasmic binding protein-like II [SSF53850] ;Periplasmic binding protein-like II [SSF53850] ;Periplasmic binding protein-like I…
T34C318		ribosomal protein L37 [Emericella nidulans] gb|AAK17097.1| ribosomal protein L37 [Emericella nidulans] sp|Q9C0T1|RL37_EMENI 60S ribosomal protein L37	1e-32	Ribosomal protein L37e [IPR001569] ;RL37_EMENI_Q9C0T1	[PD005132] ;Ribosomal_L37e [PF01907] ;RIBOSOMAL_L37E [PS01077] ;Zn-binding ribosomal proteins [SSF57829] ;Zn-binding ribosomal proteins [SSF57829] ;Zn-binding ribosomal proteins [SSF57829] ;Zn-binding ribosomal proteins [SSF57829] ;
T34C32		RS12_ERYGR 40S ribosomal protein S12 [Gibberella zeae PH-1] ref|XP_387468.1| RS12_ERYGR 40S ribosomal protein S12 [Gibberella zeae PH-1]	5e-60	Ribosomal protein S12E [IPR000530] ;RIBSOMALS12E [PR00972] ;RIBOSOMAL_S12E [PS01189] ;Ribosomal protein L7Ae/L30e/S12e/Gadd45 [IPR004038] ;RL7A_PYRFU_Q8U160	[PD004495] ;Ribosomal_L7Ae [PF01248] ;L30e-like [SSF55315] ;
T34C321		ADP/ATP carrier protein [Neurospora crassa] emb|CAE75740.1| ADP, ATP carrier protein (ADP/ATP translocase) [Neurospora crassa] sp|P02723|ADT_NEUCR ADP,ATP carrier protein (ADP/ATP translocase) (Adenine nucleotide translocator) (ANT) ref|XP_329836.1| ADP,A	1e-53	Mitochondrial substrate carrier [IPR001993] ;Mito_carr [PF00153] ;SOLCAR [PS50920] ;Adenine nucleotide translocator 1 [IPR002113] ;ADPTRNSLCASE [PR00927] ;Glycosyl hydrolase domain [SSF51011] ;Galactose-binding like [IPR008979] ;Galactose-binding domain-like [SSF49785] ;Glycosyl hydrolase domain [SSF51011] ;Glycosyl hydrolase domain [SSF51011] ;Glycosyl hydrolase domain [SSF51011] ;
T34C324		unnamed protein product [Aspergillus oryzae]	3e-28	Mitochondrial substrate carrier [IPR001993] ;Mito_carr [PF00153] ;SOLCAR [PS50920] ;
T34C329		hypothetical protein UM04434_1 [Ustilago maydis 521] gb|EAK85702.1| hypothetical protein UM04434.1 [Ustilago maydis 521] ref|XP_402049.1| hypothetical protein UM04434.1 [Ustilago maydis 521]	5e-96	Heat shock protein Hsp70 [IPR001023] ;HEATSHOCK70 [PR00301] ;Heat shock protein 70 [IPR013126] ;HSP70 [PF00012] ;HSP70_3 [PS01036] ;Actin-like ATPase domain [SSF53067] ;Heat shock protein 70kD (HSP70), C-terminal substrate-binding fragment [SSF56778] ;Actin-like ATPase domain [SSF53067] ;Heat shock protein 70kD (HSP70), C-terminal substrate-binding fragment [SSF56778] ;Actin-like ATPase domain [S…
T34C330		hypothetical protein MG02467.4 [Magnaporthe grisea 70-15] ref|XP_365765.1| hypothetical protein MG02467.4 [Magnaporthe grisea 70-15]	7e-40	High mobility group-like nuclear protein [IPR002415] ;NUCLEARHMG [PR00883] ;Ribosomal protein L7AE [IPR004037] ;L7ARS6FAMILY [PR00881] ;RIBOSOMAL_L7AE [PS01082] ;Ribosomal protein L7Ae/L30e/S12e/Gadd45 [IPR004038] ;O74690_SCHPO_O74690	[PD004495] ;Ribosomal_L7Ae [PF01248] ;L30e-like [SSF55315] ;L30e-like [SSF55315] ;L30e-like [SSF55315] ;L30e-like [SSF55315] ;
T34C333		rps3 [Schizosaccharomyces pombe] ref|NP_596763.1| hypothetical protein SPBC16G5.14c [Schizosaccharomyces pombe 972h-] sp|O60128|RS3_SCHPO 40S ribosomal protein S3	1e-92	Ribosomal protein S3, C-terminal [IPR001351] ;Ribosomal_S3_C [PF00189] ;RIBOSOMAL_S3 [PS00548] ;Ribosomal protein S3 C-terminal domain [SSF54821] ;KH, type 2 [IPR004044] ;KH_2 [PF07650] ;KH_TYPE_2 [PS50823] ;Eukaryotic/archaeal ribosomal protein S3 [IPR005703] ;rpsC_E_A: ribosomal protein S3 [TIGR01008] ;KH, prokaryotic type [IPR009019] ;Prokaryotic type KH domain (KH-domain type II) [SSF54814] ;
T34C335		probable ribosomal protein L12 [Neurospora crassa] sp|Q9C285|RL12_NEUCR 60S ribosomal protein L12 ref|XP_326810.1| hypothetical protein [Neurospora crassa] gb|EAA32167.1| hypothetical protein [Neurospora crassa]	6e-78	Ribosomal protein L11 [IPR000911] ;Ribosomal_L11 [PF00298] ;Ribosomal_L11_N [PF03946] ;no description [SM00649] ;RIBOSOMAL_L11 [PS00359] ;Ribosomal protein L11, C-terminal domain [SSF46906] ;Ribosomal protein L11, N-terminal domain [SSF54747] ;Ribosomal protein L11/L12 [PIRSF002179] ;Ribosomal protein L11/L12 [PIRSF002179] ;Ribosomal protein L11/L12 [PIRSF002179] ;Ribosomal protein L11/L12 [PIRSF…
T34C338		hypothetical protein FG06909.1 [Gibberella zeae PH-1] ref|XP_387085.1| hypothetical protein FG06909.1 [Gibberella zeae PH-1]	1e-49
T34C344		cytoplasmic ribosomal protein S12 [Podospora anserina] sp|P34737|RS15_PODAN 40S ribosomal protein S15 (S12)	2e-70	Ribosomal protein S19/S15 [IPR002222] ;Q962R4_SPOFR_Q962R4	[PD001012] ;RIBOSOMALS19 [PR00975] ;Ribosomal_S19 [PF00203] ;RIBOSOMAL_S19 [PS00323] ;Ribosomal protein S19 [SSF54570] ;Ribosomal protein S15, eukaryotic and archaeal form [IPR005713] ;rpsS_arch: ribosomal protein S19 [TIGR01025] ;
T34C353		hypothetical protein FG08477.1 [Gibberella zeae PH-1] ref|XP_388653.1| hypothetical protein FG08477.1 [Gibberella zeae PH-1]	3e-22	Nuclear transport factor 2 [IPR002075] ;NTF2 [PF02136] ;NTF2_DOMAIN [PS50177] ;NTF2-like [SSF54427] ;NTF2-like [SSF54427] ;NTF2-like [SSF54427] ;NTF2-like [SSF54427] ;
T34C354		hypothetical protein FG02523.1 [Gibberella zeae PH-1] ref|XP_382699.1| hypothetical protein FG02523.1 [Gibberella zeae PH-1]	1e-63	Translationally controlled tumor protein [IPR001983] ;TCTP_SCHPO_Q10344	[PD004329] ;TCTPROTEIN [PR01653] ;TCTP [PF00838] ;TCTP_2 [PS01003] ;Mss4-like [IPR011057] ;Mss4-like [SSF51316] ;
T34C357		hypothetical protein FG04400.1 [Gibberella zeae PH-1] ref|XP_384576.1| hypothetical protein FG04400.1 [Gibberella zeae PH-1]	1e-92	Ras GTPase [IPR001806] ;RASTRNSFRMNG [PR00449] ;Ras [PF00071] ;GTP-binding nuclear protein Ran [IPR002041] ;no description [SM00176] ;Ras small GTPase, Ras type [IPR003577] ;no description [SM00173] ;Ras small GTPase, Rho type [IPR003578] ;no description [SM00174] ;Ras small GTPase, Rab type [IPR003579] ;no description [SM00175] ;Small GTP-binding protein domain [IPR005225] ;small_GTP: small GTP-…
T34C358		hypothetical protein MG10655.4 [Magnaporthe grisea 70-15] ref|XP_366437.1| hypothetical protein MG10655.4 [Magnaporthe grisea 70-15]	2e-94	Delta-aminolevulinic acid dehydratase [IPR001731] ;Q872B2_NEUCR_Q872B2	[PD002304] ;DALDHYDRTASE [PR00144] ;ALAD [PF00490] ;D_ALA_DEHYDRATASE [PS00169] ;Aldolase [SSF51569] ;Aldolase [SSF51569] ;Aldolase [SSF51569] ;Aldolase [SSF51569] ;
T34C359		RS7_NEUCR 40S ribosomal protein S7 [Gibberella zeae PH-1] ref|XP_386763.1| RS7_NEUCR 40S ribosomal protein S7 [Gibberella zeae PH-1]	2e-80	Ribosomal protein S7E [IPR000554] ;RS7_NEUCR_O43105	[PD006276] ;Ribosomal_S7e [PF01251] ;RIBOSOMAL_S7E [PS00948] ;Galactose-binding like [IPR008979] ;Galactose-binding domain-like [SSF49785] ;
T34C363		hypothetical protein DDB0192069 [Dictyostelium discoideum] gb|EAL60635.1| hypothetical protein DDB0192069 [Dictyostelium discoideum]	1e-30	Mitochondrial substrate carrier [IPR001993] ;Mito_carr [PF00153] ;SOLCAR [PS50920] ;
T34C364		unnamed protein product [Kluyveromyces lactis NRRL Y-1140] ref|XP_456137.1| unnamed protein product [Kluyveromyces lactis] sp|Q6CIV2|DBP2_KLULA Probable ATP-dependent RNA helicase DBP2	6e-99	ATP-dependent helicase, DEAD-box [IPR000629] ;DEAD_ATP_HELICASE [PS00039] ;DEAD/DEAH box helicase [IPR001410] ;HELICASE [PS50136] ;Helicase, C-terminal [IPR001650] ;Helicase_C [PF00271] ;no description [SM00490] ;DEAD/DEAH box helicase, N-terminal [IPR011545] ;DEAD [PF00270] ;no description [SM00487] ;P-loop containing nucleoside triphosphate hydrolases [SSF52540] ;P-loop containing nucleoside tr…
T34C367		extracellular triacylglycerol lipase, putative [Aspergillus fumigatus Af293] ref|XP_750543.1| extracellular triacylglycerol lipase [Aspergillus fumigatus Af293]	8e-74	Esterase/lipase/thioesterase [IPR000379] ;ESTERASE [PS50187] ;Lipase, class 3 [IPR002921] ;Lipase_3 [PF01764] ;Lipase, active site [IPR008262] ;LIPASE_SER [PS00120] ;alpha/beta-Hydrolases [SSF53474] ;
T34C37		glucokinase [Pichia angusta]	1e-78	Hexokinase [IPR001312] ;HXKG_ASPNG_Q92407	[PD001109] ;HEXOKINASE [PR00475] ;Hexokinase_1 [PF00349] ;Hexokinase_2 [PF03727] ;HEXOKINASES [PS00378] ;Actin-like ATPase domain [SSF53067] ;
T34C370		hypothetical protein AN3829.2 [Aspergillus nidulans FGSC A4] ref|XP_661433.1| hypothetical protein AN3829_2 [Aspergillus nidulans FGSC A4] ref|XP_407966.1| hypothetical protein AN3829.2 [Aspergillus nidulans FGSC A4]	6e-85	Aldehyde dehydrogenase [IPR002086] ;Aldedh [PF00171] ;ALDH-like [SSF53720] ;ALDH-like [SSF53720] ;ALDH-like [SSF53720] ;ALDH-like [SSF53720] ;
T34C373		hypothetical protein FG04260.1 [Gibberella zeae PH-1] ref|XP_384436.1| hypothetical protein FG04260.1 [Gibberella zeae PH-1]	4e-45	Short-chain dehydrogenase/reductase SDR [IPR002198] ;adh_short [PF00106] ;Glucose/ribitol dehydrogenase [IPR002347] ;GDHRDH [PR00081] ;NAD(P)-binding Rossmann-fold domains [SSF51735] ;
T34C374		fructose-2,6-bisphosphatase [Aspergillus fumigatus Af293] ref|XP_748930.1| fructose-2,6-bisphosphatase [Aspergillus fumigatus Af293]	6e-91	Phosphoglycerate/bisphosphoglycerate mutase [IPR001345] ;PG_MUTASE [PS00175] ;Fructose-2,6-bisphosphatase [IPR003094] ;6PFRUCTKNASE [PR00991] ;Phosphoglycerate mutase [IPR013078] ;PGAM [PF00300] ;Phosphoglycerate mutase-like [SSF53254] ;Phosphoglycerate mutase-like [SSF53254] ;Phosphoglycerate mutase-like [SSF53254] ;Phosphoglycerate mutase-like [SSF53254] ;
T34C379		beta galactosidase alpha [Cloning vector pNOT218]	7e-28	Galactose-binding like [IPR008979] ;Galactose-binding domain-like [SSF49785] ;Ribosomal protein S28e [IPR000289] ;RS28_SCHPO_Q10421	[PD005541] ;Ribosomal_S28e [PF01200] ;RIBOSOMAL_S28E [PS00961] ;
T34C382		hypothetical protein FG09494.1 [Gibberella zeae PH-1] ref|XP_389670.1| hypothetical protein FG09494.1 [Gibberella zeae PH-1]	6e-71	NAD-dependent epimerase/dehydratase [IPR001509] ;Epimerase [PF01370] ;Glucose/ribitol dehydrogenase [IPR002347] ;GDHRDH [PR00081] ;NAD(P)-binding Rossmann-fold domains [SSF51735] ;Thioredoxin-related [IPR006662] ;THIOREDOXIN [PR00421] ;NAD(P)-binding Rossmann-fold domains [SSF51735] ;NAD(P)-binding Rossmann-fold domains [SSF51735] ;NAD(P)-binding Rossmann-fold domains [SSF51735] ;
T34C391		RS14_NEUCR 40S ribosomal protein S14 (CRP2) [Gibberella zeae PH-1] ref|XP_382717.1| RS14_NEUCR 40S ribosomal protein S14 (CRP2) [Gibberella zeae PH-1]	2e-59	Ribosomal protein S11 [IPR001971] ;RS14_KLULA_P27069	[PD001010] ;Ribosomal_S11 [PF00411] ;RIBOSOMAL_S11 [PS00054] ;Translational machinery components [SSF53137] ;Translational machinery components [SSF53137] ;Translational machinery components [SSF53137] ;Translational machinery components [SSF53137] ;
T34C394		hypothetical protein FG07582.1 [Gibberella zeae PH-1] ref|XP_387758.1| hypothetical protein FG07582.1 [Gibberella zeae PH-1]	1e-61	Sugar transporter [IPR003663] ;SUGRTRNSPORT [PR00171] ;General substrate transporter [IPR005828] ;Sugar_tr [PF00083] ;Major facilitator superfamily [IPR007114] ;MFS [PS50850] ;
T34C397		hypothetical protein ( (AL390189) related to GTP-binding protein rab2 [Neurospora crassa] ) gb|EAA27033.1| hypothetical protein ( (AL390189) related to GTP-binding protein rab2 [Neurospora crassa] )	2e-23	Ras GTPase [IPR001806] ;RASTRNSFRMNG [PR00449] ;Ras [PF00071] ;P-loop containing nucleoside triphosphate hydrolases [SSF52540] ;P-loop containing nucleoside triphosphate hydrolases [SSF52540] ;P-loop containing nucleoside triphosphate hydrolases [SSF52540] ;P-loop containing nucleoside triphosphate hydrolases [SSF52540] ;
T34C398		hypothetical protein FG05972.1 [Gibberella zeae PH-1] ref|XP_386148.1| hypothetical protein FG05972.1 [Gibberella zeae PH-1]	4e-75	Galactose-binding like [IPR008979] ;Galactose-binding domain-like [SSF49785] ;Nucleoside diphosphate kinase [IPR001564] ;NDK_NEUCR_Q9UUY8	[PD001018] ;NUCDPKINASE [PR01243] ;NDK [PF00334] ;no description [SM00562] ;NDP_KINASES [PS00469] ;Nucleoside diphosphate kinases [SSF54919] ;
T34C4		hypothetical protein FG10095.1 [Gibberella zeae PH-1] ref|XP_390271.1| hypothetical protein FG10095.1 [Gibberella zeae PH-1]	4e-79	Protein kinase [IPR000719] ;Q8X0V5_NEUCR_Q8X0V5	[PD000001] ;Protein kinase-like [IPR011009] ;Protein kinase-like (PK-like) [SSF56112] ;Serine/threonine protein kinase [IPR002290] ;no description [SM00220] ;Serine/threonine protein kinase, active site [IPR008271] ;PROTEIN_KINASE_ST [PS00108] ;
T34C401		hypothetical protein FG05428.1 [Gibberella zeae PH-1] ref|XP_385604.1| hypothetical protein FG05428.1 [Gibberella zeae PH-1]	7e-78	Translation initiation factor IF6 [IPR002769] ;IF6_YEAST_Q12522	[PD006880] ;eIF-6 [PF01912] ;no description [SM00654] ;eIF-6: translation initiation factor eIF-6, [TIGR00323] ;Pentein [SSF55909] ;Pentein [SSF55909] ;Pentein [SSF55909] ;Pentein [SSF55909] ;
T34C402		EF2_NEUCR Elongation factor 2 (EF-2) (Colonial temperature-sensitive 3) [Gibberella zeae PH-1] ref|XP_389750.1| EF2_NEUCR Elongation factor 2 (EF-2) (Colonial temperature-sensitive 3) [Gibberella zeae PH-1]	e-177	Elongation factor G, C-terminal [IPR000640] ;EFG_C [PF00679] ;C-5 cytosine-specific DNA methylase [IPR001525] ;C5_MTASE_1 [PS00094] ;Elongation factor G, domain IV [IPR005517] ;EFG_IV [PF03764] ;Translation factor [IPR009000] ;Translation proteins [SSF50447] ;Elongation factor G, III and V [IPR009022] ;EF-G/eEF-2 domains III and V [SSF54980] ;Ribosomal protein S5 domain 2-like [SSF54211] ;TonB bo…
T34C408		hypothetical protein MG06035.4 [Magnaporthe grisea 70-15] ref|XP_369429.1| hypothetical protein MG06035.4 [Magnaporthe grisea 70-15]	2e-27	Galactose-binding like [IPR008979] ;Galactose-binding domain-like [SSF49785] ;Peptidylprolyl isomerase, FKBP-type [IPR001179] ;FKBP_C [PF00254] ;FKBP_PPIASE [PS50059] ;FKBP-like [SSF54534] ;FKBP-like [SSF54534] ;FKBP-like [SSF54534] ;FKBP-like [SSF54534] ;
T34C409		hypothetical protein FG02978.1 [Gibberella zeae PH-1] ref|XP_383154.1| hypothetical protein FG02978.1 [Gibberella zeae PH-1]	6e-49	Sugar transporter [IPR003663] ;SUGRTRNSPORT [PR00171] ;General substrate transporter [IPR005828] ;Sugar_tr [PF00083] ;Major facilitator superfamily [IPR007114] ;MFS [PS50850] ;
T34C41		cathepsin D [Todarodes pacificus]	1e-88	Peptidase A1, pepsin [IPR001461] ;PEPSIN [PR00792] ;Asp [PF00026] ;Peptidase aspartic, active site [IPR001969] ;ASP_PROTEASE [PS00141] ;Peptidase aspartic, catalytic [IPR009007] ;Acid proteases [SSF50630] ;
T34C411		conserved hypothetical protein [Gibberella zeae PH-1] ref|XP_381454.1| conserved hypothetical protein [Gibberella zeae PH-1]	7e-51	Ribosomal protein L35Ae [IPR001780] ;R33A_SCHPO_Q9USX4	[PD012670] ;Ribosomal_L35Ae [PF01247] ;RIBOSOMAL_L35AE [PS01105] ;
T34C412		hypothetical protein [Neurospora crassa] gb|EAA28296.1| hypothetical protein [Neurospora crassa]	2e-51	Glucose/ribitol dehydrogenase [IPR002347] ;GDHRDH [PR00081] ;NAD(P)-binding Rossmann-fold domains [SSF51735] ;NAD(P)-binding Rossmann-fold domains [SSF51735] ;NAD(P)-binding Rossmann-fold domains [SSF51735] ;NAD(P)-binding Rossmann-fold domains [SSF51735] ;
T34C418		hypothetical protein FG00777.1 [Gibberella zeae PH-1] ref|XP_380953.1| hypothetical protein FG00777.1 [Gibberella zeae PH-1]	3e-77	Galactose-binding like [IPR008979] ;Galactose-binding domain-like [SSF49785] ;Peptidyl-prolyl cis-trans isomerase, cyclophilin type [IPR002130] ;CSAPPISMRASE [PR00153] ;Pro_isomerase [PF00160] ;CSA_PPIASE_2 [PS50072] ;CSA_PPIASE_1 [PS00170] ;Cyclophilin (peptidylprolyl isomerase) [SSF50891] ;
T34C419		unnamed protein product [Candida glabrata CBS138] ref|XP_446452.1| unnamed protein product [Candida glabrata]	3e-99	Ribosomal protein L3 [IPR000597] ;RL3_CAEEL_P50880	[PD001374] ;Ribosomal_L3 [PF00297] ;RIBOSOMAL_L3 [PS00474] ;Translation factor [IPR009000] ;Translation proteins [SSF50447] ;
T34C427		probable 60s ribosomal protein l3 (rpl3) [Neurospora crassa] sp|P59671|RL3_NEUCR 60S ribosomal protein L3	e-131	Ribosomal protein L3 [IPR000597] ;RL3_CAEEL_P50880	[PD001374] ;Ribosomal_L3 [PF00297] ;RIBOSOMAL_L3 [PS00474] ;Translation factor [IPR009000] ;Translation proteins [SSF50447] ;
T34C429		mitochondrial phosphate carrier protein (Mir1), putative [Aspergillus fumigatus Af293] ref|XP_752883.1| mitochondrial phosphate carrier protein Mir1 [Aspergillus fumigatus Af293]	2e-80	Mitochondrial substrate carrier [IPR001993] ;Mito_carr [PF00153] ;SOLCAR [PS50920] ;
T34C43		translation elongation factor 1a [Hypocrea jecorina] sp|P34825|EF1A_TRIRE Elongation factor 1-alpha (EF-1-alpha) prf||2004295A elongation factor 1alpha	e-120	Elongation factor Tu, C-terminal [IPR004160] ;GTP_EFTU_D3 [PF03143] ;Elongation factor Tu, domain 2 [IPR004161] ;GTP_EFTU_D2 [PF03144] ;Translation factor [IPR009000] ;Translation proteins [SSF50447] ;EF-Tu/eEF-1alpha/eIF2-gamma, C-terminal [IPR009001] ;EF-Tu/eEF-1alpha/eIF2-gamma C-terminal domain [SSF50465] ;
T34C430		hypothetical protein MG06250.4 [Magnaporthe grisea 70-15] ref|XP_369735.1| hypothetical protein MG06250.4 [Magnaporthe grisea 70-15]	2e-92	SUR2-type hydroxylase/desaturase, catalytic region [IPR006087] ;SUR2_DOMAIN [PS50242] ;Sterol desaturase [IPR006088] ;Sterol_desat [PF01598] ;
T34C431		hypothetical protein MG02873.4 [Magnaporthe grisea 70-15] ref|XP_366797.1| hypothetical protein MG02873.4 [Magnaporthe grisea 70-15]	2e-95	Aspartyl-tRNA synthetase, class IIb [IPR002312] ;TRNASYNTHASP [PR01042] ;tRNA synthetase, class II (D, K and N) [IPR004364] ;tRNA-synt_2 [PF00152] ;Aminoacyl-transfer RNA synthetase, class II [IPR006195] ;AA_TRNA_LIGASE_II [PS50862] ;Class II aaRS and biotin synthetases [SSF55681] ;Class II aaRS and biotin synthetases [SSF55681] ;Class II aaRS and biotin synthetases [SSF55681] ;Class II aaRS and …
T34C432		hypothetical protein FG08737.1 [Gibberella zeae PH-1] ref|XP_388913.1| hypothetical protein FG08737.1 [Gibberella zeae PH-1]	2e-71	Eukaryotic initiation factor 5A hypusine (eIF-5A) [IPR001884] ;eIF-5a [PF01287] ;Translation protein SH3-like [IPR008991] ;Translation proteins SH3-like domain [SSF50104] ;Nucleic acid-binding, OB-fold [IPR008994] ;Nucleic acid-binding proteins [SSF50249] ;
T34C441		hypothetical protein FG06268.1 [Gibberella zeae PH-1] ref|XP_386444.1| hypothetical protein FG06268.1 [Gibberella zeae PH-1]	8e-33	Cytochrome oxidase c, subunit VIb [IPR003213] ;Q873A4_NEUCR_Q873A4	[PD015172] ;COX6B [PF02297] ;Cytochrome c oxidase subunit h [SSF47694] ;Galactose-binding like [IPR008979] ;Galactose-binding domain-like [SSF49785] ;Cytochrome c oxidase subunit h [SSF47694] ;Cytochrome c oxidase subunit h [SSF47694] ;Cytochrome c oxidase subunit h [SSF47694] ;
T34C446		beta-galactosidase [Cloning vector pUG7]	5e-19	Galactose-binding like [IPR008979] ;Galactose-binding domain-like [SSF49785] ;Acyl-coA-binding protein, ACBP [IPR000582] ;ACBP_CAEEL_O01805	[PD351532] ;ACOABINDINGP [PR00689] ;ACBP [PF00887] ;Acyl-CoA binding protein [SSF47027] ;Acyl-CoA binding protein [SSF47027] ;Acyl-CoA binding protein [SSF47027] ;Acyl-CoA binding protein [SSF47027] ;
T34C447		RL17_NEUCR 60S ribosomal protein L17 [Gibberella zeae PH-1] ref|XP_382047.1| RL17_NEUCR 60S ribosomal protein L17 [Gibberella zeae PH-1]	2e-66	Ribosomal protein L22/L17 [IPR001063] ;RL22_METJA_P54033	[PD001032] ;Ribosomal_L22 [PF00237] ;RIBOSOMAL_L22 [PS00464] ;Ribosomal protein L22 [SSF54843] ;Ribosomal protein L22/L17, eukaryotic and archaeal form [IPR005721] ;L22_arch: ribosomal protein L22 [TIGR01038] ;
T34C453		hypothetical protein FG10739.1 [Gibberella zeae PH-1] ref|XP_390915.1| hypothetical protein FG10739.1 [Gibberella zeae PH-1]	8e-69	Coproporphyrinogen III oxidase [IPR001260] ;COPRGNOXDASE [PR00073] ;Coprogen_oxidas [PF01218] ;
T34C467		hypothetical protein FG04554.1 [Gibberella zeae PH-1] ref|XP_384730.1| hypothetical protein FG04554.1 [Gibberella zeae PH-1]	2e-93	Aspartyl-tRNA synthetase, class IIb [IPR002312] ;TRNASYNTHASP [PR01042] ;tRNA synthetase, class II (D, K and N) [IPR004364] ;tRNA-synt_2 [PF00152] ;Aminoacyl-transfer RNA synthetase, class II [IPR006195] ;AA_TRNA_LIGASE_II [PS50862] ;Class II aaRS and biotin synthetases [SSF55681] ;Class II aaRS and biotin synthetases [SSF55681] ;Class II aaRS and biotin synthetases [SSF55681] ;Class II aaRS and …
T34C470		adenine nucleotide translocator [Lupinus albus]	1e-88	Mitochondrial substrate carrier [IPR001993] ;Mito_carr [PF00153] ;SOLCAR [PS50920] ;Mitochondrial carrier protein [IPR002067] ;MITOCARRIER [PR00926] ;Adenine nucleotide translocator 1 [IPR002113] ;ADPTRNSLCASE [PR00927] ;Periplasmic binding protein-like II [SSF53850] ;Periplasmic binding protein-like II [SSF53850] ;Periplasmic binding protein-like II [SSF53850] ;Periplasmic binding protein-like I…
T34C471		uricase [Gibberella fujikuroi]	4e-84	Uricase [IPR002042] ;Q9HGJ0_TOLIN_Q9HGJ0	[PD003367] ;URICASE [PR00093] ;Uricase [PF01014] ;URICASE [PS00366] ;Tetrahydrobiopterin biosynthesis enzymes-like [SSF55620] ;Phosphotransferase system, phosphocarrier HPr protein [IPR000032] ;HPr-like [SSF55594] ;Tetrahydrobiopterin biosynthesis enzymes-like [SSF55620] ;Tetrahydrobiopterin biosynthesis enzymes-like [SSF55620] ;Tetrahydrobiopterin biosynthesis enzymes-like [SSF55620] ;
T34C473		hypothetical protein FG09974.1 [Gibberella zeae PH-1] ref|XP_390150.1| hypothetical protein FG09974.1 [Gibberella zeae PH-1]	8e-34	Ribosomal L22e protein [IPR002671] ;Q871V1_NEUCR_Q871V1	[PD007306] ;Ribosomal_L22e [PF01776] ;
T34C475		unnamed protein product [Aspergillus oryzae]	5e-97	Diacylglycerol acyltransferase [IPR007130] ;DAGAT [PF03982] ;
T34C477		2-oxoglutarate dehydrogenase complex E2 component [Candida albicans]	1e-88	Catalytic domain of components of various dehydrogenase complexes [IPR001078] ;Q86ZL6_PODAN_Q86ZL6	[PD001115] ;2-oxoacid_dh [PF00198] ;CoA-dependent acyltransferases [SSF52777] ;CoA-dependent acyltransferases [SSF52777] ;CoA-dependent acyltransferases [SSF52777] ;CoA-dependent acyltransferases [SSF52777] ;
T34C478		related to tubulin folding cofactor C [Neurospora crassa]	1e-27	Cyclase-associated protein [IPR006599] ;no description [SM00673] ;Tubulin binding cofactor C [IPR012945] ;TBCC [PF07986] ;
T34C479		hypothetical protein FG05023.1 [Gibberella zeae PH-1] ref|XP_385199.1| hypothetical protein FG05023.1 [Gibberella zeae PH-1]	6e-96	NAD-dependent glycerol-3-phosphate dehydrogenase, N-terminal [IPR011128] ;NAD_Gly3P_dh_N [PF01210] ;NAD(P)-binding Rossmann-fold domains [SSF51735] ;NAD-dependent glycerol-3-phosphate dehydrogenase, C-terminal [IPR006109] ;Q9C473_EMENI_Q9C473	[PD001278] ;NAD_Gly3P_dh_C [PF07479] ;6-phosphogluconate dehydrogenase, C-terminal-like [IPR008927] ;6-phosphogluconate dehydrogenase C-terminal domain-like [SSF48179] ;NAD(P)-binding Rossmann-fold domains [SSF51735] ;NAD(P)-binding Rossmann-fold domains [SSF51735] ;NAD(P)-binding Rossmann-fold domains [SSF51735] ;NAD(P)-binding Rossmann-fold domains [SSF51735] ;NAD(P)-binding Rossmann-fold domai…
T34C483		hypothetical protein FG05134.1 [Gibberella zeae PH-1] ref|XP_385310.1| hypothetical protein FG05134.1 [Gibberella zeae PH-1]	4e-63	UBC-like [SSF54495] ;Ubiquitin-conjugating enzyme, E2 [IPR000608] ;Q8X0N3_NEUCR_Q8X0N3	[PD000461] ;UQ_con [PF00179] ;no description [SM00212] ;UBIQUITIN_CONJUGAT_2 [PS50127] ;UBC-like [SSF54495] ;UBC-like [SSF54495] ;UBC-like [SSF54495] ;UBC-like [SSF54495] ;UBC-like [SSF54495] ;UBC-like [SSF54495] ;UBC-like [SSF54495] ;
T34C484		pyruvate carboxylase [Aspergillus fumigatus Af293] ref|XP_752054.1| pyruvate carboxylase [Aspergillus fumigatus Af293]	3e-21	Biotin/lipoyl attachment [IPR000089] ;Biotin_lipoyl [PF00364] ;BIOTINYL_LIPOYL [PS50968] ;Biotin-binding site [IPR001882] ;BIOTIN [PS00188] ;Single hybrid motif [IPR011053] ;Single hybrid motif [SSF51230] ;
T34C489		histone H3 [Neurospora crassa]	2e-68	Histone H3 [IPR000164] ;HISTONEH3 [PR00622] ;no description [SM00428] ;HISTONE_H3_1 [PS00322] ;HISTONE_H3_2 [PS00959] ;Histone-fold/TFIID-TAF/NF-Y [IPR007124] ;HIST_TAF [PS50028] ;Histone core [IPR007125] ;Histone [PF00125] ;Histone-fold [IPR009072] ;Histone-fold [SSF47113] ;
T34C50		hypothetical protein MG02873.4 [Magnaporthe grisea 70-15] ref|XP_366797.1| hypothetical protein MG02873.4 [Magnaporthe grisea 70-15]	9e-98	Aspartyl-tRNA synthetase, class IIb [IPR002312] ;TRNASYNTHASP [PR01042] ;tRNA synthetase, class II (D, K and N) [IPR004364] ;tRNA-synt_2 [PF00152] ;nucleic acid binding, OB-fold, tRNA/helicase-type [IPR004365] ;tRNA_anti [PF01336] ;Aminoacyl-transfer RNA synthetase, class II [IPR006195] ;AA_TRNA_LIGASE_II [PS50862] ;Nucleic acid-binding, OB-fold [IPR008994] ;Nucleic acid-binding proteins [SSF5024…
T34C501		PMA1 [Saccharomyces cerevisiae] emb|CAA27237.1| unnamed protein product [Saccharomyces cerevisiae] ref|NP_011507.1| Plasma membrane H+-ATPase, pumps protons out of the cell	major regulator of cytoplasmic pH and plasma membrane potential	part of the P2 s	9e-88	Galactose-binding like [IPR008979] ;Galactose-binding domain-like [SSF49785] ;H+ transporting ATPase, proton pump [IPR000695] ;HATPASE [PR00120] ;ATPase, E1-E2 type [IPR001757] ;CATATPASE [PR00119] ;ATPase_P-type: ATPase, P-type (transpor [TIGR01494] ;Haloacid dehalogenase-like hydrolase [IPR005834] ;Hydrolase [PF00702] ;HAD-like [SSF56784] ;Metal cation-transporting ATPase, ATP-binding domain N …
T34C503		unnamed protein product [Staphylococcus haemolyticus JCSC1435] ref|YP_252125.1| hypothetical protein SH0210 [Staphylococcus haemolyticus JCSC1435]	3e-45	von Willebrand factor, type A [IPR002035] ;VWFADOMAIN [PR00453] ;Short-chain dehydrogenase/reductase SDR [IPR002198] ;SDRFAMILY [PR00080] ;adh_short [PF00106] ;ADH_SHORT [PS00061] ;Glucose/ribitol dehydrogenase [IPR002347] ;GDHRDH [PR00081] ;NAD(P)-binding Rossmann-fold domains [SSF51735] ;Thioredoxin-related [IPR006662] ;THIOREDOXIN [PR00421] ;
T34C504		formate dehydrogenase-II [Ajellomyces capsulatus]	1e-51	D-isomer specific 2-hydroxyacid dehydrogenase, NAD-binding [IPR006140] ;2-Hacid_dh_C [PF02826] ;D_2_HYDROXYACID_DH_3 [PS00671] ;NAD(P)-binding Rossmann-fold domains [SSF51735] ;NAD(P)-binding Rossmann-fold domains [SSF51735] ;NAD(P)-binding Rossmann-fold domains [SSF51735] ;NAD(P)-binding Rossmann-fold domains [SSF51735] ;
T34C509		conserved hypothetical protein [Gibberella zeae PH-1] ref|XP_391021.1| conserved hypothetical protein [Gibberella zeae PH-1]	7e-57	Ribosomal protein L24 [IPR003256] ;Q8KAI3_CHLTE_Q8KAI3	[PD001677] ;Ribosomal protein L26, eukaryotic and archaeal form [IPR005756] ;rplX_A_E: ribosomal protein L24 [TIGR01080] ;KOW [IPR005824] ;KOW [PF00467] ;Ribosomal protein L24/L26 [IPR005825] ;RIBOSOMAL_L24 [PS01108] ;KOW (Kyrpides, Ouzounis, Woese) motif [IPR006646] ;no description [SM00739] ;Translation protein SH3-like [IPR008991] ;Translation proteins SH3-like domain [SSF50104] ;Galactose-bin…
T34C511		CYTOCHROME C [Neurospora crassa] gb|EAA27250.1| CYTOCHROME C [Neurospora crassa]	4e-48	Cytochrome c, class IA/ IB [IPR002327] ;CYC_NEUCR_P00048	[PD000375] ;CYTCHRMECIAB [PR00604] ;Cytochrome c, class I [IPR003088] ;Cytochrom_C [PF00034] ;Cytochrome c, monohaem [IPR009056] ;CYTC [PS51007] ;Cytochrome c [IPR012125] ;Cytochrome c/cytochrome c2 [PIRSF000001] ;Cytochrome c region [IPR012282] ;Cytochrome c [SSF46626] ;Thiolase-like [SSF53901] ;Thiolase-like [SSF53901] ;Thiolase-like [SSF53901] ;Thiolase-like [SSF53901] ;
T34C517		hypothetical protein FG05065.1 [Gibberella zeae PH-1] ref|XP_385241.1| hypothetical protein FG05065.1 [Gibberella zeae PH-1]	2e-47
T34C519		hypothetical protein FG04024.1 [Gibberella zeae PH-1] ref|XP_384200.1| hypothetical protein FG04024.1 [Gibberella zeae PH-1]	3e-67	D-isomer specific 2-hydroxyacid dehydrogenase, catalytic region [IPR006139] ;2-Hacid_dh [PF00389] ;D-isomer specific 2-hydroxyacid dehydrogenase, NAD-binding [IPR006140] ;2-Hacid_dh_C [PF02826] ;D_2_HYDROXYACID_DH_1 [PS00065] ;D_2_HYDROXYACID_DH_2 [PS00670] ;NAD(P)-binding Rossmann-fold domains [SSF51735] ;Formate/glycerate dehydrogenase catalytic domain-like [SSF52283] ;
T34C521		NAD-dependent malic enzyme [Bacillus thuringiensis serovar konkukian str. 97-27] ref|YP_035982.1| NAD-dependent malic enzyme [Bacillus thuringiensis serovar konkukian str. 97-27]	8e-97	Malic oxidoreductase [IPR001891] ;MALOXRDTASE [PR00072] ;Malic enzyme [PIRSF000106] ;MALIC_ENZYMES [PS00331] ;Malic enzyme, N-terminal [IPR012301] ;malic [PF00390] ;Malic enzyme, NAD-binding [IPR012302] ;Malic_M [PF03949] ;NAD(P)-binding Rossmann-fold domains [SSF51735] ;Aminoacid dehydrogenase-like, N-terminal domain [SSF53223] ;von Willebrand factor, type A [IPR002035] ;VWFADOMAIN [PR00453] ;NA…
T34C522		glyceraldehyde-3-phosphate dehydrogenase (phosphorylating) (EC 1.2.1.12) - fungus (Trichoderma koningii) prf||1908209B glyceraldehyde-3-phosphate dehydrogenase:ISOTYPE=II	e-145	Glyceraldehyde 3-phosphate dehydrogenase [IPR000173] ;G3PDHDRGNASE [PR00078] ;Gp_dh_N [PF00044] ;Gp_dh_C [PF02800] ;GAPDH [PS00071] ;Glyceraldehyde-3-phosphate dehydrogenase, type I [IPR006424] ;GAPDH-I: glyceraldehyde-3-phosphate dehydrog [TIGR01534] ;NAD(P)-binding Rossmann-fold domains [SSF51735] ;Glyceraldehyde-3-phosphate dehydrogenase-like, C-terminal domain [SSF55347] ;NAD(P)-binding Rossm…
T34C525		GTP-binding protein ypt1 [Neurospora crassa] gb|AAB24564.1| NCYPT1 [Neurospora crassa] sp|P33723|YPT1_NEUCR GTP-binding protein ypt1 prf||1905382A small GTP-binding protein	7e-99	Ras GTPase [IPR001806] ;RASTRNSFRMNG [PR00449] ;Ras [PF00071] ;GTP-binding nuclear protein Ran [IPR002041] ;no description [SM00176] ;Sigma-54 factor, interaction region [IPR002078] ;SIGMA54_INTERACT_1 [PS00675] ;Ras small GTPase, Ras type [IPR003577] ;no description [SM00173] ;Ras small GTPase, Rho type [IPR003578] ;no description [SM00174] ;Ras small GTPase, Rab type [IPR003579] ;no description…
T34C530		hypothetical protein FG06795.1 [Gibberella zeae PH-1] ref|XP_386971.1| hypothetical protein FG06795.1 [Gibberella zeae PH-1]	1e-30	Protein of unknown function UPF0057 [IPR000612] ;UPF0057 [PF01679] ;
T34C533		probable 40S ribosomal protein S5 [Neurospora crassa]	2e-98	Ribosomal protein S7 [IPR000235] ;Q93VC6_ORYSA_Q93VC6	[PD000817] ;Ribosomal_S7 [PF00177] ;RIBOSOMAL_S7 [PS00052] ;Ribosomal protein S7 [SSF47973] ;Ribosomal protein S7, eukaryotic and archaeal form [IPR005716] ;S7_S5_E_A: ribosomal protein S7 [TIGR01028] ;
T34C534		SPAPB1E7.12 [Schizosaccharomyces pombe] ref|NP_594138.1| hypothetical protein SPAPB1E7.12 [Schizosaccharomyces pombe 972h-] sp|Q9C0Z7|RS6B_SCHPO 40S ribosomal protein S6-B	7e-87	Ribosomal protein S6e [IPR001377] ;RS6B_SCHPO_Q9C0Z7	[PD003460] ;Ribosomal_S6e [PF01092] ;RIBOSOMAL_S6E [PS00578] ;Ribosomal protein S6, eukaryotic type [PIRSF002129] ;Ribosomal protein S6, eukaryotic type [PIRSF002129] ;Ribosomal protein S6, eukaryotic type [PIRSF002129] ;Ribosomal protein S6, eukaryotic type [PIRSF002129] ;
T34C535		translation elongation factor 1a [Hypocrea jecorina] sp|P34825|EF1A_TRIRE Elongation factor 1-alpha (EF-1-alpha) prf||2004295A elongation factor 1alpha	e-144	Protein synthesis factor, GTP-binding [IPR000795] ;GTP_EFTU [PF00009] ;Elongation factor Tu, C-terminal [IPR004160] ;GTP_EFTU_D3 [PF03143] ;Elongation factor Tu, domain 2 [IPR004161] ;GTP_EFTU_D2 [PF03144] ;Translation factor [IPR009000] ;Translation proteins [SSF50447] ;P-loop containing nucleoside triphosphate hydrolases [SSF52540] ;P-loop containing nucleoside triphosphate hydrolases [SSF52540…
T34C536		hypothetical protein FG01081.1 [Gibberella zeae PH-1] ref|XP_381257.1| hypothetical protein FG01081.1 [Gibberella zeae PH-1]	4e-83	Ribosomal protein L5 [IPR002132] ;Ribosomal_L5 [PF00281] ;Ribosomal_L5_C [PF00673] ;RIBOSOMAL_L5 [PS00358] ;Mitochondrial ribosomal protein L5 [IPR003236] ;RL11_SCHPO_Q10157	[PD013434] ;Ribosomal protein L5 [SSF55282] ;Ribosomal protein L5 [SSF55282] ;Ribosomal protein L5 [SSF55282] ;Ribosomal protein L5 [SSF55282] ;
T34C537		unnamed protein product [Aspergillus oryzae]	4e-64	Ribosomal protein S13 [IPR001892] ;RS18_YEAST_P35271	[PD001363] ;Ribosomal_S13 [PF00416] ;RIBOSOMAL_S13_2 [PS50159] ;RIBOSOMAL_S13_1 [PS00646] ;Ribosomal protein S13-like, H2TH [IPR010979] ;S13-like H2TH domain [SSF46946] ;
T34C539		conserved hypothetical protein [Gibberella zeae PH-1] ref|XP_390482.1| conserved hypothetical protein [Gibberella zeae PH-1]	1e-77	Prohibitin [IPR000163] ;PROHIBITIN [PR00679] ;Band 7 protein [IPR001107] ;Band_7 [PF01145] ;no description [SM00244] ;
T34C541		conserved hypothetical protein [Gibberella zeae PH-1] ref|XP_386446.1| conserved hypothetical protein [Gibberella zeae PH-1]	3e-50	Plectin/S10, N-terminal [IPR005326] ;Q873A6_NEUCR_Q873A6	[PD006662] ;S10_plectin [PF03501] ;"Winged helix" DNA-binding domain [SSF46785] ;"Winged helix" DNA-binding domain [SSF46785] ;"Winged helix" DNA-binding domain [SSF46785] ;"Winged helix" DNA-binding domain [SSF46785] ;
T34C544		conserved hypothetical protein [Gibberella zeae PH-1] ref|XP_382131.1| conserved hypothetical protein [Gibberella zeae PH-1]	5e-71	Eukaryotic initiation factor 5A hypusine (eIF-5A) [IPR001884] ;eIF-5a [PF01287] ;eIF_5A: translation initiation factor eIF-5A [TIGR00037] ;IF5A_HYPUSINE [PS00302] ;KOW [IPR005824] ;KOW [PF00467] ;Translation protein SH3-like [IPR008991] ;Translation proteins SH3-like domain [SSF50104] ;Nucleic acid-binding, OB-fold [IPR008994] ;Nucleic acid-binding proteins [SSF50249] ;
T34C548		probable electron transfer flavoprotein alpha chain precursor [Neurospora crassa]	1e-68	Electron transfer flavoprotein beta-subunit [IPR000049] ;ETF [PF01012] ;Adenine nucleotide alpha hydrolases-like [SSF52402] ;Adenine nucleotide alpha hydrolases-like [SSF52402] ;Adenine nucleotide alpha hydrolases-like [SSF52402] ;Adenine nucleotide alpha hydrolases-like [SSF52402] ;
T34C549		conserved hypothetical protein [Gibberella zeae PH-1] ref|XP_386231.1| conserved hypothetical protein [Gibberella zeae PH-1]	9e-97	Beta-ketoacyl synthase [IPR000794] ;B_KETOACYL_SYNTHASE [PS00606] ;Metalloenzyme [IPR006124] ;Metalloenzyme [PF01676] ;BPG-independent PGAM, N-terminal [IPR011258] ;iPGM_N [PF06415] ;Alkaline phosphatase-like [SSF53649] ;Alkaline phosphatase-like [SSF53649] ;Alkaline phosphatase-like [SSF53649] ;Alkaline phosphatase-like [SSF53649] ;
T34C55		Endoplasmic oxidoreductin 1 precursor ref|XP_329264.1| hypothetical protein [Neurospora crassa] gb|EAA35365.1| hypothetical protein [Neurospora crassa]	7e-92	Endoplasmic reticulum oxidoreductin 1 [IPR007266] ;ERO1 [PF04137] ;
T34C551		hypothetical protein ( (AF198447) 60S ribosomal protein L3 [Emericella nidulans] ) [Neurospora crassa] gb|EAA34081.1| hypothetical protein ( (AF198447) 60S ribosomal protein L3 [Emericella nidulans] ) [Neurospora crassa]	2e-63	Ribosomal protein L3 [IPR000597] ;Ribosomal_L3 [PF00297] ;Translation factor [IPR009000] ;Translation proteins [SSF50447] ;
T34C553		putative ubiquitin [Pleurotus sp. 'Florida']	2e-59	Ubiquitin [IPR000626] ;UBIQUITIN [PR00348] ;ubiquitin [PF00240] ;no description [SM00213] ;UBIQUITIN_2 [PS50053] ;UBIQUITIN_1 [PS00299] ;Ubiquitin-like [SSF54236] ;Ubiquitin-like [SSF54236] ;Ubiquitin-like [SSF54236] ;Ubiquitin-like [SSF54236] ;
T34C555		hypothetical protein FG05012.1 [Gibberella zeae PH-1] ref|XP_385188.1| hypothetical protein FG05012.1 [Gibberella zeae PH-1]	5e-85	t-RNA-binding region [IPR002547] ;tRNA_bind [PF01588] ;TRBD [PS50886] ;Nucleic acid-binding, OB-fold [IPR008994] ;Nucleic acid-binding proteins [SSF50249] ;Glutathione S-transferase, C-terminal-like [IPR010987] ;Glutathione S-transferase (GST), C-terminal domain [SSF47616] ;Nucleic acid-binding, OB-fold, subgroup [IPR012340] ;
T34C557		hypothetical protein FG02523.1 [Gibberella zeae PH-1] ref|XP_382699.1| hypothetical protein FG02523.1 [Gibberella zeae PH-1]	3e-60	Translationally controlled tumor protein [IPR001983] ;TCTP_SCHPO_Q10344	[PD004329] ;TCTPROTEIN [PR01653] ;TCTP [PF00838] ;TCTP_2 [PS01003] ;Mss4-like [IPR011057] ;Mss4-like [SSF51316] ;
T34C558		probable ribosomal protein L15.e.B, cytosolic [Neurospora crassa] sp|Q8X034|RL15_NEUCR 60S ribosomal protein L15 ref|XP_328215.1| 60S RIBOSOMAL PROTEIN L15 [Neurospora crassa] gb|EAA27963.1| 60S RIBOSOMAL PROTEIN L15 [Neurospora crassa]	2e-99	Ribosomal protein L15e [IPR000439] ;Ribosomal_L15e [PF00827] ;RIBOSOMAL_L15E [PS01194] ;Ribosomal L23 and L15e, core [IPR012678] ;Ribosomal proteins L23 and L15e [SSF54189] ;
T34C559		glyceraldehyde 3-phosphate dehydrogenase [Chaetomium globosum] gb|AAS01412.1| glyceraldehyde 3-phosphate dehydrogenase [Chaetomium globosum]	e-149	Glyceraldehyde 3-phosphate dehydrogenase [IPR000173] ;G3PDHDRGNASE [PR00078] ;Gp_dh_N [PF00044] ;Gp_dh_C [PF02800] ;GAPDH [PS00071] ;Glyceraldehyde-3-phosphate dehydrogenase, type I [IPR006424] ;GAPDH-I: glyceraldehyde-3-phosphate dehydrog [TIGR01534] ;Glyceraldehyde 3-phosphate dehydrogenase-like [IPR011596] ;G3P_METKA_P58839	[PD007761] ;NAD(P)-binding Rossmann-fold domains [SSF51735] ;Glyceraldehyde-3-phosphate dehydrogenase-like, C-terminal domain [SSF55347] ;
T34C560		hypothetical protein FG02503.1 [Gibberella zeae PH-1] ref|XP_382679.1| hypothetical protein FG02503.1 [Gibberella zeae PH-1]	1e-34	Ribosomal L28e protein [IPR002672] ;YFF6_SCHPO_O14069	[PD010767] ;Ribosomal_L28e [PF01778] ;
T34C561		unnamed protein product [Podospora anserina]	3e-45	Histone H2B [IPR000558] ;Q875B7_PODAN_Q875B7	[PD000497] ;HISTONEH2B [PR00621] ;no description [SM00427] ;HISTONE_H2B [PS00357] ;Histone-fold/TFIID-TAF/NF-Y [IPR007124] ;HIST_TAF [PS50028] ;Histone core [IPR007125] ;Histone [PF00125] ;Histone-fold [IPR009072] ;Histone-fold [SSF47113] ;
T34C562		hypothetical protein FG01154.1 [Gibberella zeae PH-1] ref|XP_381330.1| hypothetical protein FG01154.1 [Gibberella zeae PH-1]	2e-86	Ribosomal protein L6 [IPR000702] ;RL9A_SCHPO_Q10232	[PD002236] ;Ribosomal_L6 [PF00347] ;Ribosomal protein L6, signature 2 [IPR002359] ;RIBOSOMAL_L6_2 [PS00700] ;Ribosomal protein L6 [SSF56053] ;
T34C563		Cu/Zn-superoxide dismutase [Claviceps purpurea] sp|Q96VL0|SODC_CLAPU Superoxide dismutase [Cu-Zn]	4e-75	Coagulation factor 5/8 type, C-terminal [IPR000421] ;FA58C_2 [PS01286] ;Superoxide dismutase, copper/zinc binding [IPR001424] ;Q8X1S7_EMENI_Q8X1S7	[PD000469] ;CUZNDISMTASE [PR00068] ;Sod_Cu [PF00080] ;SOD_CU_ZN_1 [PS00087] ;SOD_CU_ZN_2 [PS00332] ;Cu,Zn superoxide dismutase-like [SSF49329] ;Cu,Zn superoxide dismutase-like [SSF49329] ;Cu,Zn superoxide dismutase-like [SSF49329] ;Cu,Zn superoxide dismutase-like [SSF49329] ;
T34C565		hypothetical protein FG10831.1 [Gibberella zeae PH-1] ref|XP_391007.1| hypothetical protein FG10831.1 [Gibberella zeae PH-1]	6e-42	HSP20-like chaperone [IPR008978] ;HSP20-like chaperones [SSF49764] ;
T34C566		conserved hypothetical protein [Gibberella zeae PH-1] ref|XP_388852.1| conserved hypothetical protein [Gibberella zeae PH-1]	5e-46	Ribosomal protein L24E [IPR000988] ;Ribosomal_L24e [PF01246] ;RIBOSOMAL_L24E [PS01073] ;Glucocorticoid receptor-like (DNA-binding domain) [SSF57716] ;
T34C568		conserved hypothetical protein [Gibberella zeae PH-1] ref|XP_387595.1| conserved hypothetical protein [Gibberella zeae PH-1]	8e-71	TB2/DP1 and HVA22 related protein [IPR004345] ;TB2_DP1_HVA22 [PF03134] ;
T34C569		unnamed protein product [Candida glabrata CBS138] ref|XP_449381.1| unnamed protein product [Candida glabrata]	1e-81	Ribosomal protein S3Ae [IPR001593] ;Q871N9_NEUCR_Q871N9	[PD003035] ;Ribosomal_S3Ae [PF01015] ;RIBOSOMAL_S3AE [PS01191] ;
T34C570		unnamed protein product [Aspergillus oryzae]	4e-64	Ribosomal protein S13 [IPR001892] ;RS18_YEAST_P35271	[PD001363] ;Ribosomal_S13 [PF00416] ;RIBOSOMAL_S13_2 [PS50159] ;RIBOSOMAL_S13_1 [PS00646] ;Ribosomal protein S13-like, H2TH [IPR010979] ;S13-like H2TH domain [SSF46946] ;
T34C571		hypothetical protein FG02624.1 [Gibberella zeae PH-1] ref|XP_382800.1| hypothetical protein FG02624.1 [Gibberella zeae PH-1]	5e-70	Nascent polypeptide-associated complex NAC [IPR002715] ;NAC [PF01849] ;Nitrogen-fixing NifU-like, N-terminal [IPR002871] ;NifU_N [PF01592] ;FeS cluster assembly scaffold IscU [IPR011339] ;iscU: FeS cluster assembly scaffold IscU [TIGR01999] ;
T34C572		RL17_NEUCR 60S ribosomal protein L17 [Gibberella zeae PH-1] ref|XP_382047.1| RL17_NEUCR 60S ribosomal protein L17 [Gibberella zeae PH-1]	7e-84	Ribosomal protein L22/L17 [IPR001063] ;RL22_METJA_P54033	[PD001032] ;Ribosomal_L22 [PF00237] ;RIBOSOMAL_L22 [PS00464] ;Ribosomal protein L22 [SSF54843] ;von Willebrand factor, type A [IPR002035] ;VWFADOMAIN [PR00453] ;Ribosomal protein L22/L17, eukaryotic and archaeal form [IPR005721] ;L22_arch: ribosomal protein L22 [TIGR01038] ;
T34C573		conserved hypothetical protein [Gibberella zeae PH-1] ref|XP_390042.1| conserved hypothetical protein [Gibberella zeae PH-1]	1e-43	Ribosomal protein L18e [IPR000039] ;Ribosomal_L18e [PF00828] ;RIBOSOMAL_L18E [PS01106] ;Ribosomal proteins L15p and L18e [SSF52080] ;Ribosomal proteins L15p and L18e [SSF52080] ;Ribosomal proteins L15p and L18e [SSF52080] ;Ribosomal proteins L15p and L18e [SSF52080] ;
T34C575		hypothetical protein FG00926.1 [Gibberella zeae PH-1] ref|XP_381102.1| hypothetical protein FG00926.1 [Gibberella zeae PH-1]	1e-94	Oxidoreductase FAD/NAD(P)-binding [IPR001433] ;NAD_binding_1 [PF00175] ;Flavoprotein pyridine nucleotide cytochrome reductase [IPR001709] ;FPNCR [PR00371] ;NADH:cytochrome b5 reductase (CBR) [IPR001834] ;CYTB5RDTASE [PR00406] ;Oxidoreductase FAD-binding region [IPR008333] ;FAD_binding_6 [PF00970] ;Ferredoxin reductase-like, C-terminal NADP-linked domain [SSF52343] ;Riboflavin synthase domain-like…
T34C579		hypothetical protein FG08335.1 [Gibberella zeae PH-1] ref|XP_388511.1| hypothetical protein FG08335.1 [Gibberella zeae PH-1]	3e-71	Ribosomal protein L13e [IPR001380] ;RL13_ICTPU_Q90YV5	[PD004443] ;Ribosomal_L13e [PF01294] ;RIBOSOMAL_L13E [PS01104] ;Penicillin-binding protein, transpeptidase fold [IPR012338] ;beta-lactamase/transpeptidase-like [SSF56601] ;PRICHEXTENSN [PR01217] ;PRICHEXTENSN [PR01217] ;PRICHEXTENSN [PR01217] ;PRICHEXTENSN [PR01217] ;
T34C581		H4.1 [Emericella nidulans] dbj|BAE60666.1| unnamed protein product [Aspergillus oryzae] sp|Q76MU7|H4_ASPOR Histone H4 sp|P23750|H41_EMENI Histone H4.1 dbj|BAB12238.1| histone H4 [Aspergillus oryzae] gb|AAA20820.1| histone H4.1 prf||1707275C histone H4.1	4e-38	Histone H4 [IPR001951] ;H4_NEUCR_P04914	[PD001827] ;HISTONEH4 [PR00623] ;no description [SM00417] ;HISTONE_H4 [PS00047] ;Histone-fold/TFIID-TAF/NF-Y [IPR007124] ;HIST_TAF [PS50028] ;Histone core [IPR007125] ;Histone [PF00125] ;Histone-fold [IPR009072] ;Histone-fold [SSF47113] ;
T34C582		conserved hypothetical protein [Gibberella zeae PH-1] ref|XP_386092.1| conserved hypothetical protein [Gibberella zeae PH-1]	1e-18	Ribosomal L38e protein [IPR002675] ;RL38_NEUCR_Q9C2B9	[PD010361] ;Ribosomal_L38e [PF01781] ;
T34C585		ACTG_CEPAC Actin, gamma [Gibberella zeae PH-1] ref|XP_387511.1| ACTG_CEPAC Actin, gamma [Gibberella zeae PH-1]	6e-59	Actin/actin-like [IPR004000] ;Actin [PF00022] ;no description [SM00268] ;Actin [IPR004001] ;ACTINS_2 [PS00432] ;Actin-like ATPase domain [SSF53067] ;Actin-like ATPase domain [SSF53067] ;Actin-like ATPase domain [SSF53067] ;Actin-like ATPase domain [SSF53067] ;
T34C586		hypothetical protein FG05065.1 [Gibberella zeae PH-1] ref|XP_385241.1| hypothetical protein FG05065.1 [Gibberella zeae PH-1]	4e-70
T34C587		RS21_NEUCR 40S ribosomal protein S21 (CRP7) [Gibberella zeae PH-1] ref|XP_380974.1| RS21_NEUCR 40S ribosomal protein S21 (CRP7) [Gibberella zeae PH-1]	1e-40	Ribosomal protein S21e [IPR001931] ;RS21_NEUCR_O93798	[PD006584] ;Ribosomal_S21e [PF01249] ;RIBOSOMAL_S21E [PS00996] ;
T34C588		hypothetical protein FG07075.1 [Gibberella zeae PH-1] ref|XP_387251.1| hypothetical protein FG07075.1 [Gibberella zeae PH-1]	1e-87	Biotin/lipoyl attachment [IPR000089] ;Biotin_lipoyl [PF00364] ;BIOTINYL_LIPOYL [PS50968] ;Biotin-binding site [IPR001882] ;BIOTIN [PS00188] ;Conserved carboxylase region [IPR003379] ;PYC_OADA [PF02436] ;Single hybrid motif [IPR011053] ;Single hybrid motif [SSF51230] ;
T34C589		cytosolic small ribosomal subunit S4, putative [Aspergillus fumigatus Af293] ref|XP_754922.1| cytosolic small ribosomal subunit S4 [Aspergillus fumigatus Af293]	6e-93	Ribosomal protein S4E [IPR000876] ;RS4_YARLI_O59950	[PD002667] ;Ribosomal_S4e [PF00900] ;RS4NT [PF08071] ;RIBOSOMAL_S4E [PS00528] ;RNA-binding S4 [IPR002942] ;S4 [PF01479] ;no description [SM00363] ;S4 [PS50889] ;Alpha-L RNA-binding motif [SSF55174] ;Alpha-L RNA-binding motif [SSF55174] ;Alpha-L RNA-binding motif [SSF55174] ;Alpha-L RNA-binding motif [SSF55174] ;
T34C590		rpl5 [Schizosaccharomyces pombe] ref|NP_594180.1| hypothetical protein SPAC3H5.12c [Schizosaccharomyces pombe 972h-] sp|P52822|RL5A_SCHPO 60S ribosomal protein L5-A	2e-99	Ribosomal protein L18P/L5E [IPR005484] ;RL5_CAEEL_P49405	[PD001394] ;Ribosomal_L18p [PF00861] ;Eukaryotic ribosomal protein L5 [IPR005485] ;RIBOSOMALL5 [PR00058] ;Translational machinery components [SSF53137] ;Translational machinery components [SSF53137] ;Translational machinery components [SSF53137] ;Translational machinery components [SSF53137] ;
T34C592		unnamed protein product [Candida glabrata CBS138] ref|XP_449901.1| unnamed protein product [Candida glabrata]	5e-95	D-isomer specific 2-hydroxyacid dehydrogenase, NAD-binding [IPR006140] ;2-Hacid_dh_C [PF02826] ;D_2_HYDROXYACID_DH_2 [PS00670] ;D_2_HYDROXYACID_DH_3 [PS00671] ;NAD(P)-binding Rossmann-fold domains [SSF51735] ;Formate/glycerate dehydrogenase catalytic domain-like [SSF52283] ;Regulatory domain in the aminoacid metabolism [SSF55021] ;Galactose-binding like [IPR008979] ;Galactose-binding domain-like …
T34C593		hypothetical protein FG00305.1 [Gibberella zeae PH-1] ref|XP_380481.1| hypothetical protein FG00305.1 [Gibberella zeae PH-1]	4e-67	GrpE protein [IPR000740] ;GRPEPROTEIN [PR00773] ;GrpE [PF01025] ;GRPE [PS01071] ;GrpE protein, head [IPR009012] ;Head domain of nucleotide exchange factor GrpE [SSF51064] ;
T34C595		conserved hypothetical protein [Gibberella zeae PH-1] ref|XP_381680.1| conserved hypothetical protein [Gibberella zeae PH-1]	1e-47	Ribosomal protein L31e [IPR000054] ;Q9HDQ7_EEEEE_Q9HDQ7	[PD006030] ;Ribosomal_L31e [PF01198] ;RIBOSOMAL_L31E [PS01144] ;Ribosomal protein L31e [SSF54575] ;
T34C597		hypothetical protein FG08561.1 [Gibberella zeae PH-1] ref|XP_388737.1| hypothetical protein FG08561.1 [Gibberella zeae PH-1]	5e-51	Ribosomal protein L14 [IPR002784] ;Ribosomal_L14e [PF01929] ;
T34C598		GLYC_NEUCR Serine hydroxymethyltransferase, cytosolic (Serine methylase) (Glycine hydroxymethyltransferase) (SHMT) [Gibberella zeae PH-1] ref|XP_386466.1| GLYC_NEUCR Serine hydroxymethyltransferase, cytosolic (Serine methylase) (Glycine hydroxymethyltrans	1e-92	Glycine hydroxymethyltransferase [IPR001085] ;SHMT [PF00464] ;PLP-dependent transferases [SSF53383] ;PLP-dependent transferases [SSF53383] ;PLP-dependent transferases [SSF53383] ;PLP-dependent transferases [SSF53383] ;
T34C599		hypothetical protein FG08737.1 [Gibberella zeae PH-1] ref|XP_388913.1| hypothetical protein FG08737.1 [Gibberella zeae PH-1]	1e-71	Eukaryotic initiation factor 5A hypusine (eIF-5A) [IPR001884] ;eIF-5a [PF01287] ;Translation protein SH3-like [IPR008991] ;Translation proteins SH3-like domain [SSF50104] ;Nucleic acid-binding, OB-fold [IPR008994] ;Nucleic acid-binding proteins [SSF50249] ;
T34C6		SSA2 [Saccharomyces cerevisiae] emb|CAA66167.1| heat shock protein [Saccharomyces cerevisiae] emb|CAA31394.1| unnamed protein product [Saccharomyces cerevisiae] ref|NP_013076.1| ATP binding protein involved in protein folding and vacuolar import of protei	e-180	Heat shock protein Hsp70 [IPR001023] ;HEATSHOCK70 [PR00301] ;Heat shock protein 70 [IPR013126] ;Q96W30_PARBR_Q96W30	[PD000089] ;HSP70 [PF00012] ;HSP70_1 [PS00297] ;HSP70_2 [PS00329] ;HSP70_3 [PS01036] ;Actin-like ATPase domain [SSF53067] ;
T34C601		hypothetical protein FG00815.1 [Gibberella zeae PH-1] ref|XP_380991.1| hypothetical protein FG00815.1 [Gibberella zeae PH-1]	7e-56	Methionine sulfoxide reductase A [IPR002569] ;Q8TQV6_METAC_Q8TQV6	[PD003489] ;PMSR [PF01625] ;Peptide methionine sulfoxide reductase [SSF55068] ;PRICHEXTENSN [PR01217] ;
T34C602		unnamed protein product [Mus musculus] ref|NP_033562.2| tyrosine 3-monooxygenase/tryptophan 5-monooxygenase activation protein, epsilon polypeptide [Mus musculus]	3e-99	14-3-3 protein [IPR000308] ;Q9HEN0_TRIRE_Q9HEN0	[PD000600] ;1433ZETA [PR00305] ;14-3-3 [PF00244] ;no description [SM00101] ;1433_1 [PS00796] ;1433_2 [PS00797] ;14-3-3 protein [SSF48445] ;
T34C604		enoyl reductase [Aspergillus fumigatus Af293] ref|XP_748593.1| enoyl reductase [Aspergillus fumigatus Af293]	7e-57	GroES-like [IPR011032] ;GroES-like [SSF50129] ;Alcohol dehydrogenase GroES-like [IPR013154] ;ADH_N [PF08240] ;
T34C608		unnamed protein product [Gibberella zeae]	3e-59	UTP--glucose-1-phosphate uridylyltransferase [IPR002618] ;UDPGP [PF01704] ;Nucleotide-diphospho-sugar transferases [SSF53448] ;Nucleotide-diphospho-sugar transferases [SSF53448] ;Nucleotide-diphospho-sugar transferases [SSF53448] ;Nucleotide-diphospho-sugar transferases [SSF53448] ;
T34C61		unnamed protein product [Yarrowia lipolytica CLIB99] ref|XP_500165.1| hypothetical protein [Yarrowia lipolytica]	1e-99	Cytochrome c1 [IPR002326] ;CYTOCHROMEC1 [PR00603] ;Cytochrome c1 haem protein [PIRSF000010] ;Cytochrom_C1 [PF02167] ;Cytochrome c region [IPR012282] ;Cytochrome c [SSF46626] ;Cytochrome c1 subunit of cytochrome bc1 complex (Ubiquinol-cytochrome c reductase), transmembrane anchor [SSF81496] ;
T34C610		beta-galactosidase [Expression vector pBSII-LUCINT]	2e-30	Galactose-binding like [IPR008979] ;Galactose-binding domain-like [SSF49785] ;
T34C616		RS17_NEUCR 40S ribosomal protein S17 (CRP3) [Gibberella zeae PH-1] ref|XP_385816.1| RS17_NEUCR 40S ribosomal protein S17 (CRP3) [Gibberella zeae PH-1]	3e-61	Ribosomal protein S17e [IPR001210] ;Ribosomal_S17e [PF00833] ;RIBOSOMAL_S17E [PS00712] ;
T34C618		hypothetical protein FG04136.1 [Gibberella zeae PH-1] ref|XP_384312.1| hypothetical protein FG04136.1 [Gibberella zeae PH-1]	3e-71	Ribosomal protein S9 [IPR000754] ;Q875Q3_SACKL_Q875Q3	[PD001627] ;Ribosomal_S9 [PF00380] ;RIBOSOMAL_S9 [PS00360] ;Ribosomal protein S5 domain 2-like [SSF54211] ;Ribosomal protein S5 domain 2-like [SSF54211] ;Ribosomal protein S5 domain 2-like [SSF54211] ;Ribosomal protein S5 domain 2-like [SSF54211] ;
T34C619		40S ribosomal protein S26E (CRP5) (13.6 kDa ribosomal protein) ref|XP_323905.1| hypothetical protein [Neurospora crassa] gb|EAA26707.1| hypothetical protein [Neurospora crassa]	2e-42	Galactose-binding like [IPR008979] ;Galactose-binding domain-like [SSF49785] ;Ribosomal protein S26E [IPR000892] ;Ribosomal_S26e [PF01283] ;RIBOSOMAL_S26E [PS00733] ;Fibronectin, type III-like fold [IPR008957] ;Fibronectin type III [SSF49265] ;
T34C62		unnamed protein product [Yarrowia lipolytica CLIB99] ref|XP_503086.1| hypothetical protein [Yarrowia lipolytica]	e-175	Mercuric reductase [IPR000815] ;HGRDTASE [PR00945] ;Pyridine nucleotide-disulphide oxidoreductase, class I [IPR001100] ;PNDRDTASEI [PR00411] ;Pyridine nucleotide-disulphide oxidoreductase, NAD-binding region [IPR001327] ;Q86ZK4_PODAN_Q86ZK4	[PD000139] ;Pyridine nucleotide-disulphide oxidoreductase dimerisation region [IPR004099] ;Pyr_redox_dim [PF02852] ;Dihydrolipoamide dehydrogenase [IPR006258] ;lipoamide_DH: dihydrolipoamide dehydroge [TIGR01350] ;Pyridine nucleotide-disulphide oxidoreductase, class I, active site [IPR012999] ;PYRIDINE_REDOX_1 [PS00076] ;FAD-dependent pyridine nucleotide-disulphide oxidoreductase [IPR013027] ;FAD…
T34C623		EFT2 [Saccharomyces kluyveri] sp|Q875S0|EF2_SACKL Elongation factor 2 (EF-2)	8e-96	Elongation factor G, C-terminal [IPR000640] ;EFG_C [PF00679] ;Elongation factor G, domain IV [IPR005517] ;EFG_IV [PF03764] ;Elongation factor G, III and V [IPR009022] ;EF-G/eEF-2 domains III and V [SSF54980] ;Ribosomal protein S5 domain 2-like [SSF54211] ;Ribosomal protein S5 domain 2-like [SSF54211] ;Ribosomal protein S5 domain 2-like [SSF54211] ;Ribosomal protein S5 domain 2-like [SSF54211] ;
T34C626		RL2A_ERYGR 60S ribosomal protein L27a (L29) [Gibberella zeae PH-1] ref|XP_388032.1| RL2A_ERYGR 60S ribosomal protein L27a (L29) [Gibberella zeae PH-1]	1e-78	Ribosomal protein L15 [IPR001196] ;L15 [PF00256] ;RIBOSOMAL_L15 [PS00475] ;Ribosomal proteins L15p and L18e [SSF52080] ;Ribosomal proteins L15p and L18e [SSF52080] ;Ribosomal proteins L15p and L18e [SSF52080] ;Ribosomal proteins L15p and L18e [SSF52080] ;
T34C627		60S ribosomal protein L34-B-like protein [Magnaporthe grisea] gb|EAA52604.1| hypothetical protein MG05296.4 [Magnaporthe grisea 70-15] ref|XP_359481.1| hypothetical protein MG05296.4 [Magnaporthe grisea 70-15]	1e-53	Ribosomal protein L34e [IPR008195] ;RIBOSOMALL34 [PR01250] ;Ribosomal_L34e [PF01199] ;RIBOSOMAL_L34E [PS01145] ;
T34C629		RS12_ERYGR 40S ribosomal protein S12 [Gibberella zeae PH-1] ref|XP_387468.1| RS12_ERYGR 40S ribosomal protein S12 [Gibberella zeae PH-1]	1e-66	Ribosomal protein S12E [IPR000530] ;RIBSOMALS12E [PR00972] ;RIBOSOMAL_S12E [PS01189] ;Ribosomal protein L7Ae/L30e/S12e/Gadd45 [IPR004038] ;RL7A_PYRFU_Q8U160	[PD004495] ;Ribosomal_L7Ae [PF01248] ;L30e-like [SSF55315] ;L30e-like [SSF55315] ;L30e-like [SSF55315] ;L30e-like [SSF55315] ;
T34C63		glutamine synthetase [Tuber borchii] sp|Q86ZU6|GLNA_TUBBO Glutamine synthetase (Glutamate--ammonia ligase) (GS)	4e-97	Glutamine synthetase, catalytic region [IPR008146] ;Q9K665_BACHD_Q9K665	[PD001057] ;Gln-synt_C [PF00120] ;GLNA_ATP [PS00181] ;Glutamine synthase/guanido kinase [SSF55931] ;Glutamine synthase/guanido kinase [SSF55931] ;
T34C630		hypothetical protein FG01361.1 [Gibberella zeae PH-1] ref|XP_381537.1| hypothetical protein FG01361.1 [Gibberella zeae PH-1]	1e-63	Uroporphyrinogen decarboxylase (URO-D) [IPR000257] ;DCUP_SCHPO_Q9USJ5	[PD003225] ;URO-D [PF01208] ;Uroporphyrinogen decarboxylase, UROD [SSF51726] ;Snake toxin-like [SSF57302] ;Uroporphyrinogen decarboxylase, UROD [SSF51726] ;Snake toxin-like [SSF57302] ;Uroporphyrinogen decarboxylase, UROD [SSF51726] ;Snake toxin-like [SSF57302] ;Uroporphyrinogen decarboxylase, UROD [SSF51726] ;Snake toxin-like [SSF57302] ;
T34C631		D-xylose reductase [Hypocrea jecorina] sp|Q876L8|XYL1_TRIRE NAD(P)H-dependent D-xylose reductase (XR)	3e-78	Aldo/keto reductase [IPR001395] ;Q876L8_TRIRE_Q876L8	[PD000288] ;ALDKETRDTASE [PR00069] ;Aldo_ket_red [PF00248] ;ALDOKETO_REDUCTASE_2 [PS00062] ;NAD(P)-linked oxidoreductase [SSF51430] ;Translation factor [IPR009000] ;Translation proteins [SSF50447] ;NAD(P)-linked oxidoreductase [SSF51430] ;NAD(P)-linked oxidoreductase [SSF51430] ;NAD(P)-linked oxidoreductase [SSF51430] ;
T34C632		60S ribosomal protein [Trichoderma hamatum] sp|Q9HFR7|RL36_TRIHM 60S ribosomal protein L36 (TRP36)	2e-43	Ribosomal protein L36E [IPR000509] ;RL36_TRIHM_Q9HFR7	[PD009192] ;Ribosomal_L36e [PF01158] ;RIBOSOMAL_L36E [PS01190] ;
T34C635		conserved hypothetical protein [Gibberella zeae PH-1] ref|XP_389147.1| conserved hypothetical protein [Gibberella zeae PH-1]	5e-94	Formyl transferase, N-terminal [IPR002376] ;Formyl_trans_N [PF00551] ;Formyltransferase [SSF53328] ;Formyltetrahydrofolate deformylase [IPR004810] ;FFH4HYDRLASE [PR01575] ;
T34C638		RL44_PICJA 60S RIBOSOMAL PROTEIN L44 (L41) [Gibberella zeae PH-1] ref|XP_390357.1| RL44_PICJA 60S RIBOSOMAL PROTEIN L44 (L41) [Gibberella zeae PH-1]	7e-57	Ribosomal protein L44E [IPR000552] ;RL44_PICJA_P52809	[PD002841] ;Ribosomal_L44 [PF00935] ;RIBOSOMAL_L44E [PS01172] ;Zn-binding ribosomal proteins [SSF57829] ;
T34C640		monosaccharide transporter [Aspergillus fumigatus Af293] ref|XP_747770.1| monosaccharide transporter [Aspergillus fumigatus Af293]	4e-71	Sugar transporter [IPR003663] ;SUGRTRNSPORT [PR00171] ;General substrate transporter [IPR005828] ;Sugar_tr [PF00083] ;Sugar transporter superfamily [IPR005829] ;SUGAR_TRANSPORT_1 [PS00216] ;Major facilitator superfamily [IPR007114] ;MFS [PS50850] ;
T34C641		hypothetical protein CaO19.3192 [Candida albicans SC5314] ref|XP_714609.1| hypothetical protein CaO19_3192 [Candida albicans SC5314]	3e-38	Tetratricopeptide TPR_1 [IPR001440] ;TPR_1 [PF00515] ;Tetratricopeptide-like helical [IPR011990] ;Tetratricopeptide region [IPR013026] ;no description [SM00028] ;TPR [PS50005] ;TPR_REGION [PS50293] ;Tetratricopeptide TPR_2 [IPR013105] ;TPR_2 [PF07719] ;TPR-like [SSF48452] ;Heat shock chaperonin-binding [IPR006636] ;no description [SM00727] ;TPR-like [SSF48452] ;Legume lectin, beta domain [IPR0012…
T34C644		unnamed protein product [Candida glabrata CBS138] ref|XP_448315.1| unnamed protein product [Candida glabrata]	3e-98	Metallophosphoesterase [IPR004843] ;Metallophos [PF00149] ;PHOSPHO_ESTER [PS50185] ;Serine/threonine-specific protein phosphatase and bis(5-nucleosyl)-tetraphosphatase [IPR006186] ;PP1_NEUCR_Q9UW86	[PD000252] ;STPHPHTASE [PR00114] ;no description [SM00156] ;SER_THR_PHOSPHATASE [PS00125] ;Metallo-dependent phosphatases [SSF56300] ;
T34C645		glycogen phosphorylase 1	possible glycogen phosphorylase [Aspergillus fumigatus Af293] ref|XP_752662.1| hypothetical protein Afu1g12920 [Aspergillus fumigatus Af293] emb|CAF32007.1| glycogen phosphorylase 1, putative [Aspergillus fumigatus] emb|CAD28434.	4e-98	Glycosyl transferase, family 35 [IPR000811] ;Phosphorylase [PF00343] ;UDP-Glycosyltransferase/glycogen phosphorylase [SSF53756] ;UDP-Glycosyltransferase/glycogen phosphorylase [SSF53756] ;UDP-Glycosyltransferase/glycogen phosphorylase [SSF53756] ;UDP-Glycosyltransferase/glycogen phosphorylase [SSF53756] ;
T34C647		hypothetical protein FG05780.1 [Gibberella zeae PH-1] ref|XP_385956.1| hypothetical protein FG05780.1 [Gibberella zeae PH-1]	9e-82	RabGAP/TBC [IPR000195] ;TBC [PF00566] ;no description [SM00164] ;TBC_RABGAP [PS50086] ;Ypt/Rab-GAP domain of gyp1p [SSF47923] ;
T34C648		unnamed protein product [Aspergillus oryzae]	2e-95	Sugar transporter [IPR003663] ;SUGRTRNSPORT [PR00171] ;General substrate transporter [IPR005828] ;Sugar_tr [PF00083] ;Sugar transporter superfamily [IPR005829] ;SUGAR_TRANSPORT_1 [PS00216] ;SUGAR_TRANSPORT_2 [PS00217] ;Major facilitator superfamily [IPR007114] ;MFS [PS50850] ;
T34C650		hypothetical protein FG09515.1 [Gibberella zeae PH-1] ref|XP_389691.1| hypothetical protein FG09515.1 [Gibberella zeae PH-1]	1e-74	Cation transporting ATPase, C-terminal [IPR006068] ;Cation_ATPase_C [PF00689] ;Calcium ATPase, transmembrane domain M [SSF81665] ;Calcium ATPase, transmembrane domain M [SSF81665] ;Calcium ATPase, transmembrane domain M [SSF81665] ;Calcium ATPase, transmembrane domain M [SSF81665] ;
T34C651		hypothetical protein FG06576.1 [Gibberella zeae PH-1] ref|XP_386752.1| hypothetical protein FG06576.1 [Gibberella zeae PH-1]	3e-71	Arginyl-tRNA synthetase, class Ic [IPR001278] ;TRNASYNTHARG [PR01038] ;tRNA-synt_1d [PF00750] ;Aminoacyl-tRNA synthetase, class I [IPR001412] ;AA_TRNA_LIGASE_I [PS00178] ;Nucleotidylyl transferase [SSF52374] ;Nucleotidylyl transferase [SSF52374] ;Nucleotidylyl transferase [SSF52374] ;Nucleotidylyl transferase [SSF52374] ;
T34C652		trans-sulfuration enzyme family protein [Aspergillus fumigatus Af293] ref|XP_746582.1| trans-sulfuration enzyme family protein [Aspergillus fumigatus Af293]	4e-89	Cys/Met metabolism pyridoxal-phosphate-dependent enzymes [IPR000277] ;Cys_Met_Meta_PP [PF01053] ;CYS_MET_METAB_PP [PS00868] ;PLP-dependent transferases [SSF53383] ;
T34C653		serine peptidase, family S28, putative [Aspergillus fumigatus Af293] ref|XP_749261.1| serine peptidase, family S28 [Aspergillus fumigatus Af293]	2e-48	Peptidase S28 [IPR008758] ;Peptidase_S28 [PF05577] ;alpha/beta-Hydrolases [SSF53474] ;
T34C655		unnamed protein product [Aspergillus oryzae]	7e-53	Alkyl hydroperoxide reductase/ Thiol specific antioxidant/ Mal allergen [IPR000866] ;AhpC-TSA [PF00578] ;Thioredoxin fold [IPR012335] ;Thioredoxin-like fold [IPR012336] ;Thioredoxin-like [SSF52833] ;
T34C659		conserved hypothetical protein [Gibberella zeae PH-1] ref|XP_381375.1| conserved hypothetical protein [Gibberella zeae PH-1]	4e-36	Sugar isomerase (SIS) [IPR001347] ;SIS [PF01380] ;SIS domain [SSF53697] ;SIS domain [SSF53697] ;SIS domain [SSF53697] ;SIS domain [SSF53697] ;
T34C66		hypothetical protein FG01016.1 [Gibberella zeae PH-1] ref|XP_381192.1| hypothetical protein FG01016.1 [Gibberella zeae PH-1]	1e-89	Ribosomal protein L6E [IPR000915] ;RL6B_YEAST_P05739	[PD009612] ;Ribosomal_L6e [PF01159] ;RIBOSOMAL_L6E [PS01170] ;
T34C662		conserved hypothetical protein [Gibberella zeae PH-1] ref|XP_386175.1| conserved hypothetical protein [Gibberella zeae PH-1]	1e-68	Ribosomal protein L27e [IPR001141] ;Q872T5_NEUCR_Q872T5	[PD009396] ;Ribosomal_L27e [PF01777] ;RIBOSOMAL_L27E [PS01107] ;KOW [IPR005824] ;KOW [PF00467] ;Galactose-binding like [IPR008979] ;Galactose-binding domain-like [SSF49785] ;S-adenosyl-L-methionine-dependent methyltransferases [SSF53335] ;S-adenosyl-L-methionine-dependent methyltransferases [SSF53335] ;S-adenosyl-L-methionine-dependent methyltransferases [SSF53335] ;S-adenosyl-L-methionine-depend…
T34C663		VATL_NEUCR Vacuolar ATP synthase 16 kDa proteolipid subunit [Gibberella zeae PH-1] ref|XP_390178.1| VATL_NEUCR Vacuolar ATP synthase 16 kDa proteolipid subunit [Gibberella zeae PH-1]	5e-67	Vacuolar H+-transporting two-sector ATPase, C subunit [IPR000245] ;VACATPASE [PR00122] ;H+-transporting two-sector ATPase, C subunit [IPR002379] ;ATP-synt_C [PF00137] ;Vacuolar H+-transporting two-sector ATPase, C subunit eukaryotic [IPR011555] ;V_ATP_synt_C: V-type ATPase, C subunit [TIGR01100] ;F1F0 ATP synthase subunit C [SSF81333] ;F1F0 ATP synthase subunit C [SSF81333] ;F1F0 ATP synthase sub…
T34C666		Actin [Neurospora crassa] gb|AAR01976.1| actin [Gaeumannomyces graminis] gb|AAF00008.1| gamma-actin [Acremonium chrysogenum] sp|Q6TCF2|ACT_GAEGA Actin sp|Q9UVW9|ACTG_CEPAC Actin, gamma sp|P78711|ACT_NEUCR Actin	e-109	Actin/actin-like [IPR004000] ;Actin [PF00022] ;no description [SM00268] ;Actin [IPR004001] ;ACTINS_2 [PS00432] ;Actin-like ATPase domain [SSF53067] ;Steroid nuclear receptor, ligand-binding [IPR008946] ;Nuclear receptor ligand-binding domain [SSF48508] ;Actin-like ATPase domain [SSF53067] ;Actin-like ATPase domain [SSF53067] ;Actin-like ATPase domain [SSF53067] ;
T34C669		preprotrypsin [Fusarium oxysporum] sp|P35049|TRYP_FUSOX Trypsin precursor	6e-47	Peptidase S1 and S6, chymotrypsin/Hap [IPR001254] ;Trypsin [PF00089] ;no description [SM00020] ;TRYPSIN_DOM [PS50240] ;TRYPSIN_HIS [PS00134] ;Peptidase S1A, chymotrypsin [IPR001314] ;CHYMOTRYPSIN [PR00722] ;Peptidase, trypsin-like serine and cysteine [IPR009003] ;Trypsin-like serine proteases [SSF50494] ;
T34C674		hypothetical protein FG09933.1 [Gibberella zeae PH-1] ref|XP_390109.1| hypothetical protein FG09933.1 [Gibberella zeae PH-1]	9e-74	Protein kinase [IPR000719] ;Q9FIZ3_ARATH_Q9FIZ3	[PD000001] ;Porin, eukaryotic type [IPR001925] ;EUKARYTPORIN [PR00185] ;Porin_3 [PF01459] ;
T34C676		glyceraldehyde-3-phosphate dehydrogenase (phosphorylating) (EC 1.2.1.12) - fungus (Trichoderma koningii) prf||1908209B glyceraldehyde-3-phosphate dehydrogenase:ISOTYPE=II	4e-31	Glyceraldehyde 3-phosphate dehydrogenase [IPR000173] ;Gp_dh_N [PF00044] ;NAD(P)-binding Rossmann-fold domains [SSF51735] ;NAD(P)-binding Rossmann-fold domains [SSF51735] ;NAD(P)-binding Rossmann-fold domains [SSF51735] ;NAD(P)-binding Rossmann-fold domains [SSF51735] ;
T34C677		hypothetical protein FG10193.1 [Gibberella zeae PH-1] ref|XP_390369.1| hypothetical protein FG10193.1 [Gibberella zeae PH-1]	8e-28	Cytochrome b5 [IPR001199] ;CY5L_NEUCR_Q8X0J4	[PD000612] ;CYTOCHROMEB5 [PR00363] ;Cyt-b5 [PF00173] ;CYTOCHROME_B5_2 [PS50255] ;CYTOCHROME_B5_1 [PS00191] ;Cytochrome b5 [SSF55856] ;Cytochrome b5 [SSF55856] ;Cytochrome b5 [SSF55856] ;Cytochrome b5 [SSF55856] ;
T34C678		conserved hypothetical protein [Gibberella zeae PH-1] ref|XP_380561.1| conserved hypothetical protein [Gibberella zeae PH-1]	4e-38	High mobility group proteins HMG1 and HMG2 [IPR000135] ;HIGHMOBLTY12 [PR00886] ;HMG1/2 (high mobility group) box [IPR000910] ;HMG_box [PF00505] ;no description [SM00398] ;HMG_BOX_2 [PS50118] ;High mobility group box [IPR009071] ;HMG-box [SSF47095] ;
T34C68		heat shock protein 70-2 [Nicotiana tabacum]	e-140	Heat shock protein Hsp70 [IPR001023] ;HEATSHOCK70 [PR00301] ;Heat shock protein 70 [IPR013126] ;HSP70 [PF00012] ;HSP70_3 [PS01036] ;Actin-like ATPase domain [SSF53067] ;Heat shock protein 70kD (HSP70), C-terminal substrate-binding fragment [SSF56778] ;
T34C680		hypothetical protein FG05488.1 [Gibberella zeae PH-1] ref|XP_385664.1| hypothetical protein FG05488.1 [Gibberella zeae PH-1]	1e-73	RNA-binding region RNP-1 (RNA recognition motif) [IPR000504] ;RRM_1 [PF00076] ;no description [SM00360] ;RRM [PS50102] ;Nucleotide-binding, alpha-beta plait [IPR012677] ;RNA-binding domain, RBD [SSF54928] ;RNA-binding domain, RBD [SSF54928] ;RNA-binding domain, RBD [SSF54928] ;RNA-binding domain, RBD [SSF54928] ;
T34C682		PREDICTED: similar to MGC52653 protein [Apis mellifera]	8e-84	Myo-inositol-1-phosphate synthase [IPR002587] ;NAD_binding_5 [PF07994] ;Myo-inositol-1-phosphate synthase, GAPDH-like [IPR013021] ;Inos-1-P_synth [PF01658] ;NAD(P)-binding Rossmann-fold domains [SSF51735] ;Glyceraldehyde-3-phosphate dehydrogenase-like, C-terminal domain [SSF55347] ;NAD(P)-binding Rossmann-fold domains [SSF51735] ;Glyceraldehyde-3-phosphate dehydrogenase-like, C-terminal domain [S…
T34C684		beta-galactosidase [Expression vector pBSII-LUCINT]	8e-29	Elongation factor 1, beta/beta`/delta chain [IPR001326] ;EF1_GNE [PF00736] ;EF1BD_2 [PS00825] ;eEF-1beta-like [SSF54984] ;Galactose-binding like [IPR008979] ;Galactose-binding domain-like [SSF49785] ;eEF-1beta-like [SSF54984] ;eEF-1beta-like [SSF54984] ;eEF-1beta-like [SSF54984] ;
T34C688		hypothetical protein FG05282.1 [Gibberella zeae PH-1] ref|XP_385458.1| hypothetical protein FG05282.1 [Gibberella zeae PH-1]	6e-41	RHO protein GDP dissociation inhibitor [IPR000406] ;Rho_GDI [PF02115] ;E set domains [SSF81296] ;E set domains [SSF81296] ;E set domains [SSF81296] ;E set domains [SSF81296] ;
T34C689		Actin [Neurospora crassa] gb|AAR01976.1| actin [Gaeumannomyces graminis] gb|AAF00008.1| gamma-actin [Acremonium chrysogenum] sp|Q6TCF2|ACT_GAEGA Actin sp|Q9UVW9|ACTG_CEPAC Actin, gamma sp|P78711|ACT_NEUCR Actin	1e-98	Actin/actin-like [IPR004000] ;ACTIN [PR00190] ;Actin [PF00022] ;no description [SM00268] ;ACTINS_ACT_LIKE [PS01132] ;Actin [IPR004001] ;ACTINS_1 [PS00406] ;Actin-like ATPase domain [SSF53067] ;Actin-like ATPase domain [SSF53067] ;Actin-like ATPase domain [SSF53067] ;Actin-like ATPase domain [SSF53067] ;
T34C691		conserved hypothetical protein [Gibberella zeae PH-1] ref|XP_382718.1| conserved hypothetical protein [Gibberella zeae PH-1]	2e-69	Ribosomal protein L30 [IPR000517] ;Ribosomal_L30 [PF00327] ;Ribosomal protein L30/L7e [PIRSF002166] ;Ribosomal protein L30p/L7e [SSF55129] ;Ribosomal protein L30/L7e [PIRSF002166] ;Ribosomal protein L30p/L7e [SSF55129] ;Ribosomal protein L30/L7e [PIRSF002166] ;Ribosomal protein L30p/L7e [SSF55129] ;Ribosomal protein L30/L7e [PIRSF002166] ;Ribosomal protein L30p/L7e [SSF55129] ;
T34C696		mitochondrial ADP,ATP carrier protein (Ant), putative [Aspergillus fumigatus Af293] ref|XP_750288.1| mitochondrial ADP,ATP carrier protein Ant [Aspergillus fumigatus Af293]	3e-25	Mitochondrial substrate carrier [IPR001993] ;Mito_carr [PF00153] ;SOLCAR [PS50920] ;
T34C697		unnamed protein product [Aspergillus oryzae]	6e-98	Aldehyde dehydrogenase [IPR002086] ;ALDEHYDE_DEHYDR_CYS [PS00070] ;H+-transporting two-sector ATPase, alpha/beta subunit, central region [IPR000194] ;ATP-synt_ab [PF00006] ;ATPASE_ALPHA_BETA [PS00152] ;H+-transporting two-sector ATPase, alpha/beta subunit, C-terminal [IPR000793] ;ATP-synt_ab_C [PF00306] ;C-terminal domain of alpha and beta subunits of F1 ATP synthase [SSF47917] ;P-loop containing…
T34C7		ATP synthase delta chain, mitochondrial precursor, putative [Aspergillus fumigatus Af293] ref|XP_750060.1| ATP synthase subunit delta precursor [Aspergillus fumigatus Af293]	7e-43	H+-transporting two-sector ATPase, delta/epsilon subunit [IPR001469] ;ATPD_AGABI_Q92196	[PD000944] ;ATP-synt_DE_N [PF02823] ;Epsilon subunit of F1F0-ATP synthase N-terminal domain [SSF51344] ;
T34C702		translation elongation factor 1a [Hypocrea jecorina] sp|P34825|EF1A_TRIRE Elongation factor 1-alpha (EF-1-alpha) prf||2004295A elongation factor 1alpha	1e-72	Elongation factor Tu, C-terminal [IPR004160] ;GTP_EFTU_D3 [PF03143] ;Translation factor [IPR009000] ;Translation proteins [SSF50447] ;EF-Tu/eEF-1alpha/eIF2-gamma, C-terminal [IPR009001] ;EF-Tu/eEF-1alpha/eIF2-gamma C-terminal domain [SSF50465] ;
T34C704		allantoinase [Aspergillus fumigatus Af293] ref|XP_749360.1| allantoinase [Aspergillus fumigatus Af293]	1e-63	Amidohydrolase 1 [IPR006680] ;Amidohydro_1 [PF01979] ;Metallo-dependent hydrolase, composite [IPR011059] ;Composite domain of metallo-dependent hydrolases [SSF51338] ;Metallo-dependent hydrolases [SSF51556] ;Metallo-dependent hydrolases [SSF51556] ;Metallo-dependent hydrolases [SSF51556] ;Metallo-dependent hydrolases [SSF51556] ;
T34C705		hypothetical protein FG04406.1 [Gibberella zeae PH-1] ref|XP_384582.1| hypothetical protein FG04406.1 [Gibberella zeae PH-1]	2e-59	Nucleotide-diphospho-sugar transferases [SSF53448] ;Nucleotide-diphospho-sugar transferases [SSF53448] ;Nucleotide-diphospho-sugar transferases [SSF53448] ;Nucleotide-diphospho-sugar transferases [SSF53448] ;
T34C71		related to SIS2 protein (cycle-specific gene control) [Neurospora crassa]	6e-48	Flavoprotein [IPR003382] ;Flavoprotein [PF02441] ;DFP DNA/pantothenate metabolism flavoprotein [SSF52507] ;
T34C710		unnamed protein product [Aspergillus oryzae]	7e-98	Glutamyl-tRNA synthetase, class Ic [IPR000924] ;tRNA-synt_1c [PF00749] ;tRNA-synt_1c_C [PF03950] ;Ribosomal protein L25-like [IPR011035] ;Ribosomal protein L25-like [SSF50715] ;Nucleotidylyl transferase [SSF52374] ;
T34C719		PREDICTED: similar to karyopherin (importin) alpha 6 (predicted) isoform 6 [Bos taurus]	6e-98	Armadillo [IPR000225] ;Arm [PF00514] ;no description [SM00185] ;ARM_REPEAT [PS50176] ;Armadillo-like helical [IPR011989] ;ARM repeat [SSF48371] ;ARM repeat [SSF48371] ;ARM repeat [SSF48371] ;ARM repeat [SSF48371] ;
T34C72		hypothetical protein FG08327.1 [Gibberella zeae PH-1] ref|XP_388503.1| hypothetical protein FG08327.1 [Gibberella zeae PH-1]	3e-67	TB2/DP1 and HVA22 related protein [IPR004345] ;TB2_DP1_HVA22 [PF03134] ;
T34C723		40S RIBOSOMAL PROTEIN S27 [Neurospora crassa] gb|EAA36522.1| 40S RIBOSOMAL PROTEIN S27 [Neurospora crassa]	5e-40	Ribosomal protein S27E [IPR000592] ;Q9U5N5_LUMRU_Q9U5N5	[PD004466] ;Ribosomal_S27e [PF01667] ;Zn-binding ribosomal proteins [SSF57829] ;Zn-binding ribosomal proteins [SSF57829] ;Zn-binding ribosomal proteins [SSF57829] ;Zn-binding ribosomal proteins [SSF57829] ;
T34C724		unnamed protein product [Aspergillus oryzae]	3e-52	Alkyl hydroperoxide reductase/ Thiol specific antioxidant/ Mal allergen [IPR000866] ;AhpC-TSA [PF00578] ;Thioredoxin fold [IPR012335] ;Thioredoxin-like fold [IPR012336] ;Thioredoxin-like [SSF52833] ;
T34C726		hypothetical protein FG02474.1 [Gibberella zeae PH-1] ref|XP_382650.1| hypothetical protein FG02474.1 [Gibberella zeae PH-1]	3e-79	ETC complex I subunit conserved region [IPR006885] ;ETC_C1_NDUFA4 [PF04800] ;
T34C727			1e-24	Mitochondrial substrate carrier [IPR001993] ;Mito_carr [PF00153] ;SOLCAR [PS50920] ;Mitochondrial carrier protein [IPR002067] ;MITOCARRIER [PR00926] ;Adenine nucleotide translocator 1 [IPR002113] ;ADPTRNSLCASE [PR00927] ;
T34C73		hypothetical protein [Neurospora crassa] gb|EAA32566.1| hypothetical protein [Neurospora crassa]	4e-80	Palmitoyl protein thioesterase [IPR002472] ;Palm_thioest [PF02089] ;alpha/beta-Hydrolases [SSF53474] ;
T34C732		hypothetical protein FG08944.1 [Gibberella zeae PH-1] ref|XP_389120.1| hypothetical protein FG08944.1 [Gibberella zeae PH-1]	1e-54	GCN5-related N-acetyltransferase [IPR000182] ;Acetyltransf_1 [PF00583] ;Intermediate filament protein [IPR001664] ;IF [PS00226] ;Acyl-CoA N-acyltransferases (Nat) [SSF55729] ;
T34C733		hypothetical protein FG02014.1 [Gibberella zeae PH-1] ref|XP_382190.1| hypothetical protein FG02014.1 [Gibberella zeae PH-1]	4e-59	Heat shock protein Hsp90 [IPR001404] ;HSP90 [PF00183] ;
T34C735		Ras GTPase Rab11, putative [Aspergillus fumigatus Af293] ref|XP_749969.1| Ras GTPase Rab11 [Aspergillus fumigatus Af293]	1e-93	Ras GTPase [IPR001806] ;RASTRNSFRMNG [PR00449] ;Ras [PF00071] ;GTP-binding nuclear protein Ran [IPR002041] ;no description [SM00176] ;Sigma-54 factor, interaction region [IPR002078] ;SIGMA54_INTERACT_1 [PS00675] ;Ras small GTPase, Ras type [IPR003577] ;no description [SM00173] ;Ras small GTPase, Rho type [IPR003578] ;no description [SM00174] ;Ras small GTPase, Rab type [IPR003579] ;no description…
T34C736		conserved hypothetical protein [Gibberella zeae PH-1] ref|XP_384283.1| conserved hypothetical protein [Gibberella zeae PH-1]	2e-42	RanBP1 [IPR000156] ;Ran_BP1 [PF00638] ;no description [SM00160] ;RANBD1 [PS50196] ;Pleckstrin homology-type [IPR011993] ;PH domain-like [SSF50729] ;
T34C741		hypothetical protein FG06751.1 [Gibberella zeae PH-1] ref|XP_386927.1| hypothetical protein FG06751.1 [Gibberella zeae PH-1]	6e-97	Galactose-binding like [IPR008979] ;Galactose-binding domain-like [SSF49785] ;Aminotransferase class-III [IPR005814] ;Aminotran_3 [PF00202] ;AA_TRANSFER_CLASS_3 [PS00600] ;PLP-dependent transferases [SSF53383] ;PLP-dependent transferases [SSF53383] ;PLP-dependent transferases [SSF53383] ;PLP-dependent transferases [SSF53383] ;
T34C748		H4.1 [Emericella nidulans] dbj|BAE60666.1| unnamed protein product [Aspergillus oryzae] sp|Q76MU7|H4_ASPOR Histone H4 sp|P23750|H41_EMENI Histone H4.1 dbj|BAB12238.1| histone H4 [Aspergillus oryzae] gb|AAA20820.1| histone H4.1 prf||1707275C histone H4.1	4e-38	Histone H4 [IPR001951] ;H4_NEUCR_P04914	[PD001827] ;HISTONEH4 [PR00623] ;no description [SM00417] ;HISTONE_H4 [PS00047] ;Histone-fold/TFIID-TAF/NF-Y [IPR007124] ;HIST_TAF [PS50028] ;Histone core [IPR007125] ;Histone [PF00125] ;Histone-fold [IPR009072] ;Histone-fold [SSF47113] ;
T34C749		hypothetical protein FG10740.1 [Gibberella zeae PH-1] ref|XP_390916.1| hypothetical protein FG10740.1 [Gibberella zeae PH-1]	6e-61	Light chain 3 (LC3) [IPR004241] ;MAP1_LC3 [PF02991] ;Ubiquitin-like [SSF54236] ;Ubiquitin-like [SSF54236] ;Ubiquitin-like [SSF54236] ;Ubiquitin-like [SSF54236] ;
T34C75		AAR064Wp [Aspergillus fumigatus Af293] ref|XP_755092.1| hypothetical protein Afu2g07560 [Aspergillus fumigatus Af293]	5e-67	Peptidase M, neutral zinc metallopeptidases, zinc-binding site [IPR006025] ;ZINC_PROTEASE [PS00142] ;Metalloproteases ("zincins"), catalytic domain [SSF55486] ;
T34C750		hypothetical protein FG02978.1 [Gibberella zeae PH-1] ref|XP_383154.1| hypothetical protein FG02978.1 [Gibberella zeae PH-1]	2e-69	Sugar transporter [IPR003663] ;SUGRTRNSPORT [PR00171] ;General substrate transporter [IPR005828] ;Sugar_tr [PF00083] ;Major facilitator superfamily [IPR007114] ;MFS [PS50850] ;
T34C751		hypothetical protein SPAC1565.08 [Schizosaccharomyces pombe 972h-] sp|Q9P3A7|CDC48_SCHPO Cell division cycle protein 48	6e-51	AAA ATPase [IPR003593] ;no description [SM00382] ;AAA ATPase, central region [IPR003959] ;AAA [PF00004] ;AAA-protein subdomain [IPR003960] ;AAA [PS00674] ;P-loop containing nucleoside triphosphate hydrolases [SSF52540] ;
T34C753		hypothetical protein FG10319.1 [Gibberella zeae PH-1] ref|XP_390495.1| hypothetical protein FG10319.1 [Gibberella zeae PH-1]	1e-72	MSF1 [IPR006797] ;MSF1 [PF04707] ;PRELI_MSF1 [PS50904] ;
T34C755		hypothetical protein FG08300.1 [Gibberella zeae PH-1] ref|XP_388476.1| hypothetical protein FG08300.1 [Gibberella zeae PH-1]	2e-52	Protein of unknown function DUF833 [IPR008551] ;DUF833 [PF05742] ;
T34C758		ubiquitin conjugating enzyme (UbcD), putative [Aspergillus fumigatus Af293] ref|XP_755003.1| ubiquitin conjugating enzyme UbcD [Aspergillus fumigatus Af293]	3e-80	Ubiquitin-conjugating enzyme, E2 [IPR000608] ;UBC1_COLGL_O74196	[PD000461] ;UQ_con [PF00179] ;no description [SM00212] ;UBIQUITIN_CONJUGAT_2 [PS50127] ;UBIQUITIN_CONJUGAT_1 [PS00183] ;UBC-like [SSF54495] ;UBC-like [SSF54495] ;UBC-like [SSF54495] ;UBC-like [SSF54495] ;
T34C759		stress response RCI peptide, putative [Aspergillus fumigatus Af293] ref|XP_754386.1| stress response RCI peptide [Aspergillus fumigatus Af293]	3e-21	Protein of unknown function UPF0057 [IPR000612] ;UPF0057 [PF01679] ;UPF0057 [PS01309] ;
T34C760		translation elongation factor EF-1alpha [Arxula adeninivorans] sp|P41745|EF1A_ARXAD Elongation factor 1-alpha (EF-1-alpha)	3e-99	Elongation factor Tu, C-terminal [IPR004160] ;GTP_EFTU_D3 [PF03143] ;Elongation factor Tu, domain 2 [IPR004161] ;GTP_EFTU_D2 [PF03144] ;Translation factor [IPR009000] ;Translation proteins [SSF50447] ;EF-Tu/eEF-1alpha/eIF2-gamma, C-terminal [IPR009001] ;EF-Tu/eEF-1alpha/eIF2-gamma C-terminal domain [SSF50465] ;Galactose-binding like [IPR008979] ;Galactose-binding domain-like [SSF49785] ;
T34C761		unnamed protein product [Podospora anserina]	1e-59	Elongation factor 1, beta/beta`/delta chain [IPR001326] ;EF1_GNE [PF00736] ;EF1BD_1 [PS00824] ;EF1BD_2 [PS00825] ;Glutathione S-transferase, C-terminal-like [IPR010987] ;Glutathione S-transferase (GST), C-terminal domain [SSF47616] ;eEF-1beta-like [SSF54984] ;eEF-1beta-like [SSF54984] ;eEF-1beta-like [SSF54984] ;eEF-1beta-like [SSF54984] ;
T34C763		conserved hypothetical protein [Gibberella zeae PH-1] ref|XP_386383.1| conserved hypothetical protein [Gibberella zeae PH-1]	9e-40	Chaperonin Cpn10 [IPR001476] ;CH10_SCHPO_O59804	[PD000566] ;CHAPERONIN10 [PR00297] ;Cpn10 [PF00166] ;CHAPERONINS_CPN10 [PS00681] ;GroES-like [IPR011032] ;GroES-like [SSF50129] ;
T34C765			5e-23	TATA-box binding [IPR000814] ;TIFACTORIID [PR00686] ;TBP [PF00352] ;TFIID [PS00351] ;Transcription factor TFIID, C-terminal/DNA glycosylase, N-terminal [IPR012294] ;TATA-box binding protein-like [SSF55945] ;Beta2-adaptin/TATA-box binding, C-terminal [IPR012295] ;
T34C767		ubiquitin conjugating enzyme (UbcD), putative [Aspergillus fumigatus Af293] ref|XP_755003.1| ubiquitin conjugating enzyme UbcD [Aspergillus fumigatus Af293]	1e-79	Ubiquitin-conjugating enzyme, E2 [IPR000608] ;UBC1_COLGL_O74196	[PD000461] ;UQ_con [PF00179] ;no description [SM00212] ;UBIQUITIN_CONJUGAT_2 [PS50127] ;UBIQUITIN_CONJUGAT_1 [PS00183] ;UBC-like [SSF54495] ;UBC-like [SSF54495] ;UBC-like [SSF54495] ;UBC-like [SSF54495] ;
T34C768		hypothetical protein FG10941.1 [Gibberella zeae PH-1] ref|XP_391117.1| hypothetical protein FG10941.1 [Gibberella zeae PH-1]	3e-56	Ubiquitin [IPR000626] ;UBIQUITIN [PR00348] ;ubiquitin [PF00240] ;no description [SM00213] ;UBIQUITIN_2 [PS50053] ;UBIQUITIN_1 [PS00299] ;Ribosomal protein S27a [IPR002906] ;Ribosomal_S27 [PF01599] ;Ubiquitin-like [SSF54236] ;Ubiquitin-like [SSF54236] ;Ubiquitin-like [SSF54236] ;Ubiquitin-like [SSF54236] ;
T34C769		hypothetical protein FG04980.1 [Gibberella zeae PH-1] ref|XP_385156.1| hypothetical protein FG04980.1 [Gibberella zeae PH-1]	1e-96	Palmitoyl protein thioesterase [IPR002472] ;PPTHIESTRASE [PR00414] ;Palm_thioest [PF02089] ;alpha/beta-Hydrolases [SSF53474] ;alpha/beta-Hydrolases [SSF53474] ;alpha/beta-Hydrolases [SSF53474] ;alpha/beta-Hydrolases [SSF53474] ;
T34C772		hypothetical protein FG06702.1 [Gibberella zeae PH-1] ref|XP_386878.1| hypothetical protein FG06702.1 [Gibberella zeae PH-1]	2e-78	Triosephosphate isomerase [IPR000652] ;TPIS_EMENI_P04828	[PD001005] ;TIM [PF00121] ;tim: triosephosphate isomerase [TIGR00419] ;TIM [PS00171] ;Triosephosphate isomerase (TIM) [SSF51351] ;
T34C774		ADP/ATP carrier protein [Penicillium chrysogenum]	3e-52	Mitochondrial substrate carrier [IPR001993] ;Mito_carr [PF00153] ;SOLCAR [PS50920] ;Mitochondrial carrier protein [IPR002067] ;MITOCARRIER [PR00926] ;Adenine nucleotide translocator 1 [IPR002113] ;ADPTRNSLCASE [PR00927] ;Glycosyl hydrolase domain [SSF51011] ;Glycosyl hydrolase domain [SSF51011] ;Glycosyl hydrolase domain [SSF51011] ;Glycosyl hydrolase domain [SSF51011] ;
T34C775		conserved hypothetical protein [Gibberella zeae PH-1] ref|XP_388620.1| conserved hypothetical protein [Gibberella zeae PH-1]	3e-91	Proteasome component region PCI [IPR000717] ;PCI_DOMAIN [PS50250] ;
T34C776		stearoyl-CoA desaturase [Mortierella alpina]	8e-82	Fatty acid desaturase, type 1 [IPR001522] ;Q12619_AJECA_Q12619	[PD002221] ;FACDDSATRASE [PR00075] ;FATTY_ACID_DESATUR_1 [PS00476] ;Fatty acid desaturase [IPR005804] ;FA_desaturase [PF00487] ;
T34C777		related to stomatin [Neurospora crassa]	4e-81	Band 7 protein [IPR001107] ;Band_7 [PF01145] ;no description [SM00244] ;Stomatin [IPR001972] ;STOMATIN [PR00721] ;
T34C78		glutamine synthetase [Aspergillus nidulans] sp|Q96V52|GLNA_EMENI Glutamine synthetase (Glutamate--ammonia ligase) (GS)	7e-99	Glutamine synthetase, catalytic region [IPR008146] ;Q9K665_BACHD_Q9K665	[PD001057] ;Gln-synt_C [PF00120] ;Glutamine synthetase, beta-Grasp [IPR008147] ;Gln-synt_N [PF03951] ;GLNA_1 [PS00180] ;Glutamine synthetase, N-terminal domain [SSF54368] ;Glutamine synthase/guanido kinase [SSF55931] ;
T34C780		stress response RCI peptide, putative [Aspergillus fumigatus Af293] ref|XP_754386.1| stress response RCI peptide [Aspergillus fumigatus Af293]	4e-21	Protein of unknown function UPF0057 [IPR000612] ;UPF0057 [PF01679] ;UPF0057 [PS01309] ;Galactose-binding like [IPR008979] ;Galactose-binding domain-like [SSF49785] ;
T34C783		adenine nucleotide carrier [Schizosaccharomyces pombe] emb|CAA19176.1| anc1 [Schizosaccharomyces pombe] ref|NP_595323.1| adenine nucleotide carrier [Schizosaccharomyces pombe 972h-] sp|Q09188|ADT_SCHPO ADP,ATP carrier protein (ADP/ATP translocase) (Adenin	6e-73	Mitochondrial substrate carrier [IPR001993] ;Mito_carr [PF00153] ;SOLCAR [PS50920] ;Mitochondrial carrier protein [IPR002067] ;MITOCARRIER [PR00926] ;Adenine nucleotide translocator 1 [IPR002113] ;ADPTRNSLCASE [PR00927] ;Glycosyl hydrolase domain [SSF51011] ;
T34C79		hypothetical protein FG10855.1 [Gibberella zeae PH-1] ref|XP_391031.1| hypothetical protein FG10855.1 [Gibberella zeae PH-1]	1e-71	Alcohol dehydrogenase, zinc-containing [IPR002328] ;ADH_ZINC [PS00059] ;GroES-like [IPR011032] ;GroES-like [SSF50129] ;Alcohol dehydrogenase, zinc-binding [IPR013149] ;ADH_zinc_N [PF00107] ;Alcohol dehydrogenase GroES-like [IPR013154] ;ADH_N [PF08240] ;NAD(P)-binding Rossmann-fold domains [SSF51735] ;
T34C790		predicted protein [Neurospora crassa] gb|EAA31098.1| predicted protein [Neurospora crassa]	1e-37	RNA-binding region RNP-1 (RNA recognition motif) [IPR000504] ;RRM_1 [PF00076] ;no description [SM00360] ;RRM [PS50102] ;Nucleotide-binding, alpha-beta plait [IPR012677] ;RNA-binding domain, RBD [SSF54928] ;RNA-binding domain, RBD [SSF54928] ;RNA-binding domain, RBD [SSF54928] ;RNA-binding domain, RBD [SSF54928] ;RNA-binding domain, RBD [SSF54928] ;RNA-binding domain, RBD [SSF54928] ;RNA-binding d…
T34C791		hypothetical protein FG08737.1 [Gibberella zeae PH-1] ref|XP_388913.1| hypothetical protein FG08737.1 [Gibberella zeae PH-1]	3e-63	Translation protein SH3-like [IPR008991] ;Translation proteins SH3-like domain [SSF50104] ;Nucleic acid-binding, OB-fold [IPR008994] ;Nucleic acid-binding proteins [SSF50249] ;
T34C793		ACTG_CEPAC Actin, gamma [Gibberella zeae PH-1] ref|XP_387511.1| ACTG_CEPAC Actin, gamma [Gibberella zeae PH-1]	e-170	Steroid nuclear receptor, ligand-binding [IPR008946] ;Nuclear receptor ligand-binding domain [SSF48508] ;Actin/actin-like [IPR004000] ;Actin [PF00022] ;Actin [IPR004001] ;ACTINS_2 [PS00432] ;Actin-like ATPase domain [SSF53067] ;Actin-like ATPase domain [SSF53067] ;Actin-like ATPase domain [SSF53067] ;Actin-like ATPase domain [SSF53067] ;Actin-like ATPase domain [SSF53067] ;Actin-like ATPase domai…
T34C795		hypothetical protein FG06392.1 [Gibberella zeae PH-1] ref|XP_386568.1| hypothetical protein FG06392.1 [Gibberella zeae PH-1]	2e-36	Profilin/allergen [IPR002097] ;PROFILIN [PR00392] ;Profilin [PF00235] ;no description [SM00392] ;Profilin (actin-binding protein) [SSF55770] ;Profilin (actin-binding protein) [SSF55770] ;Profilin (actin-binding protein) [SSF55770] ;Profilin (actin-binding protein) [SSF55770] ;
T34C796		hypothetical protein FG06877.1 [Gibberella zeae PH-1] ref|XP_387053.1| hypothetical protein FG06877.1 [Gibberella zeae PH-1]	4e-52	Ubiquitin-conjugating enzyme, E2 [IPR000608] ;UBCY_ARATH_P42743	[PD000461] ;UQ_con [PF00179] ;no description [SM00212] ;UBIQUITIN_CONJUGAT_2 [PS50127] ;UBC-like [SSF54495] ;
T34C8		hypothetical protein FG04091.1 [Gibberella zeae PH-1] ref|XP_384267.1| hypothetical protein FG04091.1 [Gibberella zeae PH-1]	6e-40	Tetratricopeptide TPR_1 [IPR001440] ;TPR_1 [PF00515] ;Tetratricopeptide-like helical [IPR011990] ;Tetratricopeptide region [IPR013026] ;no description [SM00028] ;TPR [PS50005] ;TPR_REGION [PS50293] ;TPR-like [SSF48452] ;
T34C802		RS7_NEUCR 40S ribosomal protein S7 [Gibberella zeae PH-1] ref|XP_386763.1| RS7_NEUCR 40S ribosomal protein S7 [Gibberella zeae PH-1]	6e-99	Galactose-binding like [IPR008979] ;Galactose-binding domain-like [SSF49785] ;Ribosomal protein S7E [IPR000554] ;RS7_NEUCR_O43105	[PD006276] ;Ribosomal_S7e [PF01251] ;RIBOSOMAL_S7E [PS00948] ;
T34C803		proteasome component Pre5, putative [Aspergillus fumigatus Af293] ref|XP_747599.1| proteasome component Pre5 [Aspergillus fumigatus Af293]	3e-92	Proteasome alpha-subunit [IPR000426] ;PROTEASOME_A [PS00388] ;20S proteasome, A and B subunits [IPR001353] ;Proteasome [PF00227] ;PROTEASOME_PROTEASE [PS50247] ;N-terminal nucleophile aminohydrolases (Ntn hydrolases) [SSF56235] ;N-terminal nucleophile aminohydrolases (Ntn hydrolases) [SSF56235] ;N-terminal nucleophile aminohydrolases (Ntn hydrolases) [SSF56235] ;N-terminal nucleophile aminohydrol…
T34C804		unnamed protein product [Aspergillus oryzae]	1e-85	Mitochondrial substrate carrier [IPR001993] ;Mito_carr [PF00153] ;SOLCAR [PS50920] ;
T34C806		hypothetical protein FG04454.1 [Gibberella zeae PH-1] ref|XP_384630.1| hypothetical protein FG04454.1 [Gibberella zeae PH-1]	1e-80	Manganese and iron superoxide dismutase [IPR001189] ;Q874B1_EEEEE_Q874B1	[PD000475] ;MNSODISMTASE [PR01703] ;Sod_Fe_N [PF00081] ;Sod_Fe_C [PF02777] ;SOD_MN [PS00088] ;Fe,Mn superoxide dismutase (SOD), N-terminal domain [SSF46609] ;Fe,Mn superoxide dismutase (SOD), C-terminal domain [SSF54719] ;
T34C81		Acetolactate synthase, large subunit, biosynthetic type [Methanococcoides burtonii DSM 6242] gb|EAN01330.1| Acetolactate synthase, large subunit, biosynthetic type [Methanococcoides burtonii DSM 6242]	5e-73	Thiamine pyrophosphate enzyme, C-terminal TPP-binding [IPR011766] ;TPP_enzyme_C [PF02775] ;Thiamine pyrophosphate enzyme, central region [IPR012000] ;TPP_enzyme_M [PF00205] ;DHS-like NAD/FAD-binding domain [SSF52467] ;Thiamin diphosphate-binding fold (THDP-binding) [SSF52518] ;Thiamine pyrophosphate enzyme, N-terminal TPP binding region [IPR012001] ;TPP_enzyme_N [PF02776] ;Thiamin diphosphate-bin…
T34C813		hypothetical protein FG08895.1 [Gibberella zeae PH-1] ref|XP_389071.1| hypothetical protein FG08895.1 [Gibberella zeae PH-1]	4e-64	Ribosomal protein L21e [IPR001147] ;Ribosomal_L21e [PF01157] ;RIBOSOMAL_L21E [PS01171] ;Translation protein SH3-like [IPR008991] ;Translation proteins SH3-like domain [SSF50104] ;
T34C817		ght2 [Schizosaccharomyces pombe] ref|NP_596425.1| hypothetical protein SPBC4B4.08 [Schizosaccharomyces pombe 972h-] sp|O74969|GHT2_SCHPO High-affinity glucose transporter ght2 (Hexose transporter 2)	7e-99	Sugar transporter [IPR003663] ;SUGRTRNSPORT [PR00171] ;SP: Sugar transporter [TIGR00879] ;General substrate transporter [IPR005828] ;Sugar_tr [PF00083] ;Sugar transporter superfamily [IPR005829] ;SUGAR_TRANSPORT_1 [PS00216] ;SUGAR_TRANSPORT_2 [PS00217] ;Major facilitator superfamily [IPR007114] ;MFS [PS50850] ;
T34C821		Zinc-containing alcohol dehydrogenase superfamily [Ralstonia metallidurans CH34] gb|EAN52354.1| Zinc-containing alcohol dehydrogenase superfamily [Ralstonia metallidurans CH34]	7e-12	Alcohol dehydrogenase, zinc-containing [IPR002328] ;ADH_ZINC [PS00059] ;GroES-like [IPR011032] ;GroES-like [SSF50129] ;Alcohol dehydrogenase GroES-like [IPR013154] ;ADH_N [PF08240] ;
T34C823		serine peptidase, family S28, putative [Aspergillus fumigatus Af293] ref|XP_749261.1| serine peptidase, family S28 [Aspergillus fumigatus Af293]	3e-40	Peptidase S28 [IPR008758] ;Peptidase_S28 [PF05577] ;
T34C826		conserved hypothetical protein [Gibberella zeae PH-1] ref|XP_385554.1| conserved hypothetical protein [Gibberella zeae PH-1]	7e-28	Ribosomal L29e protein [IPR002673] ;RL29_YEAST_P05747	[PD010314] ;Ribosomal_L29e [PF01779] ;
T34C828		protein mitochondrial targeting protein (Mas1), putative [Aspergillus fumigatus Af293] ref|XP_750253.1| protein mitochondrial targeting protein Mas1 [Aspergillus fumigatus Af293]	9e-76	DnaJ central region [IPR001305] ;DnaJ_CXXCXGXG [PF00684] ;Chaperone DnaJ, C-terminal [IPR002939] ;DnaJ_C [PF01556] ;Heat shock protein DnaJ [IPR003095] ;DNAJPROTEIN [PR00625] ;HSP40/DnaJ peptide-binding [IPR008971] ;HSP40/DnaJ peptide-binding domain [SSF49493] ;
T34C835		ATPB_NEUCR ATP synthase beta chain, mitochondrial precursor [Gibberella zeae PH-1] ref|XP_384488.1| ATPB_NEUCR ATP synthase beta chain, mitochondrial precursor [Gibberella zeae PH-1]	e-137	H+-transporting two-sector ATPase, alpha/beta subunit, central region [IPR000194] ;ATP-synt_ab [PF00006] ;ATPASE_ALPHA_BETA [PS00152] ;H+-transporting two-sector ATPase, alpha/beta subunit, C-terminal [IPR000793] ;ATP-synt_ab_C [PF00306] ;C-terminal domain of alpha and beta subunits of F1 ATP synthase [SSF47917] ;ATP synthase F1, beta subunit [IPR005722] ;atpD: ATP synthase F1, beta subunit [TIGR…
T34C836		conserved hypothetical protein [Gibberella zeae PH-1] ref|XP_385554.1| conserved hypothetical protein [Gibberella zeae PH-1]	1e-28	Ribosomal L29e protein [IPR002673] ;RL29_YEAST_P05747	[PD010314] ;Ribosomal_L29e [PF01779] ;
T34C840		PREDICTED: similar to ATP synthase beta-subunit [Danio rerio]	7e-97	H+-transporting two-sector ATPase, alpha/beta subunit, central region [IPR000194] ;ATP-synt_ab [PF00006] ;H+-transporting two-sector ATPase, alpha/beta subunit, N-terminal [IPR004100] ;ATP-synt_ab_N [PF02874] ;N-terminal domain of alpha and beta subunits of F1 ATP synthase [SSF50615] ;P-loop containing nucleoside triphosphate hydrolases [SSF52540] ;Rhodopsin-like GPCR superfamily [IPR000276] ;G_P…
T34C845		hypothetical protein FG04915.1 [Gibberella zeae PH-1] ref|XP_385091.1| hypothetical protein FG04915.1 [Gibberella zeae PH-1]	2e-25	Galactose-binding like [IPR008979] ;Galactose-binding domain-like [SSF49785] ;Ribosomal protein S30 [IPR006846] ;Ribosomal_S30 [PF04758] ;
T34C847		conserved hypothetical protein [Gibberella zeae PH-1] ref|XP_380847.1| conserved hypothetical protein [Gibberella zeae PH-1]	5e-79	Ribosomal protein S17 [IPR000266] ;RS11_SCHPO_P79013	[PD001295] ;RIBOSOMALS17 [PR00973] ;Ribosomal_S17 [PF00366] ;RIBOSOMAL_S17 [PS00056] ;Nucleic acid-binding, OB-fold [IPR008994] ;Nucleic acid-binding proteins [SSF50249] ;Nucleic acid-binding, OB-fold, subgroup [IPR012340] ;
T34C848		EF1-alpha translation elongation factor [Podospora curvicolla] sp|Q01765|EF1A_PODCU Elongation factor 1-alpha (EF-1-alpha)	1e-98	Protein synthesis factor, GTP-binding [IPR000795] ;ELONGATNFCT [PR00315] ;GTP_EFTU [PF00009] ;EFACTOR_GTP [PS00301] ;P-loop containing nucleoside triphosphate hydrolases [SSF52540] ;Ankyrin [IPR002110] ;ANKYRIN [PR01415] ;P-loop containing nucleoside triphosphate hydrolases [SSF52540] ;P-loop containing nucleoside triphosphate hydrolases [SSF52540] ;P-loop containing nucleoside triphosphate hydro…
T34C849		hypothetical protein FG00300.1 [Gibberella zeae PH-1] ref|XP_380476.1| hypothetical protein FG00300.1 [Gibberella zeae PH-1]	1e-65	H+-transporting two-sector ATPase, delta (OSCP) subunit [IPR000711] ;ATPASEDELTA [PR00125] ;OSCP [PF00213] ;ATP_synt_delta: ATP synthase F1, delta [TIGR01145] ;ATPASE_DELTA [PS00389] ;N-terminal domain of the delta subunit of the F1F0-ATP synthase [SSF47928] ;Whey acidic protein, core region [IPR008197] ;4DISULPHCORE [PR00003] ;
T34C85		unnamed protein product [Podospora anserina]	4e-42	Endoplasmic reticulum targeting sequence [IPR000886] ;ER_TARGET [PS00014] ;Histone H2A [IPR002119] ;Q8I0L7_EEEEE_Q8I0L7	[PD000522] ;HISTONEH2A [PR00620] ;no description [SM00414] ;HISTONE_H2A [PS00046] ;Histone-fold/TFIID-TAF/NF-Y [IPR007124] ;HIST_TAF [PS50028] ;Histone core [IPR007125] ;Histone [PF00125] ;Histone-fold [IPR009072] ;Histone-fold [SSF47113] ;Thymidylate synthase/dCMP hydroxymethylase [SSF55831] ;
T34C850		unnamed protein product [Aspergillus oryzae]	9e-95	Aminotransferase class-III [IPR005814] ;Aminotran_3 [PF00202] ;AA_TRANSFER_CLASS_3 [PS00600] ;PLP-dependent transferases [SSF53383] ;PLP-dependent transferases [SSF53383] ;PLP-dependent transferases [SSF53383] ;PLP-dependent transferases [SSF53383] ;
T34C854		unnamed protein product [Aspergillus oryzae]	4e-83	Ras GTPase [IPR001806] ;RASTRNSFRMNG [PR00449] ;Ras [PF00071] ;GTP-binding nuclear protein Ran [IPR002041] ;no description [SM00176] ;Ras small GTPase, Ras type [IPR003577] ;no description [SM00173] ;Ras small GTPase, Rho type [IPR003578] ;no description [SM00174] ;Ras small GTPase, Rab type [IPR003579] ;no description [SM00175] ;Small GTP-binding protein domain [IPR005225] ;small_GTP: small GTP-…
T34C855		zinc knuckle nucleic acid binding protein, putative [Aspergillus fumigatus Af293] ref|XP_746713.1| zinc knuckle nucleic acid binding protein [Aspergillus fumigatus Af293]	6e-52	Zinc finger, CCHC-type [IPR001878] ;C2HCZNFINGER [PR00939] ;zf-CCHC [PF00098] ;no description [SM00343] ;ZF_CCHC [PS50158] ;Retrovirus zinc finger-like domains [SSF57756] ;Retrovirus zinc finger-like domains [SSF57756] ;Retrovirus zinc finger-like domains [SSF57756] ;Retrovirus zinc finger-like domains [SSF57756] ;
T34C856		hypothetical protein FG09874.1 [Gibberella zeae PH-1] ref|XP_390050.1| hypothetical protein FG09874.1 [Gibberella zeae PH-1]	4e-76	Ribosomal protein L19e [IPR000196] ;O42699_SCHPO_O42699	[PD004823] ;Ribosomal_L19e [PF01280] ;RIBOSOMAL_L19E [PS00526] ;Ribosomal protein L19 (L19e) [SSF48140] ;Ribosomal protein L19 (L19e) [SSF48140] ;Ribosomal protein L19 (L19e) [SSF48140] ;Ribosomal protein L19 (L19e) [SSF48140] ;
T34C859		unnamed protein product [Aspergillus oryzae]	7e-82	Aminotransferase, class IV [IPR001544] ;TOXF_COCCA_Q9Y885	[PD001961] ;Aminotran_4 [PF01063] ;D-aminoacid aminotransferase-like PLP-dependent enzymes [SSF56752] ;
T34C862		hypothetical protein [Neurospora crassa] gb|EAA26741.1| hypothetical protein [Neurospora crassa]	8e-64	Protease inhibitor I8, cysteine-rich trypsin inhibitor-like [IPR002919] ;Serine proterase inhibitors [SSF57567] ;Sugar transporter [IPR003663] ;SUGRTRNSPORT [PR00171] ;General substrate transporter [IPR005828] ;Sugar_tr [PF00083] ;Sugar transporter superfamily [IPR005829] ;SUGAR_TRANSPORT_1 [PS00216] ;SUGAR_TRANSPORT_2 [PS00217] ;Major facilitator superfamily [IPR007114] ;MFS [PS50850] ;
T34C866		IM17_NEUCR Mitochondrial import inner membrane translocase subunit TIM17 [Gibberella zeae PH-1] ref|XP_386591.1| IM17_NEUCR Mitochondrial import inner membrane translocase subunit TIM17 [Gibberella zeae PH-1]	1e-68	Mitochondrial import inner membrane translocase, subunit Tim17/22 [IPR003397] ;Tim17 [PF02466] ;H+-transporting two-sector ATPase, alpha/beta subunit, central region [IPR000194] ;ATPASE_ALPHA_BETA [PS00152] ;
T34C867		unnamed protein product [Aspergillus oryzae]	2e-53	Protein of unknown function DUF833 [IPR008551] ;DUF833 [PF05742] ;Regulator of chromosome condensation, RCC1 [IPR000408] ;RCC1_2 [PS00626] ;
T34C870		glucose transporter [Aspergillus fumigatus Af293] ref|XP_747117.1| glucose transporter [Aspergillus fumigatus Af293]	1e-98	Ankyrin [IPR002110] ;ANKYRIN [PR01415] ;Sugar transporter [IPR003663] ;SUGRTRNSPORT [PR00171] ;SP: Sugar transporter [TIGR00879] ;General substrate transporter [IPR005828] ;Sugar_tr [PF00083] ;Sugar transporter superfamily [IPR005829] ;SUGAR_TRANSPORT_1 [PS00216] ;SUGAR_TRANSPORT_2 [PS00217] ;Major facilitator superfamily [IPR007114] ;MFS [PS50850] ;
T34C874		4-aminobutyrate aminotransferase, mitochondrial precursor ((S)-3-amino-2-methylpropionate transaminase) (Gamma-amino-N-butyrate transaminase) (GABA transaminase) (GABA aminotransferase) (GABA-AT) (GABA-T) (L-AIBAT)	5e-97	Aminotransferase class-III [IPR005814] ;Aminotran_3 [PF00202] ;AA_TRANSFER_CLASS_3 [PS00600] ;PLP-dependent transferases [SSF53383] ;PLP-dependent transferases [SSF53383] ;PLP-dependent transferases [SSF53383] ;PLP-dependent transferases [SSF53383] ;
T34C878		epidermal growth factor receptor pathway substrate 8-like protein 2 [Gallus gallus] emb|CAG31705.1| hypothetical protein [Gallus gallus]	3e-99	Transaldolase [IPR001585] ;Transaldolase [PF00923] ;TRANSALDOLASE_2 [PS00958] ;TRANSALDOLASE_1 [PS01054] ;Transaldolase AB [IPR004730] ;talAB: transaldolase [TIGR00874] ;Aldolase [SSF51569] ;
T34C88		beta-galactosidase [Expression vector pBSII-LUCINT]	2e-24	Galactose-binding like [IPR008979] ;Galactose-binding domain-like [SSF49785] ;Ribosomal L38e protein [IPR002675] ;RL38_NEUCR_Q9C2B9	[PD010361] ;Ribosomal_L38e [PF01781] ;
T34C880		hypothetical protein FG10483.1 [Gibberella zeae PH-1] ref|XP_390659.1| hypothetical protein FG10483.1 [Gibberella zeae PH-1]	9e-83	General substrate transporter [IPR005828] ;Sugar_tr [PF00083] ;
T34C883		unnamed protein product [Aspergillus oryzae]	1e-93	Lactate/malate dehydrogenase [IPR001236] ;Ldh_1_N [PF00056] ;Ldh_1_C [PF02866] ;Malate dehydrogenase, active site [IPR001252] ;MDH [PS00068] ;Malate dehydrogenase, NAD-dependent, eukaryotes and gamma proteobacteria [IPR010097] ;MDH_euk_gproteo: malate dehydrogenase [TIGR01772] ;NAD(P)-binding Rossmann-fold domains [SSF51735] ;LDH C-terminal domain-like [SSF56327] ;Glutelin [IPR000480] ;GLUTELIN […
T34C891		hypothetical protein FG10740.1 [Gibberella zeae PH-1] ref|XP_390916.1| hypothetical protein FG10740.1 [Gibberella zeae PH-1]	3e-61	Light chain 3 (LC3) [IPR004241] ;MAP1_LC3 [PF02991] ;Ubiquitin-like [SSF54236] ;Ubiquitin-like [SSF54236] ;Ubiquitin-like [SSF54236] ;Ubiquitin-like [SSF54236] ;
T34C90		hypothetical protein FG01013.1 [Gibberella zeae PH-1] ref|XP_381189.1| hypothetical protein FG01013.1 [Gibberella zeae PH-1]	3e-89	emp24/gp25L/p24 [IPR000348] ;EMP24_GP25L [PF01105] ;GOLD [IPR009038] ;GOLD [PS50866] ;
T34C93		stomatin-like protein [Epichloe festucae]	5e-99	Band 7 protein [IPR001107] ;Band_7 [PF01145] ;no description [SM00244] ;Stomatin [IPR001972] ;STOMATIN [PR00721] ;Clavaminate synthase-like [SSF51197] ;
T34C94		probable ALCOHOL DEHYDROGENASE I-ADH1 [Neurospora crassa] sp|Q9P6C8|ADH1_NEUCR Alcohol dehydrogenase I ref|XP_328193.1| ALCOHOL DEHYDROGENASE I [MIPS] [Neurospora crassa] gb|EAA27941.1| ALCOHOL DEHYDROGENASE I [MIPS] [Neurospora crassa]	3e-75	Alcohol dehydrogenase, zinc-containing [IPR002328] ;ADH_ZINC [PS00059] ;GroES-like [IPR011032] ;GroES-like [SSF50129] ;Alcohol dehydrogenase, zinc-binding [IPR013149] ;ADH_zinc_N [PF00107] ;Alcohol dehydrogenase GroES-like [IPR013154] ;ADH_N [PF08240] ;NAD(P)-binding Rossmann-fold domains [SSF51735] ;
(ii) T. harzianum unique sequences that are in common with fungi only.
L02T34P001R00039	AJ893590
L02T34P001R00049	AJ893592	hypothetical protein FG09703.1 [Gibberella zeae PH-1] ref|XP_389879.1| hypothetical protein FG09703.1 [Gibberella zeae PH-1]	7e-10
L02T34P001R00057	AJ893594	hypothetical protein FG10830.1 [Gibberella zeae PH-1] ref|XP_391006.1| hypothetical protein FG10830.1 [Gibberella zeae PH-1]	8e-28	CO dehydrogenase flavoprotein, C-terminal [IPR005107] ;CO dehydrogenase flavoprotein C-terminal domain-like [SSF55447] ;RNA-binding region RNP-1 (RNA recognition motif) [IPR000504] ;RRM_1 [PF00076] ;RRM [PS50102] ;Nucleotide-binding, alpha-beta plait [IPR012677] ;RNA-binding domain, RBD [SSF54928] ;
L02T34P001R00094	AJ893603	hypothetical protein FG09544.1 [Gibberella zeae PH-1] ref|XP_389720.1| hypothetical protein FG09544.1 [Gibberella zeae PH-1]	4e-47	Diisopropylfluorophosphatase (phosphotriesterase, DFP) [SSF63829] ;Diisopropylfluorophosphatase (phosphotriesterase, DFP) [SSF63829] ;Diisopropylfluorophosphatase (phosphotriesterase, DFP) [SSF63829] ;Diisopropylfluorophosphatase (phosphotriesterase, DFP) [SSF63829] ;
L02T34P001Rc0007	AJ893618	hypothetical protein FG08338.1 [Gibberella zeae PH-1] ref|XP_388514.1| hypothetical protein FG08338.1 [Gibberella zeae PH-1]	2e-56	DAHP synthetase I/KDSA [IPR006218] ;DAHP_synth_1 [PF00793] ;Phospho-2-dehydro-3-deoxyheptonate aldolase, subtype 1 [IPR006219] ;aroFGH: phospho-2-dehydro-3-deoxyheptonate a [TIGR00034] ;Aldolase [SSF51569] ;Aldolase [SSF51569] ;Aldolase [SSF51569] ;Aldolase [SSF51569] ;
L02T34P002R00126	AJ893645	C6 transcription factor, putative [Aspergillus fumigatus Af293] ref|XP_751309.1| C6 transcription factor [Aspergillus fumigatus Af293]	6e-31
L02T34P002R00131	AJ893649	hypothetical protein FG08711.1 [Gibberella zeae PH-1] ref|XP_388887.1| hypothetical protein FG08711.1 [Gibberella zeae PH-1]	2e-19	H+-transporting two-sector ATPase, alpha/beta subunit, central region [IPR000194] ;ATPASE_ALPHA_BETA [PS00152] ;
L02T34P002R00135	AJ893653
L02T34P002R00144	AJ893662	iki3 protein [Aspergillus fumigatus Af293] ref|XP_752112.1| hypothetical protein Afu4g07140 [Aspergillus fumigatus Af293]	6e-42
L02T34P002R00151	AJ893667	hypothetical protein FG03971.1 [Gibberella zeae PH-1] ref|XP_384147.1| hypothetical protein FG03971.1 [Gibberella zeae PH-1]	4e-73	Phospholipase A2, active site [IPR013090] ;PA2_HIS [PS00118] ;
L02T34P002R00154	AJ893669	hypothetical protein FG10811.1 [Gibberella zeae PH-1] ref|XP_390987.1| hypothetical protein FG10811.1 [Gibberella zeae PH-1]	4e-85
L02T34P002R00166	AJ893680	related to MAK32 protein [Neurospora crassa]	3e-42
L02T34P002R00171	AJ893684	PA3427 [synthetic construct]	2e-10
L02T34P002R00174	AJ893687	predicted protein [Gibberella zeae PH-1] ref|XP_386091.1| predicted protein [Gibberella zeae PH-1]	6e-15
L02T34P002R00178	AJ893691	hypothetical protein FG09832.1 [Gibberella zeae PH-1] ref|XP_390008.1| hypothetical protein FG09832.1 [Gibberella zeae PH-1]	1e-14	Basic-leucine zipper (bZIP) transcription factor [IPR004827] ;BZIP_BASIC [PS00036] ;Eukaryotic transcription factor, DNA-binding [IPR008917] ;A DNA-binding domain in eukaryotic transcription factors [SSF47454] ;
L02T34P002R00180	AJ893693	C6 transcription factor, putative [Aspergillus fumigatus Af293] ref|XP_751309.1| C6 transcription factor [Aspergillus fumigatus Af293]	1e-30
L02T34P002R00183	AJ893695	lacZ' [Cloning vector pGreen]	3e-26	Oxidoreductase FAD/NAD(P)-binding [IPR001433] ;NAD_binding_1 [PF00175] ;Ferredoxin reductase-like, C-terminal NADP-linked domain [SSF52343] ;Galactose-binding like [IPR008979] ;Galactose-binding domain-like [SSF49785] ;Ferredoxin reductase-like, C-terminal NADP-linked domain [SSF52343] ;Ferredoxin reductase-like, C-terminal NADP-linked domain [SSF52343] ;Ferredoxin reductase-like, C-terminal NADP…
L02T34P002R00185	AJ893697	hypothetical protein FG08711.1 [Gibberella zeae PH-1] ref|XP_388887.1| hypothetical protein FG08711.1 [Gibberella zeae PH-1]	2e-19	H+-transporting two-sector ATPase, alpha/beta subunit, central region [IPR000194] ;ATPASE_ALPHA_BETA [PS00152] ;
L02T34P002R00191	AJ893702
L02T34P003R00199	AJ893709	hypothetical protein FG04361.1 [Gibberella zeae PH-1] ref|XP_384537.1| hypothetical protein FG04361.1 [Gibberella zeae PH-1]	2e-97
L02T34P003R00200	AJ893710	hypothetical protein FG00754.1 [Gibberella zeae PH-1] ref|XP_380930.1| hypothetical protein FG00754.1 [Gibberella zeae PH-1]	1e-38
L02T34P003R00203	AJ893712	hypothetical protein FG10295.1 [Gibberella zeae PH-1] ref|XP_390471.1| hypothetical protein FG10295.1 [Gibberella zeae PH-1]	6e-21	Mitochondrial substrate carrier [IPR001993] ;Mito_carr [PF00153] ;SOLCAR [PS50920] ;
L02T34P003R00211	AJ893718	hypothetical protein FG10259.1 [Gibberella zeae PH-1] ref|XP_390435.1| hypothetical protein FG10259.1 [Gibberella zeae PH-1]	8e-17
L02T34P003R00220	AJ893724
L02T34P003R00221	AJ893725	hypothetical protein FG03971.1 [Gibberella zeae PH-1] ref|XP_384147.1| hypothetical protein FG03971.1 [Gibberella zeae PH-1]	4e-57
L02T34P003R00226	AJ893729	serine/threonine protein kinase, putative [Aspergillus fumigatus Af293] ref|XP_753986.1| serine/threonine protein kinase [Aspergillus fumigatus Af293]	2e-35	Eukaryotic RNA polymerase II heptapeptide repeat [IPR000684] ;RNA_POL_II_REPEAT [PS00115] ;
L02T34P003R00232	AJ893733	Chain B, Crystal Structure Of Catalase-Peroxidase Katg Of Burkholderia Pseudomallei pdb|1MWV|A Chain A, Crystal Structure Of Catalase-Peroxidase Katg Of Burkholderia Pseudomallei	1e-09	Catalase-peroxidase haem [IPR000763] ;BPEROXIDASE [PR00460] ;Haem peroxidase, plant/fungal/bacterial [IPR002016] ;peroxidase [PF00141] ;Haem peroxidase [IPR010255] ;Heme-dependent peroxidases [SSF48113] ;
L02T34P003R00233	AJ893734	hypothetical protein FG05192.1 [Gibberella zeae PH-1] ref|XP_385368.1| hypothetical protein FG05192.1 [Gibberella zeae PH-1]	5e-27
L02T34P003R00237	AJ893737	alpha-ketoglutarate dependent xanthine dioxygenase [Emericella nidulans]	5e-85	Clavaminate synthase-like [SSF51197] ;Clavaminate synthase-like [SSF51197] ;Clavaminate synthase-like [SSF51197] ;Clavaminate synthase-like [SSF51197] ;
L02T34P003R00243	AJ893742	hypothetical protein FG06222.1 [Gibberella zeae PH-1] ref|XP_386398.1| hypothetical protein FG06222.1 [Gibberella zeae PH-1]	5e-19	Mitochondrial substrate carrier [IPR001993] ;Mito_carr [PF00153] ;
L02T34P003R00245	AJ893743	hypothetical protein FG07892.1 [Gibberella zeae PH-1] ref|XP_388068.1| hypothetical protein FG07892.1 [Gibberella zeae PH-1]	2e-42	Concanavalin A-like lectin/glucanase [IPR008985] ;Concanavalin A-like lectins/glucanases [SSF49899] ;Glycoside hydrolase, families 11 and 12, catalytic core [IPR013319] ;
L02T34P003R00252	AJ893750	hypothetical protein FG01865.1 [Gibberella zeae PH-1] ref|XP_382041.1| hypothetical protein FG01865.1 [Gibberella zeae PH-1]	2e-39
L02T34P003R00258	AJ893752	hypothetical protein FG10820.1 [Gibberella zeae PH-1] ref|XP_390996.1| hypothetical protein FG10820.1 [Gibberella zeae PH-1]	9e-25
L02T34P003R00259	AJ893753	hypothetical protein FG02522.1 [Gibberella zeae PH-1] ref|XP_382698.1| hypothetical protein FG02522.1 [Gibberella zeae PH-1]	1e-16
L02T34P003R00270	AJ893758	beta-xylosidase A [Aspergillus fumigatus Af293] ref|XP_753060.1| beta-xylosidase A [Aspergillus fumigatus Af293]	3e-17	Glycoside hydrolase, family 3, C-terminal [IPR002772] ;Glyco_hydro_3_C [PF01915] ;Beta-D-glucan exohydrolase, C-terminal domain [SSF52279] ;Beta-D-glucan exohydrolase, C-terminal domain [SSF52279] ;Beta-D-glucan exohydrolase, C-terminal domain [SSF52279] ;Beta-D-glucan exohydrolase, C-terminal domain [SSF52279] ;
L02T34P003R00275	AJ893762	hypothetical protein FG01976.1 [Gibberella zeae PH-1] ref|XP_382152.1| hypothetical protein FG01976.1 [Gibberella zeae PH-1]	1e-80
L02T34P003R00286	AJ893771	hypothetical protein FG06846.1 [Gibberella zeae PH-1] ref|XP_387022.1| hypothetical protein FG06846.1 [Gibberella zeae PH-1]	2e-09
L02T34P004R00290	AJ893775	hypothetical protein FG10224.1 [Gibberella zeae PH-1] ref|XP_390400.1| hypothetical protein FG10224.1 [Gibberella zeae PH-1]	5e-10	Phospholipase A2, active site [IPR013090] ;PA2_HIS [PS00118] ;
L02T34P004R00296	AJ893780	conserved hypothetical protein [Neurospora crassa]	1e-10	CFEM [IPR008427] ;CFEM [PF05730] ;no description [SM00747] ;no description [SM00747] ;no description [SM00747] ;no description [SM00747] ;
L02T34P004R00329	AJ893802	predicted protein [Gibberella zeae PH-1] ref|XP_385785.1| predicted protein [Gibberella zeae PH-1]	2e-06
L02T34P004R00340	AJ893811	hypothetical protein FG02303.1 [Gibberella zeae PH-1] ref|XP_382479.1| hypothetical protein FG02303.1 [Gibberella zeae PH-1]	3e-11	Acetyl-CoA synthetase-like [SSF56801] ;Acetyl-CoA synthetase-like [SSF56801] ;Acetyl-CoA synthetase-like [SSF56801] ;Acetyl-CoA synthetase-like [SSF56801] ;
L02T34P004R00351	AJ893817	unnamed protein product [Aspergillus oryzae]	4e-58	Thioredoxin fold [IPR012335] ;Thioredoxin-like fold [IPR012336] ;Thioredoxin-like [SSF52833] ;
L02T34P004R00354	AJ893820	hypothetical protein FG01191.1 [Gibberella zeae PH-1] ref|XP_381367.1| hypothetical protein FG01191.1 [Gibberella zeae PH-1]	1e-13
L02T34P004Rb0298	AJ893835	hypothetical protein FG10157.1 [Gibberella zeae PH-1] ref|XP_390333.1| hypothetical protein FG10157.1 [Gibberella zeae PH-1]	1e-26
L02T34P012R01061	AJ893844	hypothetical protein FG01436.1 [Gibberella zeae PH-1] ref|XP_381612.1| hypothetical protein FG01436.1 [Gibberella zeae PH-1]	7e-09
L02T34P012R01066	AJ893849	hypothetical protein FG07582.1 [Gibberella zeae PH-1] ref|XP_387758.1| hypothetical protein FG07582.1 [Gibberella zeae PH-1]	8e-25
L02T34P012R01067	AJ893850	hypothetical protein FG09707.1 [Gibberella zeae PH-1] ref|XP_389883.1| hypothetical protein FG09707.1 [Gibberella zeae PH-1]	2e-21
L02T34P012R01070	AJ893853	conserved hypothetical protein [Gibberella zeae PH-1] ref|XP_387619.1| conserved hypothetical protein [Gibberella zeae PH-1]	4e-57	Prefoldin [IPR009053] ;Prefoldin [SSF46579] ;
L02T34P012R01076	AJ893859	hypothetical protein FG06943.1 [Gibberella zeae PH-1] ref|XP_387119.1| hypothetical protein FG06943.1 [Gibberella zeae PH-1]	4e-32	Protein of unknown function DUF1649 [IPR012445] ;DUF1649 [PF07855] ;
L02T34P012R01089	AJ893870	hypothetical protein FG10050.1 [Gibberella zeae PH-1] ref|XP_390226.1| hypothetical protein FG10050.1 [Gibberella zeae PH-1]	1e-57	CsbD-like [IPR008462] ;CsbD [PF05532] ;Hypothetical protein YjbJ [SSF69047] ;
L02T34P012R01103	AJ893883	hypothetical protein FG01567.1 [Gibberella zeae PH-1] ref|XP_381743.1| hypothetical protein FG01567.1 [Gibberella zeae PH-1]	3e-51	Adenosine/AMP deaminase [IPR001365] ;A_deaminase [PF00962] ;Metallo-dependent hydrolases [SSF51556] ;Metallo-dependent hydrolases [SSF51556] ;Metallo-dependent hydrolases [SSF51556] ;Metallo-dependent hydrolases [SSF51556] ;
L02T34P012R01110	AJ893889	hypothetical protein FG02001.1 [Gibberella zeae PH-1] ref|XP_382177.1| hypothetical protein FG02001.1 [Gibberella zeae PH-1]	8e-97
L02T34P012R01122	AJ893900	hypothetical protein FG08973.1 [Gibberella zeae PH-1] ref|XP_389149.1| hypothetical protein FG08973.1 [Gibberella zeae PH-1]	1e-08
L02T34P013R01164	AJ893940	hypothetical protein FG08728.1 [Gibberella zeae PH-1] ref|XP_388904.1| hypothetical protein FG08728.1 [Gibberella zeae PH-1]	2e-35
L02T34P013R01176	AJ893951	hypothetical protein FG05473.1 [Gibberella zeae PH-1] ref|XP_385649.1| hypothetical protein FG05473.1 [Gibberella zeae PH-1]	4e-21
L02T34P013R01183	AJ893957	hypothetical protein FG00343.1 [Gibberella zeae PH-1] ref|XP_380519.1| hypothetical protein FG00343.1 [Gibberella zeae PH-1]	7e-27
L02T34P013R01185	AJ893959	hypothetical protein FG01976.1 [Gibberella zeae PH-1] ref|XP_382152.1| hypothetical protein FG01976.1 [Gibberella zeae PH-1]	9e-20
L02T34P013R01192	AJ893966
L02T34P013R01206	AJ893978	hypothetical protein FG00417.1 [Gibberella zeae PH-1] ref|XP_380593.1| hypothetical protein FG00417.1 [Gibberella zeae PH-1]	7e-09
L02T34P013R01208	AJ893980	hypothetical protein FG04105.1 [Gibberella zeae PH-1] ref|XP_384281.1| hypothetical protein FG04105.1 [Gibberella zeae PH-1]	6e-40	Thioredoxin fold [IPR012335] ;Thioredoxin-like fold [IPR012336] ;Thioredoxin-like [SSF52833] ;
L02T34P013R01224	AJ893996	hypothetical protein FG09610.1 [Gibberella zeae PH-1] ref|XP_389786.1| hypothetical protein FG09610.1 [Gibberella zeae PH-1]	1e-31
L02T34P013R01229	AJ894000	non-functional lacZ alpha peptide	8e-17	Galactose-binding like [IPR008979] ;Galactose-binding domain-like [SSF49785] ;
L02T34P013R01232	AJ894003	unnamed protein product [Kluyveromyces lactis NRRL Y-1140] ref|XP_453852.1| unnamed protein product [Kluyveromyces lactis]	7e-15	Ferredoxin reductase-like, C-terminal NADP-linked domain [SSF52343] ;Ferredoxin reductase-like, C-terminal NADP-linked domain [SSF52343] ;Ferredoxin reductase-like, C-terminal NADP-linked domain [SSF52343] ;Ferredoxin reductase-like, C-terminal NADP-linked domain [SSF52343] ;
L02T34P013R01243	AJ894014	hypothetical protein FG05846.1 [Gibberella zeae PH-1] ref|XP_386022.1| hypothetical protein FG05846.1 [Gibberella zeae PH-1]	1e-18
L02T34P015R01350	AJ894025	hypothetical protein FG03764.1 [Gibberella zeae PH-1] ref|XP_383940.1| hypothetical protein FG03764.1 [Gibberella zeae PH-1]	3e-20	Fungal transcriptional regulatory protein, N-terminal [IPR001138] ;Zn_clus [PF00172] ;Zn2/Cys6 DNA-binding domain [SSF57701] ;EGF-like region [IPR013032] ;EGF_1 [PS00022] ;Zn2/Cys6 DNA-binding domain [SSF57701] ;Zn2/Cys6 DNA-binding domain [SSF57701] ;Zn2/Cys6 DNA-binding domain [SSF57701] ;
L02T34P015R01354	AJ894029	hypothetical protein FG00462.1 [Gibberella zeae PH-1] ref|XP_380638.1| hypothetical protein FG00462.1 [Gibberella zeae PH-1]	1e-52
L02T34P015R01365	AJ894040	hypothetical protein FG07053.1 [Gibberella zeae PH-1] ref|XP_387229.1| hypothetical protein FG07053.1 [Gibberella zeae PH-1]	1e-39
L02T34P015R01371	AJ894046	hypothetical protein FG05645.1 [Gibberella zeae PH-1] ref|XP_385821.1| hypothetical protein FG05645.1 [Gibberella zeae PH-1]	1e-70
L02T34P015R01374	AJ894049	hypothetical protein FG02396.1 [Gibberella zeae PH-1] ref|XP_382572.1| hypothetical protein FG02396.1 [Gibberella zeae PH-1]	2e-11	Phosphopantetheine-binding [IPR006163] ;ACP_DOMAIN [PS50075] ;Acyl carrier protein-like [IPR009081] ;ACP-like [SSF47336] ;
L02T34P015R01381	AJ894056	hypothetical protein FG01183.1 [Gibberella zeae PH-1] ref|XP_381359.1| hypothetical protein FG01183.1 [Gibberella zeae PH-1]	4e-52
L02T34P015R01382	AJ894057	hypothetical protein FG10851.1 [Gibberella zeae PH-1] ref|XP_391027.1| hypothetical protein FG10851.1 [Gibberella zeae PH-1]	2e-28
L02T34P015R01386	AJ894061	C6 finger domain protein, putative [Aspergillus fumigatus Af293] ref|XP_747012.1| hypothetical protein Afu8g01940 [Aspergillus fumigatus Af293]	2e-12	Fungal transcriptional regulatory protein, N-terminal [IPR001138] ;FUNGALZNCYS [PR00054] ;Zn_clus [PF00172] ;no description [SM00066] ;ZN2_CY6_FUNGAL_2 [PS50048] ;ZN2_CY6_FUNGAL_1 [PS00463] ;Zn2/Cys6 DNA-binding domain [SSF57701] ;Zn2/Cys6 DNA-binding domain [SSF57701] ;Zn2/Cys6 DNA-binding domain [SSF57701] ;Zn2/Cys6 DNA-binding domain [SSF57701] ;
L02T34P015R01391	AJ894066	hypothetical protein FG00338.1 [Gibberella zeae PH-1] ref|XP_380514.1| hypothetical protein FG00338.1 [Gibberella zeae PH-1]	3e-12
L02T34P015R01396	AJ894071	hypothetical protein FG03208.1 [Gibberella zeae PH-1] ref|XP_383384.1| hypothetical protein FG03208.1 [Gibberella zeae PH-1]	4e-10
L02T34P015R01400	AJ894075	unnamed protein product [Aspergillus oryzae]	4e-38
L02T34P015R01401	AJ894076	hypothetical protein FG10988.1 [Gibberella zeae PH-1] ref|XP_391164.1| hypothetical protein FG10988.1 [Gibberella zeae PH-1]	3e-22	Phospholipase A2, active site [IPR013090] ;PA2_HIS [PS00118] ;
L02T34P015R01415	AJ894089	hypothetical protein FG02408.1 [Gibberella zeae PH-1] ref|XP_382584.1| hypothetical protein FG02408.1 [Gibberella zeae PH-1]	9e-36
L02T34P015R01416	AJ894090	hypothetical protein FG09552.1 [Gibberella zeae PH-1] ref|XP_389728.1| hypothetical protein FG09552.1 [Gibberella zeae PH-1]	9e-46	Class I glutamine amidotransferase-like [SSF52317] ;Class I glutamine amidotransferase-like [SSF52317] ;Class I glutamine amidotransferase-like [SSF52317] ;Class I glutamine amidotransferase-like [SSF52317] ;
L02T34P015R01421	AJ894095
L02T34P015R01423	AJ894097	hypothetical protein FG10032.1 [Gibberella zeae PH-1] ref|XP_390208.1| hypothetical protein FG10032.1 [Gibberella zeae PH-1]	3e-31	Tetratricopeptide TPR_3 [IPR011716] ;TPR_3 [PF07720] ;Tetratricopeptide-like helical [IPR011990] ;TPR-like [SSF48452] ;TPR-like [SSF48452] ;TPR-like [SSF48452] ;TPR-like [SSF48452] ;
L02T34P015R01425	AJ894098	hypothetical protein FG06644.1 [Gibberella zeae PH-1] ref|XP_386820.1| hypothetical protein FG06644.1 [Gibberella zeae PH-1]	1e-72	Peptidase M, neutral zinc metallopeptidases, zinc-binding site [IPR006025] ;ZINC_PROTEASE [PS00142] ;
L02T34P015R01440	AJ894113	Frequency clock protein gb|AAA68072.1| frequency clock protein	1e-56
L02T34P017R01541	AJ894118	PREDICTED: similar to rRNA intron-encoded homing endonuclease [Pan troglodytes]	4e-11
L02T34P017R01542	AJ894119	hypothetical protein FG06851.1 [Gibberella zeae PH-1] ref|XP_387027.1| hypothetical protein FG06851.1 [Gibberella zeae PH-1]	3e-39
L02T34P017R01553	AJ894130	unnamed protein product [Aspergillus oryzae]	2e-12
L02T34P017R01566	AJ894143			Zinc finger, C2H2-type [IPR007087] ;ZINC_FINGER_C2H2_1 [PS00028] ;
L02T34P017R01574	AJ894150	hypothetical protein FG10866.1 [Gibberella zeae PH-1] ref|XP_391042.1| hypothetical protein FG10866.1 [Gibberella zeae PH-1]	6e-50
L02T34P017R01582	AJ894158	hypothetical protein FG09552.1 [Gibberella zeae PH-1] ref|XP_389728.1| hypothetical protein FG09552.1 [Gibberella zeae PH-1]	2e-70	Class I glutamine amidotransferase-like [SSF52317] ;
L02T34P017R01584	AJ894160	hypothetical protein FG01452.1 [Gibberella zeae PH-1] ref|XP_381628.1| hypothetical protein FG01452.1 [Gibberella zeae PH-1]	2e-19
L02T34P017R01588	AJ894163
L02T34P017R01589	AJ894164	hypothetical protein FG02773.1 [Gibberella zeae PH-1] ref|XP_382949.1| hypothetical protein FG02773.1 [Gibberella zeae PH-1]	4e-51
L02T34P017R01594	AJ894169	hypothetical protein FG02632.1 [Gibberella zeae PH-1] ref|XP_382808.1| hypothetical protein FG02632.1 [Gibberella zeae PH-1]	6e-40
L02T34P017R01602	AJ894177	hypothetical protein FG00362.1 [Gibberella zeae PH-1] ref|XP_380538.1| hypothetical protein FG00362.1 [Gibberella zeae PH-1]	8e-06
L02T34P017R01611	AJ894186	hypothetical protein FG09921.1 [Gibberella zeae PH-1] ref|XP_390097.1| hypothetical protein FG09921.1 [Gibberella zeae PH-1]	2e-25
L02T34P017R01626	AJ894200	hypothetical protein FG09546.1 [Gibberella zeae PH-1] ref|XP_389722.1| hypothetical protein FG09546.1 [Gibberella zeae PH-1]	3e-83
L02T34P017R01627	AJ894201	unnamed protein product [Aspergillus oryzae]	7e-14
L02T34P017R01632	AJ894205	conserved hypothetical protein [Neurospora crassa] ref|XP_323761.1| predicted protein [Neurospora crassa] gb|EAA28249.1| predicted protein [Neurospora crassa]	7e-33
L02T34P018R01641	AJ894214	hypothetical protein FG06668.1 [Gibberella zeae PH-1] ref|XP_386844.1| hypothetical protein FG06668.1 [Gibberella zeae PH-1]	3e-31
L02T34P018R01644	AJ894217
L02T34P018R01648	AJ894221
L02T34P018R01661	AJ894232
L02T34P018R01664	AJ894235	hypothetical protein FG00373.1 [Gibberella zeae PH-1] ref|XP_380549.1| hypothetical protein FG00373.1 [Gibberella zeae PH-1]	5e-47	Mitochondrial ATP synthase B chain [IPR008688] ;Mt_ATP-synt_B [PF05405] ;
L02T34P018R01677	AJ894248	hypothetical protein FG00271.1 [Gibberella zeae PH-1] ref|XP_380447.1| hypothetical protein FG00271.1 [Gibberella zeae PH-1]	2e-63
L02T34P018R01686	AJ894255	probable ALCOHOL DEHYDROGENASE I-ADH1 [Neurospora crassa] sp|Q9P6C8|ADH1_NEUCR Alcohol dehydrogenase I ref|XP_328193.1| ALCOHOL DEHYDROGENASE I [MIPS] [Neurospora crassa] gb|EAA27941.1| ALCOHOL DEHYDROGENASE I [MIPS] [Neurospora crassa]	1e-09	GroES-like [IPR011032] ;GroES-like [SSF50129] ;
L02T34P018R01687	AJ894256	hypothetical protein FG02001.1 [Gibberella zeae PH-1] ref|XP_382177.1| hypothetical protein FG02001.1 [Gibberella zeae PH-1]	2e-25
L02T34P018R01693	AJ894262	Heat shock protein HSP98 ref|XP_322190.1| hypothetical protein [Neurospora crassa] gb|EAA27992.1| hypothetical protein [Neurospora crassa]	4e-19	Clp, N terminal [IPR004176] ;Clp_N [PF02861] ;Double Clp-N motif [SSF81923] ;Double Clp-N motif [SSF81923] ;Double Clp-N motif [SSF81923] ;Double Clp-N motif [SSF81923] ;
L02T34P018R01695	AJ894264	hypothetical protein FG00373.1 [Gibberella zeae PH-1] ref|XP_380549.1| hypothetical protein FG00373.1 [Gibberella zeae PH-1]	1e-12
L02T34P018R01696	AJ894265	hypothetical protein FG00556.1 [Gibberella zeae PH-1] ref|XP_380732.1| hypothetical protein FG00556.1 [Gibberella zeae PH-1]	3e-10	Cytochrome C oxidase copper chaperone [IPR007745] ;COX17 [PF05051] ;
L02T34P018R01697	AJ894266	hypothetical protein FG07240.1 [Gibberella zeae PH-1] ref|XP_387416.1| hypothetical protein FG07240.1 [Gibberella zeae PH-1]	5e-38
L02T34P018R01707	AJ894275	hypothetical protein FG06369.1 [Gibberella zeae PH-1] ref|XP_386545.1| hypothetical protein FG06369.1 [Gibberella zeae PH-1]	1e-28	Nucleic acid-binding, OB-fold [IPR008994] ;Nucleic acid-binding proteins [SSF50249] ;
L02T34P018R01708	AJ894276	hypothetical protein FG05191.1 [Gibberella zeae PH-1] ref|XP_385367.1| hypothetical protein FG05191.1 [Gibberella zeae PH-1]	2e-64
L02T34P018R01709	AJ894277	hypothetical protein FG08636.1 [Gibberella zeae PH-1] ref|XP_388812.1| hypothetical protein FG08636.1 [Gibberella zeae PH-1]	2e-41
L02T34P018R01714	AJ894282	hypothetical protein FG09436.1 [Gibberella zeae PH-1] ref|XP_389612.1| hypothetical protein FG09436.1 [Gibberella zeae PH-1]	6e-26
L02T34P018R01716	AJ894284	hypothetical protein FG01734.1 [Gibberella zeae PH-1] ref|XP_381910.1| hypothetical protein FG01734.1 [Gibberella zeae PH-1]	7e-34	General substrate transporter [IPR005828] ;Sugar_tr [PF00083] ;
L02T34P019R01731	AJ894298
L02T34P019R01734	AJ894301	hypothetical protein FG00853.1 [Gibberella zeae PH-1] ref|XP_381029.1| hypothetical protein FG00853.1 [Gibberella zeae PH-1]	5e-41
L02T34P019R01749	AJ894315	hypothetical protein FG01605.1 [Gibberella zeae PH-1] ref|XP_381781.1| hypothetical protein FG01605.1 [Gibberella zeae PH-1]	5e-13	Protein kinase PKN/PRK1, effector [IPR011072] ;Effector domain of the protein kinase pkn/prk1 [SSF46585] ;
[truncated: 1,694 more rows]
